# Supplementary material for: Transcriptomic and fluxomic changes in Streptomyces lividans producing heterologous protein
Source: Microb Cell Fact. 2018 Dec 21;17:198. doi: 10.1186/s12934-018-1040-6 (PMC6302529; doi:10.1186/s12934-018-1040-6)
Supplement: Supplementary file 3 — Additional file 3. Network model in FTBL. [file 12934_2018_1040_MOESM3_ESM.ftbl]

PROJECT
	NAME	VERSION	FORMAT	DATE	COMMENT
	//S_Lividans_Bouvin_Jeroen
	//Comments can always be included like that
NETWORK
	FLUX_NAME	EDUCT_1	EDUCT_2	PRODUCT_1	PRODUCT_2
// Mixture Input
	uptU	GLCU		GLC
		#ABCDEF		#ABCDEF
	upt1	GLC1		GLC
		#ABCDEF		#ABCDEF
	upt0	GLC0		GLC
		#ABCDEF		#ABCDEF
// Glucose Input
	upt	GLC		G6P
		#ABCDEF		#ABCDEF
// Embden Meyerhof Pathway
	emp1	G6P		F6P
		#ABCDEF		#ABCDEF
	emp2	F6P		FBP
		#ABCDEF		#ABCDEF
	emp3	FBP		GAP	GAP
		#ABCDEF		#CBA	#DEF
	emp4	GAP		PGA
		#ABC		#ABC
	emp5	PGA		PEP
		#ABC		#ABC
	emp6	PEP		PYR
		#ABC		#ABC
// Pentose Phosphate Pathway
	ppp1	G6P		R5P	CO2
		#ABCDEF		#BCDEF	#A
	ppp4	R5P	R5P	S7P	GAP
		#ABCDE	#abcde	#ABabcde	#CDE
	ppp5	R5P	E4P	GAP	F6P
		#ABCDE	#abcd	#CDE	#ABabcd
	ppp6	GAP	S7P	E4P	F6P
		#ABC	#abcdefg	#defg	#abcABC
// TCC
	tca1	PYR		AcCoA	CO2
		#ABC		#BC	#A
	tca2	OAA	AcCoA	CitICit
		#ABCD	#ab	#DCBAba
	tca3	CitICit		AKG	CO2
		#ABCDEF		#ABCEF	#D
	tca4	AKG		Succ	CO2
		#ABCDE		#BCDE	#A
	tca6	Succ		FUM
		#ABCD		#ABCD
	tca7a	FUM		MAL
		#ABCD		#ABCD
	tca7b	FUM		MAL
		#ABCD		#DCBA
	tca8	MAL		OAA
		#ABCD		#ABCD
// ANAPLEROSIS
	ana1	MAL		PYR	CO2
		#ABCD		#ABC	#D
	ana3	PEP	CO2	OAA
		#ABC	#D	#ABCD
// CO2 output
	coOut	CO2		CO2_out
		#A		#A
// CO2 input
	coIn	CO2_in		CO2
		#A		#A
	coExch	CO2		CO2_out
		#A		#A
// Nitrogen metabolism
	nit1	Glu		Gln
		#ABCDE		#ABCDE
	nit3_aux	Gln		GlnAux
		#ABCDE		#ABCDE
	nit4	AKG		Glu
		#ABCDE		#ABCDE
	nit5_aux	Glu		GluAux
		#ABCDE		#ABCDE
	nit6	PYR		Ala
		#ABC		#ABC
	nit7_aux	Ala		AlaAux
		#ABC		#ABC
	nit8	OAA		Asp
		#ABCD		#ABCD
	nit9_aux	Asp		AspAux
		#ABCD		#ABCD
// Biosynthetic Pathways
	// Phosphoglycerate Family
	BM_pga1	PGA		Ser
		#ABC		#ABC
	BM_pga1_aux	Ser		SerAux
		#ABC		#ABC
	// Pyruvate Family
	BM_pyr2	PYR	PYR	Val	CO2
		#ABC	#abc	#ABbcC	#a
	BM_pyr2_aux	Val		ValAux
		#ABCDE		#ABCDE		//
	BM_pyr3	PYR	PYR	AKV	CO2
		#ABC	#abc	#ABbcC	#a
	BM_pyr4	AKV	AcCoA	Leu	CO2
		#ABCDE	#ab	#abBCDE	#A
	BM_pyr4_aux	Leu		LeuAux
		#ABCDEF		#ABCDEF		//
	// Aromatic Amino Acids
	BM_pep1	PEP	E4P	DAHP
		#ABC	#abcd	#ABCabcd
	BM_pep2	PEP	DAHP	Chor
		#ABC	#abcdefg	#ABCabcdefg		//
	BM_pep3a	Chor		Phe	CO2	// dito
		#ABCDEFGHIJ		#ABCEFGHIJ	#D	//
	BM_pep3b	Chor		Phe	CO2	// dito
		#ABCDEFGHIJ		#ABCEJIHGF	#D	//
	BM_pep3_aux	Phe		PheAux
		#ABCEFGHIJ		#ABCEFGHIJ		//
	BM_pep4a	Chor		Tyr	CO2	// dito
		#ABCDEFGHIJ		#ABCEFGHIJ	#D	//
	BM_pep4b	Chor		Tyr	CO2	// dito
		#ABCDEFGHIJ		#ABCEJIHGF	#D	//
	BM_pep4_aux	Tyr		TyrAux
		#ABCEFGHIJ		#ABCEFGHIJ		//
	// Alpha-Ketoglutarate Family
	BM_akg1	Glu		Pro
		#ABCDE		#ABCDE
	BM_akg1_aux	Pro		ProAux
		#ABCDE		#ABCDE
	// Oxaloacetate Family
	BM_oaa3	Asp		Thr
		#ABCD		#ABCD
	BM_oaa3_aux	Thr		ThrAux
		#ABCD		#ABCD
	BM_oaa4	Thr	PYR	Ile	CO2
		#ABCD	#abc	#ABbCDc	#a
	BM_oaa4_aux	Ile		IleAux
		#ABCDEF		#ABCDEF		//
	BM_oaa6a	OAA	PYR	Lys	CO2
		#ABCD	#abc	#ABCDcb	#a
	BM_oaa6b	OAA	PYR	Lys	CO2
		#ABCD	#abc	#abcDCB	#A
	BM_oaa6_aux	Lys		LysAux
		#ABCDEF		#ABCDEF		//
//Biomass - Output
	BM_G6P	G6P		G6Paux
		#ABCDEF		#ABCDEF
	BM_F6P	F6P		F6Paux
		#ABCDEF		#ABCDEF
	BM_GAP	GAP		GAPaux
		#ABC		#ABC
	BM_PGA	PGA		PGAaux
		#ABC		#ABC
	BM_PEP	PEP		PEPaux
		#ABC		#ABC
	BM_PYR	PYR		PYRaux
		#ABC		#ABC
	BM_R5P	R5P		R5Paux
		#ABCDE		#ABCDE
	BM_Ac	AcCoA		AcCoAaux
		#AB		#AB
	BM_OAA	OAA		OAAaux
		#ABCD		#ABCD
	BM_AKG	AKG		AKGaux
		#ABCDE		#ABCDE
	BM_E4P	E4P		E4Paux
		#ABCD		#ABCD
//Gluconeogenesis
	gneo1	FBP		F6P
		#ABCDEF		#ABCDEF
	gneo2	PYR		PEP
		#ABC		#ABC
//efflux
	Eff_Ac	AcCoA		AcCoA_eff
		#AB		#AB
	Eff_AKG	AKG		AKG_eff
		#ABCDE		#ABCDE
	Eff_PYR	PYR		PYR_eff
		#ABC		#ABC
	syn_arg	Glu	CO2	Argin
		#ABCDE	#a	#ABCDEa
	syn_aspgin	Asp		Aspgin
		#ABCD		#ABCD
	syn_gly	Ser		Gly	1C
		#ABC		#AB	#C
	gly_dec	Gly		1C	CO2
		#AB		#B	#A
	syn_met	Asp	1C	Met
		#ABCD	#a	#ABCDa
	syn_trp1	E4P	PEP	trp_ts
		#ABCD	#abc	#ABCDabc
	syn_trp2	trp_ts	R5P	trp
		#ABCDEFG	#abcde	#ABCDEFGabcde
	syn_his	R5P	1C	His
		#ABCDE	#a	#ABCDEa
	syn_cys	Ser		Cys
		#ABC		#ABC
//Extra biomass efflux fluxes
	syn_arg_aux	Argin		Argin_aux
		#ABCDEF		#ABCDEF
	syn_aspgin_aux	Aspgin		Aspgin_aux
		#ABCD		#ABCD
	syn_gly_aux	Gly		Gly_aux
		#AB		#AB
	syn_met_aux	Met		Met_aux
		#ABCDE		#ABCDE
	syn_trp2_aux	trp		trp_aux
		#ABCDEFGHIJKL		#ABCDEFGHIJKL
	syn_his_aux	His		His_aux
		#ABCDEF		#ABCDEF
	syn_cys_aux	Cys		Cys_aux
		#ABC		#ABC
//added 19/07/2016
	BM_1C	1C		1C_aux
		#A		#A
//Efflux to protein
	syn_arg_prot	Argin		Argin_prot
		#ABCDEF		#ABCDEF
	syn_aspgin_prot	Aspgin		Aspgin_prot
		#ABCD		#ABCD
	syn_gly_prot	Gly		Gly_prot
		#AB		#AB
	syn_met_prot	Met		Met_prot
		#ABCDE		#ABCDE
	syn_trp2_prot	trp		trp_prot
		#ABCDEFGHIJKL		#ABCDEFGHIJKL
	syn_his_prot	His		His_prot
		#ABCDEF		#ABCDEF
	syn_cys_prot	Cys		Cys_prot
		#ABC		#ABC
	nit7_prot	Ala		Ala_prot
		#ABC		#ABC
	nit9_prot	Asp		Asp_prot
		#ABCD		#ABCD
	nit5_prot	Glu		Glu_prot
		#ABCDE		#ABCDE
	nit3_prot	Gln		Gln_prot
		#ABCDE		#ABCDE
	BM_oaa4_prot	Ile		Ile_prot
		#ABCDEF		#ABCDEF
	BM_pyr4_prot	Leu		Leu_prot
		#ABCDEF		#ABCDEF
	BM_oaa6_prot	Lys		Lys_prot
		#ABCDEF		#ABCDEF
	BM_pep3_prot	Phe		Phe_prot
		#ABCEFGHIJ		#ABCEFGHIJ
	BM_akg1_prot	Pro		Pro_prot
		#ABCDE		#ABCDE
	BM_pga1_prot	Ser		Ser_prot
		#ABC		#ABC
	BM_oaa3_prot	Thr		Thr_prot
		#ABCD		#ABCD
	BM_pep4_prot	Tyr		Tyr_prot
		#ABCEFGHIJ		#ABCEFGHIJ
	BM_pyr2_prot	Val		Val_prot
		#ABCDE		#ABCDE
//Efflux to CelA
	syn_arg_CelA	Argin		Argin_CelA
		#ABCDEF		#ABCDEF
	syn_aspgin_CelA	Aspgin		Aspgin_CelA
		#ABCD		#ABCD
	syn_gly_CelA	Gly		Gly_CelA
		#AB		#AB
	syn_met_CelA	Met		Met_CelA
		#ABCDE		#ABCDE
	syn_trp2_CelA	trp		trp_CelA
		#ABCDEFGHIJKL		#ABCDEFGHIJKL
	syn_his_CelA	His		His_CelA
		#ABCDEF		#ABCDEF
	syn_cys_CelA	Cys		Cys_CelA
		#ABC		#ABC
	nit7_CelA	Ala		Ala_CelA
		#ABC		#ABC
	nit9_CelA	Asp		Asp_CelA
		#ABCD		#ABCD
	nit5_CelA	Glu		Glu_CelA
		#ABCDE		#ABCDE
	nit3_CelA	Gln		Gln_CelA
		#ABCDE		#ABCDE
	BM_oaa4_CelA	Ile		Ile_CelA
		#ABCDEF		#ABCDEF
	BM_pyr4_CelA	Leu		Leu_CelA
		#ABCDEF		#ABCDEF
	BM_oaa6_CelA	Lys		Lys_CelA
		#ABCDEF		#ABCDEF
	BM_pep3_CelA	Phe		Phe_CelA
		#ABCEFGHIJ		#ABCEFGHIJ
	BM_akg1_CelA	Pro		Pro_CelA
		#ABCDE		#ABCDE
	BM_pga1_CelA	Ser		Ser_CelA
		#ABC		#ABC
	BM_oaa3_CelA	Thr		Thr_CelA
		#ABCD		#ABCD
	BM_pep4_CelA	Tyr		Tyr_CelA
		#ABCEFGHIJ		#ABCEFGHIJ
	BM_pyr2_CelA	Val		Val_CelA
		#ABCDE		#ABCDE
FLUXES
	NET
		NAME	FCD	VALUE(F/C)	ED_WEIGHT	LOW(F)	INC(F)	UP(F)
		uptU	F	55.62923957
		upt1	F	44.03168467
		upt0	D
		upt	C	100
		emp1	F	23.77563462
		emp2	D
		emp3	D
		emp4	D
		emp5	D
		emp6	F	129.044814
		ppp1	D
		ppp4	D
		ppp5	D
		ppp6	D
		tca1	D
		tca2	D
		tca3	D
		tca4	D
		tca6	D
		tca7a	D
		tca7b	D
		tca8	D
		ana1	D
		ana3	D
		coOut	D
		coIn	F	0.000737411
		coExch	D
		nit1	D
		nit3_aux	D
		nit4	D
		nit5_aux	D
		nit6	D
		nit7_aux	F	2.081013291
		nit8	D
		nit9_aux	D
		BM_pga1	D
		BM_pga1_aux	D
		BM_pyr2	D
		BM_pyr2_aux	D
		BM_pyr3	D
		BM_pyr4	D
		BM_pyr4_aux	D
		BM_pep1	D
		BM_pep2	D
		BM_pep3a	D
		BM_pep3b	D
		BM_pep3_aux	D
		BM_pep4a	D
		BM_pep4b	D
		BM_pep4_aux	D
		BM_akg1	D
		BM_akg1_aux	D
		BM_oaa3	D
		BM_oaa3_aux	D
		BM_oaa4	D
		BM_oaa4_aux	D
		BM_oaa6a	D
		BM_oaa6b	D
		BM_oaa6_aux	D
		BM_G6P	D
		BM_F6P	D
		BM_GAP	D
		BM_PGA	D
		BM_PEP	D
		BM_PYR	D
		BM_R5P	D
		BM_Ac	D
		BM_OAA	D
		BM_AKG	D
		BM_E4P	D
		gneo1	C	0
		gneo2	C	0
		Eff_Ac	F	34.31134556
		Eff_AKG	F	0.355548931
		Eff_PYR	F	9.838700968
		syn_arg	D
		syn_aspgin	D
		syn_gly	D
		syn_met	D
		syn_trp1	D
		syn_trp2	D
		syn_his	D
		syn_cys	D
		syn_arg_aux	D
		syn_aspgin_aux	D
		syn_gly_aux	D
		syn_met_aux	D
		syn_trp2_aux	D
		syn_his_aux	D
		syn_cys_aux	D
		gly_dec	D
		BM_1C	D
//PROTEIN FLUXES
		syn_arg_prot	D
		syn_aspgin_prot	D
		syn_gly_prot	D
		syn_met_prot	D
		syn_trp2_prot	D
		syn_his_prot	D
		syn_cys_prot	D
		nit7_prot	F	0.092540057
		nit9_prot	D
		nit5_prot	D
		nit3_prot	D
		BM_oaa4_prot	D
		BM_pyr4_prot	D
		BM_oaa6_prot	D
		BM_pep3_prot	D
		BM_akg1_prot	D
		BM_pga1_prot	D
		BM_oaa3_prot	D
		BM_pep4_prot	D
		BM_pyr2_prot	D
//CelA FLUXES
		syn_arg_CelA	D
		syn_aspgin_CelA	D
		syn_gly_CelA	D
		syn_met_CelA	D
		syn_trp2_CelA	D
		syn_his_CelA	D
		syn_cys_CelA	D
		nit7_CelA	F	0.018530704
		nit9_CelA	D
		nit5_CelA	D
		nit3_CelA	D
		BM_oaa4_CelA	D
		BM_pyr4_CelA	D
		BM_oaa6_CelA	D
		BM_pep3_CelA	D
		BM_akg1_CelA	D
		BM_pga1_CelA	D
		BM_oaa3_CelA	D
		BM_pep4_CelA	D
		BM_pyr2_CelA	D
	XCH
		NAME	FCD	VALUE(F/C)	ED_WEIGHT	LOW(F)	INC(F)	UP(F)
		uptU	D
		upt1	D
		upt0	D
		upt	C	0
		emp1	F	0.99999323
		emp2	C	0
		emp3	F	0.99999272
		emp4	F	0.999988049
		emp5	F	0.99999154
		emp6	C	0
		ppp1	C	0
		ppp4	F	0.979645762
		ppp5	F	0.810961556
		ppp6	F	0.898722378
		tca1	F	0.204623515
		tca2	C	0
		tca3	C	0
		tca4	F	0.665078996
		tca6	F	0.999992791
		tca7a	D
		tca7b	F	0.999971659
		tca8	F	0.992408471
		ana1	C	0
		ana3	F	0.974639514
		coOut	D
		coIn	D
		coExch	D
		nit1	C	0
		nit3_aux	D
		nit4	C	0
		nit5_aux	D
		nit6	C	0
		nit7_aux	D
		nit8	C	0.5	// Nist K=0.143
		nit9_aux	D
		BM_pga1	C	0
		BM_pga1_aux	D
		BM_pyr2	C	0
		BM_pyr2_aux	D
		BM_pyr3	C	0
		BM_pyr4	C	0
		BM_pyr4_aux	D
		BM_pep1	C	0
		BM_pep2	C	0
		BM_pep3a	C	0
		BM_pep3b	C	0
		BM_pep3_aux	D
		BM_pep4a	C	0
		BM_pep4b	C	0
		BM_pep4_aux	D
		BM_akg1	C	0
		BM_akg1_aux	D
		BM_oaa3	C	0
		BM_oaa3_aux	D
		BM_oaa4	C	0
		BM_oaa4_aux	D
		BM_oaa6a	C	0
		BM_oaa6b	C	0
		BM_oaa6_aux	D
		BM_G6P	D
		BM_F6P	D
		BM_GAP	D
		BM_PGA	D
		BM_PEP	D
		BM_PYR	D
		BM_R5P	D
		BM_Ac	D
		BM_OAA	D
		BM_AKG	D
		BM_E4P	D
		gneo1	C	0
		gneo2	C	0
		Eff_Ac	D
		Eff_AKG	D
		Eff_PYR	D
		syn_arg	C	0
		syn_aspgin	C	0
		syn_gly	C	0
		syn_met	C	0
		syn_trp1	C	0
		syn_trp2	C	0
		syn_his	C	0
		syn_cys	C	0
		syn_arg_aux	D
		syn_aspgin_aux	D
		syn_gly_aux	D
		syn_met_aux	D
		syn_trp2_aux	D
		syn_his_aux	D
		syn_cys_aux	D
		gly_dec	C	0
		BM_1C	D
//protein fluxes
		syn_arg_prot	D
		syn_aspgin_prot	D
		syn_gly_prot	D
		syn_met_prot	D
		syn_trp2_prot	D
		syn_his_prot	D
		syn_cys_prot	D
		nit7_prot	D
		nit9_prot	D
		nit5_prot	D
		nit3_prot	D
		BM_oaa4_prot	D
		BM_pyr4_prot	D
		BM_oaa6_prot	D
		BM_pep3_prot	D
		BM_akg1_prot	D
		BM_pga1_prot	D
		BM_oaa3_prot	D
		BM_pep4_prot	D
		BM_pyr2_prot	D
//CelA FLUXES
		syn_arg_CelA	D
		syn_aspgin_CelA	D
		syn_gly_CelA	D
		syn_met_CelA	D
		syn_trp2_CelA	D
		syn_his_CelA	D
		syn_cys_CelA	D
		nit7_CelA	D
		nit9_CelA	D
		nit5_CelA	D
		nit3_CelA	D
		BM_oaa4_CelA	D
		BM_pyr4_CelA	D
		BM_oaa6_CelA	D
		BM_pep3_CelA	D
		BM_akg1_CelA	D
		BM_pga1_CelA	D
		BM_oaa3_CelA	D
		BM_pep4_CelA	D
		BM_pyr2_CelA	D
EQUALITIES
	NET
		VALUE	FORMULA
		0	coExch-coIn
		0	tca7a-tca7b
		0	BM_oaa6a-BM_oaa6b
		0	BM_pep3a-BM_pep3b
		0	BM_pep4a-BM_pep4b
//constraints biomassa
		0	0.573*nit7_aux-syn_arg_aux
		0	0.469*nit7_aux-syn_aspgin_aux
		0	0.469*nit7_aux-nit9_aux
		0	0.177*nit7_aux-syn_cys_aux
		0	0.510*nit7_aux-nit5_aux
		0	0.510*nit7_aux-nit3_aux
		0	1.198*nit7_aux-syn_gly_aux
		0	0.188*nit7_aux-syn_his_aux
		0	0.563*nit7_aux-BM_oaa4_aux
		0	0.875*nit7_aux-BM_pyr4_aux
		0	0.667*nit7_aux-BM_oaa6_aux
		0	0.302*nit7_aux-syn_met_aux
		0	0.365*nit7_aux-BM_pep3_aux
		0	0.427*nit7_aux-BM_akg1_aux
		0	0.417*nit7_aux-BM_pga1_aux
		0	0.490*nit7_aux-BM_oaa3_aux
		0	0.115*nit7_aux-syn_trp2_aux
		0	0.271*nit7_aux-BM_pep4_aux
		0	0.823*nit7_aux-BM_pyr2_aux
		0	4.673*nit7_aux-BM_Ac
		0	0.034*nit7_aux-BM_E4P
		0	0.944*nit7_aux-BM_F6P
		0	0.458*nit7_aux-BM_G6P
		0	1.411*nit7_aux-BM_GAP
		0	1.548*nit7_aux-BM_OAA
		0	0.362*nit7_aux-BM_AKG
		0	0.383*nit7_aux-BM_PEP
		0	1.514*nit7_aux-BM_PGA
		0	1.419*nit7_aux-BM_PYR
		0	2.161*nit7_aux-BM_R5P
		0	0.765*nit7_aux-BM_1C
//Constraints protein
		0	0.573*nit7_prot-syn_arg_prot
		0	0.469*nit7_prot-syn_aspgin_prot
		0	0.469*nit7_prot-nit9_prot
		0	0.177*nit7_prot-syn_cys_prot
		0	0.510*nit7_prot-nit5_prot
		0	0.510*nit7_prot-nit3_prot
		0	1.198*nit7_prot-syn_gly_prot
		0	0.188*nit7_prot-syn_his_prot
		0	0.563*nit7_prot-BM_oaa4_prot
		0	0.875*nit7_prot-BM_pyr4_prot
		0	0.667*nit7_prot-BM_oaa6_prot
		0	0.302*nit7_prot-syn_met_prot
		0	0.365*nit7_prot-BM_pep3_prot
		0	0.427*nit7_prot-BM_akg1_prot
		0	0.417*nit7_prot-BM_pga1_prot
		0	0.490*nit7_prot-BM_oaa3_prot
		0	0.115*nit7_prot-syn_trp2_prot
		0	0.271*nit7_prot-BM_pep4_prot
		0	0.823*nit7_prot-BM_pyr2_prot
//Constraints CelA
		0	0.581*nit7_CelA-syn_arg_CelA
		0	0.452*nit7_CelA-syn_aspgin_CelA
		0	0.516*nit7_CelA-nit9_CelA
		0	0.161*nit7_CelA-syn_cys_CelA
		0	0.548*nit7_CelA-nit5_CelA
		0	0.065*nit7_CelA-nit3_CelA
		0	0.871*nit7_CelA-syn_gly_CelA
		0	0.129*nit7_CelA-syn_his_CelA
		0	0.355*nit7_CelA-BM_oaa4_CelA
		0	0.581*nit7_CelA-BM_pyr4_CelA
		0	0.065*nit7_CelA-BM_oaa6_CelA
		0	0.129*nit7_CelA-syn_met_CelA
		0	0.258*nit7_CelA-BM_pep3_CelA
		0	0.387*nit7_CelA-BM_akg1_CelA
		0	0.258*nit7_CelA-BM_pga1_CelA
		0	0.581*nit7_CelA-BM_oaa3_CelA
		0	0.452*nit7_CelA-syn_trp2_CelA
		0	0.323*nit7_CelA-BM_pep4_CelA
		0	0.677*nit7_CelA-BM_pyr2_CelA
	XCH
		VALUE	FORMULA
		0	tca7a-tca7b
INEQUALITIES
	NET
		VALUE	COMP	FORMULA
		0	<=	ana1
		0	<=	emp1
		0	<=	emp6
	XCH
		VALUE	COMP	FORMULA
// Inequalities for Input and Output Fluxes are generated automatically
// Example
//		0.85	>=	tcc3a
//		0.85	>=	tcc5a
FLUX_MEASUREMENTS
	FLUX_NAME	VALUE	DEVIATION	//		Val	Dev
	nit7_aux	2.542	0.076
	Eff_AKG	0.47	0.042
	Eff_PYR	18.58	2.238
	nit7_CelA	0.018	0.002
	nit7_prot	0.091	0.006
	uptU	56	0.1
	upt1	44	0.1
	nit7_aux	1.805	0.062
	Eff_AKG	0.242	0.035
	Eff_PYR	9.935	0.305
	nit7_CelA	0.022	0.006
	nit7_prot	0.087	0.012
	uptU	56	0.1
	upt1	44	0.1
LABEL_INPUT
	META_NAME	ISOTOPOMER	VALUE
	GLCU	#111111	0.94		// 100% unitary marked
		#111110	0.01		// 100-99% = 1% Impurity by 12C
		#111101	0.01		// 0.01/6=0.00167 for each possible m5 mass isotopomer
		#111011	0.01
		#110111	0.01
		#101111	0.01
		#011111	0.01
	GLC1	#100000	0.937		// 100% 1 marked
		#100001	0.0105		// 100-99% = 1% Impurity by 12C
		#100010	0.0105		// 0.01/5=0.002 for each possible m5 mass isotopomer
		#100100	0.0105
		#101000	0.0105
		#110000	0.0105
		#000000	0.0105
	GLC0	#000000	0.937		// 100% 1 marked
		#000001	0.0105		// 100-99% = 1% Impurity by 12C
		#000010	0.0105		// 0.01/5=0.002 for each possible m5 mass isotopomer
		#000100	0.0105
		#001000	0.0105
		#010000	0.0105
		#100000	0.0105
	CO2_in	#0	0.99
		#1	0.01
LABEL_MEASUREMENTS
	META_NAME	CUM_GROUP	VALUE	DEVIATION	CUM_CONSTRAINTS
PEAK_MEASUREMENTS
	META_NAME	PEAK_NO	VALUE_S	VALUE_D-	VALUE_D+	VALUE_DD	VALUE_T	DEVIATION_S	DEVIATION_D-	DEVIATION_D+	DEVIATION_DD/T
MASS_SPECTROMETRY
	META_NAME	FRAGMENT	WEIGHT	VALUE	DEVIATION
	Ala	1,2,3	0	0.2508	0.004
			1	0.163	0.004
			2	0.1099	0.004
			3	0.4763	0.004
	Ala	2,3	0	0.29	0.004
			1	0.1831	0.004
			2	0.5269	0.004
	Ser	1,2	0	0.3765	0.004
			1	0.1263	0.004
			2	0.4972	0.004
	Ser	2	0	0.442	0.004
			1	0.558	0.004
	Val	1,2,3,4,5	0	0.0763	0.004
			1	0.0978	0.004
			2	0.1963	0.004
			3	0.2456	0.004
			4	0.1405	0.004
			5	0.2436	0.004
	Val	2,3,4,5	0	0.0879	0.004
			1	0.1097	0.004
			2	0.3406	0.004
			3	0.1906	0.004
			4	0.2713	0.004
	Leu	2,3,4,5,6	0	0.0278	0.004
			1	0.093	0.004
			2	0.1854	0.004
			3	0.2917	0.004
			4	0.2214	0.004
			5	0.1807	0.004
	Ile	2,3,4,5,6	0	0.0344	0.004
			1	0.0943	0.004
			2	0.1823	0.004
			3	0.284	0.004
			4	0.2196	0.004
			5	0.1854	0.004
	Ser	1,2,3	0	0.2422	0.004
			1	0.1732	0.004
			2	0.1046	0.004
			3	0.48	0.004
	Ser	2,3	0	0.2759	0.004
			1	0.2086	0.004
			2	0.5155	0.004
	Thr	1,2,3,4	0	0.0827	0.004
			1	0.1929	0.004
			2	0.2212	0.004
			3	0.2257	0.004
			4	0.2775	0.004
	Thr	2,3,4	0	0.1307	0.004
			1	0.2478	0.004
			2	0.2819	0.004
			3	0.3396	0.004
	Phe	1,2,3,4,5,6,7,8,9	0	0.0192	0.004
			1	0.0329	0.004
			2	0.0644	0.004
			3	0.1121	0.004
			4	0.1203	0.004
			5	0.1688	0.004
			6	0.1619	0.004
			7	0.1358	0.004
			8	0.0911	0.004
			9	0.0935	0.004
	Phe	2,3,4,5,6,7,8,9	0	0.0232	0.004
			1	0.0368	0.004
			2	0.1002	0.004
			3	0.1149	0.004
			4	0.1687	0.004
			5	0.1488	0.004
			6	0.1829	0.004
			7	0.1114	0.004
			8	0.113	0.004
	Phe	1,2	0	0.3865	0.004
			1	0.108	0.004
			2	0.5054	0.004
	Asp	1,2,3,4	0	0.0814	0.004
			1	0.1731	0.004
			2	0.2206	0.004
			3	0.243	0.004
			4	0.282	0.004
	Asp	2,3,4	0	0.1249	0.004
			1	0.2401	0.004
			2	0.2849	0.004
			3	0.35	0.004
	Asp	1,2	0	0.2935	0.004
			1	0.2198	0.004
			2	0.4866	0.004
	Glu	1,2,3,4,5	0	0.0332	0.004
			1	0.0866	0.004
			2	0.1807	0.004
			3	0.2809	0.004
			4	0.2196	0.004
			5	0.199	0.004
	Glu	2,3,4,5	0	0.0641	0.004
			1	0.1312	0.004
			2	0.3061	0.004
			3	0.2485	0.004
			4	0.2501	0.004
	Tyr	1,2	0	0.3884	0.004
			1	0.108	0.004
			2	0.5036	0.004
	Ile	2,3,4,5,6	0	0.0354	0.004
			1	0.0933	0.004
			2	0.1888	0.004
			3	0.2889	0.004
			4	0.2135	0.004
			5	0.1802	0.004
	Ser	2,3	0	0.2805	0.004
			1	0.2043	0.004
			2	0.5153	0.004
	Phe	2,3,4,5,6,7,8,9	0	0.0214	0.004
			1	0.0391	0.004
			2	0.1061	0.004
			3	0.1134	0.004
			4	0.1786	0.004
			5	0.1447	0.004
			6	0.1823	0.004
			7	0.1072	0.004
			8	0.1072	0.004
	Asp	1,2	0	0.2857	0.004
			1	0.2226	0.004
			2	0.4918	0.004
	Glu	2,3,4,5	0	0.0615	0.004
			1	0.131	0.004
			2	0.3174	0.004
			3	0.2421	0.004
			4	0.248	0.004
	Ala	1,2,3	0	0.2517	0.004
			1	0.1611	0.004
			2	0.1088	0.004
			3	0.4785	0.004
	Ala	2,3	0	0.2768	0.004
			1	0.1789	0.004
			2	0.5443	0.004
	Ser	1,2	0	0.3687	0.004
			1	0.1296	0.004
			2	0.5017	0.004
	Ser	2	0	0.4429	0.004
			1	0.5571	0.004
	Val	1,2,3,4,5	0	0.0729	0.004
			1	0.0953	0.004
			2	0.1962	0.004
			3	0.2439	0.004
			4	0.1439	0.004
			5	0.2478	0.004
	Val	2,3,4,5	0	0.0836	0.004
			1	0.1043	0.004
			2	0.3384	0.004
			3	0.1869	0.004
			4	0.2868	0.004
	Leu	2,3,4,5,6	0	0.0241	0.004
			1	0.0923	0.004
			2	0.1811	0.004
			3	0.2919	0.004
			4	0.217	0.004
			5	0.1935	0.004
	Ile	2,3,4,5,6	0	0.0284	0.004
			1	0.0902	0.004
			2	0.1825	0.004
			3	0.2874	0.004
			4	0.2196	0.004
			5	0.192	0.004
	Ser	1,2,3	0	0.223	0.004
			1	0.1905	0.004
			2	0.1192	0.004
			3	0.4673	0.004
	Ser	2,3	0	0.2619	0.004
			1	0.2313	0.004
			2	0.5068	0.004
	Thr	1,2,3,4	0	0.0744	0.004
			1	0.155	0.004
			2	0.2497	0.004
			3	0.2494	0.004
			4	0.2714	0.004
	Thr	2,3,4	0	0.1129	0.004
			1	0.2316	0.004
			2	0.307	0.004
			3	0.3485	0.004
	Phe	1,2,3,4,5,6,7,8,9	0	0.0153	0.004
			1	0.0327	0.004
			2	0.0644	0.004
			3	0.1115	0.004
			4	0.1268	0.004
			5	0.1682	0.004
			6	0.1637	0.004
			7	0.1303	0.004
			8	0.0899	0.004
			9	0.0973	0.004
	Phe	2,3,4,5,6,7,8,9	0	0.0201	0.004
			1	0.0365	0.004
			2	0.1118	0.004
			3	0.1119	0.004
			4	0.1683	0.004
			5	0.1467	0.004
			6	0.1878	0.004
			7	0.1082	0.004
			8	0.1086	0.004
	Phe	1,2	0	0.384	0.004
			1	0.1133	0.004
			2	0.5027	0.004
	Asp	1,2,3,4	0	0.063	0.004
			1	0.1625	0.004
			2	0.2416	0.004
			3	0.2697	0.004
			4	0.2633	0.004
	Asp	2,3,4	0	0.1032	0.004
			1	0.2436	0.004
			2	0.3103	0.004
			3	0.3429	0.004
	Asp	1,2	0	0.2662	0.004
			1	0.2489	0.004
			2	0.4848	0.004
	Glu	1,2,3,4,5	0	0.0293	0.004
			1	0.0873	0.004
			2	0.1832	0.004
			3	0.2816	0.004
			4	0.2295	0.004
			5	0.1891	0.004
	Glu	2,3,4,5	0	0.0531	0.004
			1	0.1387	0.004
			2	0.2957	0.004
			3	0.2673	0.004
			4	0.2452	0.004
	Tyr	1,2	0	0.3819	0.004
			1	0.111	0.004
			2	0.5071	0.004
	Ile	2,3,4,5,6	0	0.0274	0.004
			1	0.0935	0.004
			2	0.1853	0.004
			3	0.2981	0.004
			4	0.2168	0.004
			5	0.1789	0.004
	Ser	2,3	0	0.2621	0.004
			1	0.2364	0.004
			2	0.5015	0.004
	Phe	2,3,4,5,6,7,8,9	0	0.0206	0.004
			1	0.0373	0.004
			2	0.1076	0.004
			3	0.1167	0.004
			4	0.1732	0.004
			5	0.1469	0.004
			6	0.1812	0.004
			7	0.1103	0.004
			8	0.1062	0.004
	Asp	1,2	0	0.2575	0.004
			1	0.2479	0.004
			2	0.4946	0.004
	Glu	2,3,4,5	0	0.0555	0.004
			1	0.1407	0.004
			2	0.2952	0.004
			3	0.2627	0.004
			4	0.2459	0.004
OPTIONS
	OPT_NAME	OPT_VALUE
	optctrl_maxit	600
