# Supplementary material for: Transcriptomic and fluxomic changes in Streptomyces lividans producing heterologous protein
Source: Microb Cell Fact. 2018 Dec 21;17:198. doi: 10.1186/s12934-018-1040-6 (PMC6302529; doi:10.1186/s12934-018-1040-6)
Supplement: Supplementary file 5 — Additional file 5. Gene expression data, differential expression data, local and hierarchical clustering data. [file 12934_2018_1040_MOESM5_ESM.xlsx]

## Sheet: Differential expression
Additional file 6
Expression, differential expression and clustering data
slv	product	TPM_pij486	TPM_celA_1	TPM_celA_2	log2FoldChange	pvalue	padj	localclust	hclust
SLIV_00005	putative membrane protein	0	0	0
SLIV_00010	hypothetical protein	23.0009	17.9589	8.83477	-0.180154	0.795166
SLIV_00015	hypothetical protein	10.5943	4.96319	4.06935	-0.282081	0.682343
SLIV_00020	putative helicase-like protein	5.11131	1.24932	1.79256	-0.780531	0.279987
SLIV_00025	hypothetical protein	114.943	65.9361	42.1679	-0.699464	0.152105	0.651514	1
SLIV_00030	hypothetical protein	22.4111	8.99919	4.91899	-0.315338	0.656284		1
SLIV_00035	hypothetical protein	3.73519	4.19962	2.75463	0.0874789	0.903627		1
SLIV_00040	hypothetical protein	0	0	0
SLIV_00045	Putative AraC-like transcription regulator	7.71309	8.86924	3.23197	-0.021107	0.976516
SLIV_00050	putative oxidoreductase	1.17006	0.822216	2.69655	0.146984	0.79784
SLIV_00055	hypothetical protein	0	0	0
SLIV_00060	putative transposase	3.02539	3.40156	2.78896	0.0939784	0.888914		2
SLIV_00065	transposition function protein	14.5672	5.84948	3.19734	-0.473162	0.484639		2
SLIV_00070	hypothetical protein	39.1918	27.5406	21.2524	-0.320589	0.594581	0.979045	2
SLIV_00080	IS3 family transposase	19.6097	10.4991	6.45617	-0.343765	0.620067		2
SLIV_00085	Putative transposase for insertion sequence element IS986/IS6110	10.2053	4.6267	9.86299	-0.0683983	0.92455		2
SLIV_00090	hypothetical protein	8.02602	0	0	-0.866975	0.122789		2
SLIV_00095	2OG-Fe(II) oxygenase	1.07507	0	1.65176	-0.0206094	0.960732		2
SLIV_00115	hypothetical protein	2.57258	0	0	-0.232458	0.484198		2
SLIV_00120	hypothetical protein	1.74982	0	0	-0.199708	0.53127		2
SLIV_00125	hypothetical protein	10.0282	5.93425	2.43276	-0.330407	0.627283		2
SLIV_00175	putative two-component system sensor kinase	3.12554	1.25506	2.05806	-0.207068	0.753822		2
SLIV_00205	hypothetical protein	1.49869	0	0.690784	-0.181313	0.659345		2
SLIV_00240	hypothetical protein	3.56385	6.6783	1.36889	0.171897	0.803627		2
SLIV_00255	Prolipoprotein diacylglyceryl transferase 2	5.80246	3.43366	5.63054	-0.0498547	0.944097		2
SLIV_00260	hypothetical protein	23.9052	25.1977	13.7732	-0.00373507	0.995755		2
SLIV_00265	integral membrane protein	0	0	3.24368	0.135719	0.685409		2
SLIV_00270	integral membrane protein	0	0	0				2
SLIV_00280	DNA-binding protein	15.6199	2.86338	4.6954	-0.87569	0.224783		2
SLIV_00315	insertion element transposase	13.1604	5.74014	3.13758	-0.724162	0.313351		2
SLIV_00410	transcriptional regulator	19.6638	10.152	12.0231	-0.339757	0.633252		2
SLIV_00420	hypothetical protein	0.816091	0	0	-0.160237	0.591825		2
SLIV_00520	hypothetical protein	0	0	0				2
SLIV_00560	hypothetical protein	10.9078	10.8795	11.3529	0.101691	0.887691		2
SLIV_00565	cobalamin B12-binding domain-containing protein	11.0418	4.86121	3.67914	-0.341465	0.635278		2
SLIV_00570	hypothetical protein	6.63871	5.33155	6.55705	0.051219	0.942841		2
SLIV_00575	magnesium or manganese-dependent protein phosphatase	3.95379	0	1.139	-0.535717	0.354271		2
SLIV_00790	GntR family transcriptional regulator	19.2591	4.60718	6.61054	-0.780531	0.279987		2
SLIV_00795	Geranyl diphosphate 2-C-methyltransferase	90.2016	13.8801	25.0368	-1.55004	0.0070964	0.0831875	2
SLIV_00800	2-methylisoborneol synthase	36.3355	6.18992	9.64278	-1.43938	0.0250997		2
SLIV_00805	nucleotide-binding protein	63.7831	11.5668	17.5447	-1.5552	0.00521647	0.0665643	2
SLIV_37445	IS3 family transposase	18.6759	7.8743	23.6726	-0.0140868	0.98425		2
SLIV_37450	Putative transposase for insertion sequence element IS986/IS6110	7.57167	13.8801	3.03477	0.235023	0.744959		2
SLIV_37455	transposase	0.863243	1.21322	1.98946	0.13638	0.782355		2
SLIV_37460	integral membrane transporter	2.83547	0	3.81192	-0.103044	0.867731		2
SLIV_37475	terpene synthase metal-binding domain-containing protein	0.277471	1.55986	0	0.137171	0.744402		2
SLIV_37485	hypothetical protein	0	0	0				2
SLIV_37490	transposase	0	0	0				2
SLIV_37500	hypothetical protein	8.97257	1.48356	2.43276	-0.520165	0.409644		2
SLIV_37505	hypothetical protein	3.49964	2.45924	0	-0.109662	0.790349		2
SLIV_37510	hypothetical protein	5.14516	1.80779	0	-0.284487	0.554322		2
SLIV_37525	transcriptional regulator	3.02135	0	0	-0.628125	0.209503		2
SLIV_37530	2OG-Fe(II) oxygenase	2.15014	0	0	-0.280494	0.43397		2
SLIV_37535	hypothetical protein	4.81561	2.256	0	-0.336174	0.548089		2
SLIV_37540	Putative transposase for insertion sequence element IS986/IS6110	8.55928	4.6267	6.06953	-0.222414	0.757932		2
SLIV_37545	IS3 family transposase	23.3449	7.8743	17.2165	-0.285105	0.689006		2
SLIV_37555	hypothetical protein	30.2583	7.29015	11.2903	-0.997407	0.140878		2
SLIV_37560	transposition function protein	20.8103	19.4983	4.79602	-0.18003	0.802893		2
SLIV_37565	putative transposase	0.907616	0	0	-0.219908	0.501914		2
SLIV_00075	hypothetical protein	0.916178	0	0	-0.160237	0.591825
SLIV_00100	transcriptional regulator	1.9423	0	3.97892	0.0442495	0.942581
SLIV_00105	glyoxalase	18.55	9.20142	12.5738	-0.268416	0.710236
SLIV_00110	hypothetical protein	0	2.14098	0	0.18448	0.630062
SLIV_00130	hypothetical protein	0	0	0				3
SLIV_00170	two component LuxR family transcriptional regulator	1.71885	2.41571	0	-0.0194967	0.967021		3
SLIV_00135	transposase	2.15811	0	0	-0.199708	0.53127
SLIV_00140	hypothetical protein	0	0	0
SLIV_00145	hypothetical protein	1.64601	4.6267	0	0.0796988	0.856104
SLIV_00150	terpene synthase metal-binding domain-containing protein	1.10988	0	0	-0.232458	0.484198
SLIV_00155	hypothetical protein	16.8156	9.02838	13.0631	-0.263626	0.684622		4	2
SLIV_00165	hypothetical protein	1.87662	1.7583	1.44164	0.01216	0.985712		4	2
SLIV_00685	hypothetical protein	0.859424	1.81178	3.46615	0.487068	0.462961		4	2
SLIV_02620	Alpha-1,4-glucan:maltose-1-phosphate maltosyltransferase 2	1.30258	0.813638	0.667106	-0.128662	0.832101		4	2
SLIV_02825	hypothetical protein	13.8417	6.90283	7.20321	-0.450333	0.520133		4	2
SLIV_03200	phosphoglycerate mutase	3.71732	6.53052	0	0.0364338	0.951335		4	2
SLIV_06310	lipoate-protein ligase	10.9425	9.99629	10.0874	0.0814779	0.90803		4	2
SLIV_06370	aminotransferase	3.40356	1.27559	2.61465	-0.288315	0.671998		4	2
SLIV_06375	hydrolase	23.1555	17.486	33.4526	0.262219	0.6855		4	2
SLIV_06380	hypothetical protein	36.9961	55.2451	31.9734	0.305387	0.667352		4	2
SLIV_06735	3-oxoacyl-ACP reductase	7.1797	8.49729	15.6757	0.510572	0.478727		4	2
SLIV_07065	permease	0.839005	0	0	-0.232458	0.484198		4	2
SLIV_07070	8-oxoguanine deaminase	0	0	0.960575	0.135719	0.685409		4	2
SLIV_07075	permease	0.823007	1.73501	0	0.0614196	0.904881		4	2
SLIV_07080	uricase	4.98025	5.24953	10.7603	0.46143	0.522974		4	2
SLIV_07085	hydroxyisourate hydrolase	0	0	13.362	0.507087	0.367064		4	2
SLIV_07090	OHCU decarboxylase	0.564621	0	2.60249	0.0834128	0.823113		4	2
SLIV_07105	Putative hydroxypyruvate isomerase	0.693678	1.94983	0	0.0796988	0.856104		4	2
SLIV_07110	2-hydroxy-3-oxopropionate reductase	0	3.67644	0	0.345707	0.4827		4	2
SLIV_07115	Catalase	0.995029	1.67813	1.83454	0.262131	0.680373		4	2
SLIV_07125	hypothetical protein	1.35509	0	2.08199	-0.0206094	0.960732		4	2
SLIV_07130	Glyoxylate carboligase	0.652873	0	1.50463	0.0504652	0.920582		4	2
SLIV_07155	acyl-CoA synthetase	2.06056	2.51822	0.825882	-0.0182827	0.978208		4	2
SLIV_07160	acetyl-coenzyme A synthetase	1.99789	1.95331	0.800766	-0.0901557	0.891068		4	2
SLIV_07190	transferase	0	0	0				4	2
SLIV_07500	carboxylesterase	3.08914	1.08539	0.889917	-0.396032	0.540039		4	2
SLIV_07685	integral membrane protein	29.7631	51.9267	88.6978	1.31887	0.00243035	0.0356548	4	2
SLIV_07835	oxidoreductase	159.954	134.481	154.695	0.116221	0.812133	0.996022	4	2
SLIV_07940	lipoprotein	2.07891	0	1.36889	-0.19687	0.685146		4	2
SLIV_08100	transmembrane transporter	18.2691	35.1355	28.8078	0.735288	0.23112	0.793985	4	2
SLIV_08105	transmembrane transporter	30.1769	42.4115	21.4963	0.381475	0.520155	0.967229	4	2
SLIV_08110	lipoprotein	32.4405	33.6863	59.525	0.638927	0.21349	0.768064	4	2
SLIV_08680	hypothetical protein	4.51697	0	0	-0.232458	0.484198		4	2
SLIV_08685	oxidoreductase	7.03731	5.93425	6.48736	0.0328214	0.963548		4	2
SLIV_08935	hypothetical protein	3.91067	2.74808	3.00422	0.0616678	0.928396		4	2
SLIV_08940	sigma factor	4.06527	1.26965	3.12299	-0.149792	0.801574		4	2
SLIV_08955	Endo-1,4-beta-xylanase A	0.406338	0	0	-0.199708	0.53127		4	2
SLIV_09820	hypothetical protein	44.6609	47.181	40.0655	0.11684	0.851397		4	2
SLIV_09825	transcriptional regulator	48.1839	25.1977	51.6494	-0.0763582	0.910183		4	2
SLIV_10325	peptidase	4.01509	4.23218	3.46999	0.0839715	0.905882		4	2
SLIV_10365	hypothetical protein	23.5646	66.2367	41.1423	1.0049	0.130836		4	2
SLIV_11055	hypothetical protein	15.3339	14.3671	21.5961	0.214354	0.76611		4	2
SLIV_11060	hydrolase	8.21741	8.39925	12.0515	0.286475	0.691235		4	2
SLIV_11070	hypothetical protein	87.1236	51.6744	61.71	-0.311259	0.555953	0.971052	4	2
SLIV_11140	ATP/GTP binding protein	8.70985	4.89642	9.03285	-0.039201	0.956224		4	2
SLIV_11285	Glycogen phosphorylase	41.8273	29.7052	48.711	0.123981	0.782653	0.991066	4	2
SLIV_11290	Alpha-1,4-glucan:maltose-1-phosphate maltosyltransferase 1	10.1999	6.86477	4.30412	-0.400047	0.56102		4	2
SLIV_11295	Trehalose synthase	17.6417	13.9617	13.4209	-0.128521	0.833067	0.996022	4	2
SLIV_11300	hypothetical protein	2.29734	5.2834	3.85056	0.630571	0.381817		4	2
SLIV_11305	1,4-alpha-glucan branching enzyme GlgB 1	6.97172	6.18836	3.94634	-0.116193	0.866744		4	2
SLIV_11325	sodium:dicarboxylate symporter	1.03977	1.16906	1.91704	0.17985	0.769545		4	2
SLIV_11765	Putative polyketide hydroxylase	0	0	0				4	2
SLIV_11835	hypothetical protein	3.62369	3.0557	0	-0.178624	0.753525		4	2
SLIV_11960	ATP-binding protein	1.1833	0	0.779161	-0.325583	0.583752		4	2
SLIV_11965	hypothetical protein	0	2.47597	0	0.345707	0.4827		4	2
SLIV_11970	magnesium chelatase	1.18433	0	1.36472	-0.061227	0.914018		4	2
SLIV_11975	magnesium chelatase	2.47426	1.7387	5.70227	0.150656	0.823924		4	2
SLIV_11980	hypothetical protein	20.5172	1.92236	14.1854	-0.47024	0.505236		4	2
SLIV_11995	radical SAM domain-containing protein	6.19189	6.41218	6.00843	0.161697	0.818507		4	2
SLIV_12000	hypothetical protein	43.3282	12.5989	58.536	-0.105567	0.883831		4	2
SLIV_12005	hypothetical protein	3.46839	1.4267	2.9244	-0.247765	0.730358		4	2
SLIV_12010	ATPase central domain-containing protein	14.8093	13.6088	15.096	0.13935	0.837483		4	2
SLIV_12015	hypothetical protein	7.55049	2.19551	12.3008	0.0780504	0.911071		4	2
SLIV_12020	hypothetical protein	6.18566	6.95479	9.97897	0.240905	0.728136		4	2
SLIV_12125	peptidoglycan-binding domain 1 protein	81.3399	33.2559	31.8111	-0.824765	0.172843	0.698786	4	2
SLIV_12130	deaminase	15.705	5.40546	8.86392	-0.506374	0.480847		4	2
SLIV_12320	TetR family transcriptional regulator	6.66475	2.67623	0	-0.405828	0.480635		4	2
SLIV_12330	hypothetical protein	1.42816	2.00717	4.93707	0.204283	0.698349		4	2
SLIV_12540	hypothetical protein	65.8223	27.2976	24.8682	-0.641893	0.36641		4	2
SLIV_12860	hypothetical protein	4.78398	4.70648	2.20506	-0.0734246	0.917746		4	2
SLIV_12865	magnesium or manganese-dependent protein phosphatase	18.2986	12.3939	18.5453	-0.00310514	0.995463	0.998437	4	2
SLIV_13480	hypothetical protein	37.1929	42.5919	46.0327	0.356107	0.589006		4	2
SLIV_13500	Phosphoenolpyruvate carboxykinase [GTP]	1.59205	2.2375	1.46763	0.162887	0.811446		4	2
SLIV_13525	deaminase	1.15613	45.4959	54.6213	3.10597	5.43688e-06		4	2
SLIV_13530	xanthine dehydrogenase accessory protein XdhC	3.54434	0	1.63368	-0.316205	0.545484		4	2
SLIV_13535	dehydrogenase	1.80511	1.35304	8.87491	0.845806	0.240139		4	2
SLIV_13545	regulatory protein	3.99578	2.44164	4.00383	-0.0461595	0.947663		4	2
SLIV_13555	hypothetical protein	183.659	116.99	152.254	-0.184092	0.660135	0.979045	4	2
SLIV_13610	Peptide methionine sulfoxide reductase MsrA	168.969	129.387	150.072	-0.0196972	0.966602	0.996022	4	2
SLIV_13715	Histidine ammonia-lyase	2.45144	0.53005	3.47672	-0.0326448	0.961095		4	2
SLIV_13855	integral membrane protein	33.7791	14.8356	15.8129	-0.551165	0.432815		4	2
SLIV_13860	hypothetical protein	241.359	301.076	302.807	0.49838	0.325108	0.876842	4	2
SLIV_13955	lipoprotein	22.3253	52.5556	56.5967	1.28587	0.0161454	0.155123	4	2
SLIV_14035	lipoprotein	0.688758	3.87199	3.17467	0.544376	0.393321		4	2
SLIV_14400	two-component system DNA-binding response regulator	28.1325	27.0809	33.7497	0.35592	0.548879	0.971052	4	2
SLIV_14405	two-component system sensor kinase	26.8136	39.2679	80.49	1.16725	0.0239047	0.207683	4	2
SLIV_14410	integral membrane protein	45.9964	16.1251	38.2467	-0.44645	0.424615	0.945733	4	2
SLIV_14415	hypothetical protein	15.9728	14.3671	11.7797	-0.222761	0.754027		4	2
SLIV_14460	Putative succinate-semialdehyde dehydrogenase [NADP(+)]	1.6246	0.50739	2.91208	0.0723124	0.911031		4	2
SLIV_14490	Glycerol-3-phosphate dehydrogenase 2	7.33909	6.2367	7.08023	0.0695959	0.920873		4	2
SLIV_14495	nucleotide-sugar dehydrogenase	0.478398	1.34471	3.3076	0.485982	0.435442		4	2
SLIV_15205	integral membrane protein	148.4	125.753	150.886	0.120941	0.829127	0.996022	4	2
SLIV_15220	hypothetical protein	190.038	192.458	176.314	0.237423	0.603826	0.979045	4	2
SLIV_15225	HtpX-like protease 2	213.788	218.001	235.86	0.316958	0.4173	0.944352	4	2
SLIV_15330	hypothetical protein	6.38126	5.04472	9.19154	0.224037	0.753261		4	2
SLIV_16095	hypothetical protein	31.769	31.944	19.6433	-0.0128691	0.982965	0.99643	4	2
SLIV_16100	hypothetical protein	0	0	2.74618	0.135719	0.685409		4	2
SLIV_16315	hypothetical protein	29.581	15.6883	18.008	-0.340568	0.629964		4	2
SLIV_16335	hypothetical protein	10.2586	9.61182	9.45693	0.0592745	0.932939		4	2
SLIV_16340	oxidase	0.870985	1.22411	2.0073	0.13638	0.782355		4	2
SLIV_16350	monooxygenase	3.62369	0.679044	3.34051	-0.201087	0.761314		4	2
SLIV_16435	transcriptional regulator	38.4327	19.7472	12.3812	-0.765331	0.201379	0.755995	4	2
SLIV_16480	hypothetical protein	32.836	12.3063	31.1872	-0.300661	0.610875	0.979045	4	2
SLIV_16485	acetyltransferase	13.3034	11.2182	30.6595	0.566404	0.407095		4	2
SLIV_16490	Putative citrate synthase 2	19.3171	6.69422	29.8825	0.0752085	0.911519		4	2
SLIV_16580	hypothetical protein	5.89692	9.32364	11.8914	0.715477	0.294481		4	2
SLIV_16950	secreted protein	14.0481	10.301	19.7069	0.160246	0.824474		4	2
SLIV_17725	secreted transglycosylase	155.384	72.5219	110.905	-0.470134	0.285078	0.844981	4	2
SLIV_17920	amino acid/metabolite permease	0.569032	0	0.874274	-0.0206094	0.960732		4	2
SLIV_18675	hypothetical protein	6.03198	13.564	5.5606	0.350704	0.617343		4	2
SLIV_18740	hypothetical protein	40.9406	50.8484	30.7196	0.173344	0.804064		4	2
SLIV_19120	pyruvate dehydrogenase (acetyl-transferring) E1 component, alpha subunit	0.499305	1.40347	2.30143	0.366122	0.535364		4	2
SLIV_19125	3-methyl-2-oxobutanoate dehydrogenase subunit beta	112.479	114.079	86.1851	0.0929867	0.840009	0.996022	4	2
SLIV_19130	branched-chain alpha-keto acid dehydrogenase subunit E2	44.3222	35.9907	50.8462	0.135627	0.774	0.990451	4	2
SLIV_19135	molybdopterin-guanine dinucleotide biosynthesis protein	12.1033	5.67012	9.96205	-0.225763	0.752778		4	2
SLIV_19195	branched-chain alpha-keto acid dehydrogenase E1 subunit alpha	140.096	92.0803	173.483	0.132157	0.755267	0.983734	4	2
SLIV_19200	Pyruvate dehydrogenase E1 component subunit beta	237.293	189.497	253.245	0.1158	0.7585	0.985467	4	2
SLIV_19205	branched-chain alpha-keto acid dehydrogenase E2	216.339	118.483	176.194	-0.308445	0.41837	0.944352	4	2
SLIV_19250	hypothetical protein	27.2937	16.0574	20.4797	-0.193112	0.786689		4	2
SLIV_19255	hypothetical protein	11.4772	3.30879	13.5645	-0.169065	0.811185		4	2
SLIV_19335	hypothetical protein	77.2143	127.538	154.101	0.926157	0.0859691	0.47545	4	2
SLIV_19400	sugar hydrolase	4.8819	1.47025	7.63459	0.0436347	0.951833		4	2
SLIV_20005	putative membrane protein	27.7471	69.6366	34.2573	0.73785	0.290565		4	2
SLIV_20110	cytochrome P-450 hydroxylase	5.89289	1.32512	3.25943	-0.443107	0.526934		4	2
SLIV_20115	hypothetical protein	33.3237	24.0861	54.8564	0.277775	0.694345		4	2
SLIV_20175	hypothetical protein	22.3767	17.6113	10.314	-0.237801	0.737456		4	2
SLIV_20400	ion-transporting ATPase	37.5766	37.3784	43.6484	0.326894	0.512709	0.96626	4	2
SLIV_20538	conserved hypothetical protein	208.558	116.35	176.116	-0.214941	0.717615	0.979312	4	2
SLIV_20710	UPFUPF0145-like protein	42.1892	31.3251	16.5109	-0.317077	0.655232		4	2
SLIV_21065	glycine-rich secreted protein	34.0981	9.7058	37.7997	-0.216227	0.751215		4	2
SLIV_21070	hypothetical protein	51.4478	47.1208	59.9502	0.233854	0.700621	0.979312	4	2
SLIV_22260	lipoprotein	22.7846	28.3475	46.4845	0.715703	0.247046		4	2
SLIV_22285	hypothetical protein	21.4409	70.9027	34.8801	0.880625	0.217705		4	2
SLIV_22300	3-oxoadipyl-CoA/3-oxo-5, 6-dehydrosuberyl-CoAthiolase	15.5097	12.7433	23.6462	0.331496	0.607226		4	2
SLIV_22305	hypothetical protein	3.41753	0	7.87615	0.102012	0.876666		4	2
SLIV_22320	transcriptional regulator	3.34879	0	6.17418	0.00897093	0.988442		4	2
SLIV_22330	Urocanate hydratase	4.23712	34.777	39.8412	2.75024	5.33418e-07	1.98011e-05	4	2
SLIV_22335	allantoate amidohydrolase	1.93745	4.76516	7.81396	0.822697	0.253547		4	2
SLIV_22455	transcriptional regulator	121.394	99.4958	126.549	0.130872	0.748638	0.982617	4	2
SLIV_22495	secreted protein	0.698668	1.30924	0	0.0281227	0.950856		4	2
SLIV_22660	hypothetical protein	22.4348	19.0046	34.7053	0.363413	0.563064		4	2
SLIV_22665	hypothetical protein	891.172	898.143	833.817	0.211402	0.545781	0.971052	4	2
SLIV_22800	integral membrane transport protein	7.61685	3.56831	4.38851	-0.239858	0.73832		4	2
SLIV_22805	integral membrane transport protein	7.3051	6.03928	6.93229	0.0454967	0.949325		4	2
SLIV_22810	hypothetical protein	9.58645	14.0588	14.4086	0.579111	0.379397		4	2
SLIV_23030	permease binding-protein component	10.2226	9.29638	8.31507	0.00374188	0.995832		4	2
SLIV_23035	permease membrane protein	3.67101	6.56642	0.76912	0.161273	0.811687		4	2
SLIV_23040	ABC transporter ATP-binding protein	4.6299	1.26965	2.60249	-0.381863	0.579042		4	2
SLIV_23045	permease membrane protein	0.674409	2.52755	0	0.0796988	0.856104		4	2
SLIV_23055	transcription regulator AsnC	8.29029	8.32243	5.45888	0.00369436	0.995743		4	2
SLIV_23060	4-hydroxyphenylpyruvate dioxygenase	2.03382	1.42919	2.3436	0.0326635	0.958808		4	2
SLIV_23070	oxidoreductase subunit	10.1701	12.3315	10.1107	0.278459	0.679201		4	2
SLIV_23090	hypothetical protein	217.022	61.2802	77.6498	-1.11828	0.0541371	0.354642	4	2
SLIV_23105	nicotinamidase	4.7071	5.57093	11.99	0.322743	0.653032		4	2
SLIV_23108	putative secreted protein	24.2787	0	61.2824	0.174825	0.799079		4	2
SLIV_23170	hypothetical protein	101.431	113.234	92.8414	0.239867	0.665378	0.979045	4	2
SLIV_23175	Non-canonical purine NTP pyrophosphatase	50.7317	24.4456	52.3346	-0.134948	0.829646		4	2
SLIV_23205	penicillin-binding protein	30.8357	26.567	49.0104	0.454939	0.337929	0.8819	4	2
SLIV_23475	glycosyl transferase	109.96	96.0006	82.3047	-0.0237468	0.953451	0.996022	4	2
SLIV_23505	IclR family transcriptional regulator	100.57	29.1318	60.1556	-0.782435	0.155664	0.660965	4	2
SLIV_23530	hypothetical protein	40.0231	16.544	21.7032	-0.524293	0.451312		4	2
SLIV_23745	beta-N-acetylhexosaminidase	4.34843	1.01857	3.34051	-0.314895	0.655184		4	2
SLIV_23780	putative acyl-CoA dehydrogenase	6.52451	1.41073	3.46999	-0.470493	0.502662		4	2
SLIV_23785	Hydroxymethylglutaryl-CoA lyase	2.74853	0	1.40764	-0.297329	0.615903		4	2
SLIV_23790	Acetyl-/propionyl-coenzyme A carboxylase alpha chain	0.444123	2.49673	2.04708	0.932085	0.185392		4	2
SLIV_23795	Methylcrotonoyl-CoA carboxylase beta chain	1.26123	3.03869	4.98287	0.74329	0.298679		4	2
SLIV_23805	Long-chain specific acyl-CoA dehydrogenase	23.9013	28.9948	38.8486	0.603435	0.289087	0.845002	4	2
SLIV_23810	acyl CoA thioesterase II	7.34202	9.3806	9.22945	0.450287	0.527012		4	2
SLIV_23845	Extracellular ribonuclease	1.74667	0.981927	4.02543	0.151673	0.800515		4	2
SLIV_23850	hypothetical protein	36.8097	17.6113	28.8792	-0.252256	0.723003		4	2
SLIV_23865	hypothetical protein	2.224	2.08378	3.41701	0.0752878	0.88237		4	2
SLIV_23975	hypothetical protein	4.62452	4.33295	0	-0.0619376	0.87399		4	2
SLIV_23980	hypothetical protein	2.94287	0	0	-0.232458	0.484198		4	2
SLIV_24335	hypothetical protein	71.8178	56.0413	58.3004	-0.0630557	0.891727	0.996022	4	2
SLIV_24425	hypothetical protein	22.4111	41.9962	53.8015	0.83088	0.232702		4	2
SLIV_24430	4-alpha-glucanotransferase	1.90956	0.383393	4.40084	0.113123	0.871612		4	2
SLIV_24490	serine protease	9.45522	5.96125	11.6082	0.0925375	0.878352	0.996022	4	2
SLIV_24495	hypothetical protein	4.64782	9.62634	5.63763	0.518616	0.471907		4	2
SLIV_25280	transcriptional regulator	2.06627	1.936	3.17467	0.0752878	0.88237		4	2
SLIV_25325	hypothetical protein	1.69633	2.38407	6.84148	0.403359	0.532603		4	2
SLIV_26440	3-methyl-2-oxobutanoatehydroxymethyltransferase	83.8115	71.0484	36.7914	-0.281548	0.609549	0.979045	4	2
SLIV_26445	hypothetical protein	29.8815	15.5542	30.6071	-0.111273	0.857374	0.996022	4	2
SLIV_26555	integral membrane protein	131.847	119.427	83.1531	-0.0872941	0.854311	0.996022	4	2
SLIV_27730	hypothetical protein	52.7461	64.5374	40.7585	0.232604	0.671232	0.979045	4	2
SLIV_27735	Dephospho-CoA kinase	56.5296	19.0132	31.1781	-0.632778	0.321206		4	2
SLIV_27740	hypothetical protein	29.058	10.7471	0	-0.75911	0.271046		4	2
SLIV_27805	hypothetical protein	54.1296	8.95002	18.3454	-0.733265	0.301232		4	2
SLIV_28215	integral membrane sugar transporter	1.16008	0	1.90968	-0.00631327	0.989412		4	2
SLIV_28220	integral membrane sugar transport protein	0.770753	0	1.06578	-0.0206094	0.960732		4	2
SLIV_28225	substrate binding protein	0	0	0				4	2
SLIV_28230	transcriptional regulator	1.49984	0	3.45659	0.0504652	0.920582		4	2
SLIV_28265	transcriptional regulator	7.40338	0	1.00365	-0.670008	0.239184		4	2
SLIV_28270	dihydropicolinate synthase	0.641022	3.60364	2.95464	0.468775	0.466264		4	2
SLIV_28275	L-arabonate dehydratase	0.33662	1.89238	0.775785	0.480545	0.440451		4	2
SLIV_28280	integral membrane transport protein	1.24506	0	2.86941	0.0504652	0.920582		4	2
SLIV_28285	integral membrane transport protein	0	0	0				4	2
SLIV_28295	hypothetical protein	0	0	0				4	2
SLIV_28300	xylanase	0.377145	1.0601	0.869181	0.234882	0.665294		4	2
SLIV_28305	sugar-binding protein	4.7164	2.41038	0.988142	-0.421456	0.539953		4	2
SLIV_28310	secreted protein	0.724738	0	0	-0.199708	0.53127		4	2
SLIV_29505	Proteasome-associated ATPase	416.654	351.3	385.69	0.0740581	0.826398	0.996022	4	2
SLIV_29510	Pup deamidase/depupylase	251.073	154.361	270.886	-0.0124054	0.974051	0.996022	4	2
SLIV_29515	hypothetical protein	1066.93	972.242	1079.21	0.183075	0.629811	0.979045	4	2
SLIV_29520	Proteasome subunit beta	676.705	427.855	452.39	-0.339644	0.335197	0.878977	4	2
SLIV_29525	Proteasome subunit alpha	567.075	331.853	434.463	-0.299702	0.405412	0.937399	4	2
SLIV_29540	Pup-protein ligase	628.68	600.667	632.497	0.217273	0.516716	0.966454	4	2
SLIV_30035	hypothetical protein	104.052	101.036	181.667	0.569637	0.267449	0.83365	4	2
SLIV_30045	hypothetical protein	119.446	71.5284	94.5525	-0.237555	0.646035	0.979045	4	2
SLIV_30050	regulator	66.1507	61.3206	53.5208	0.0466135	0.940029		4	2
SLIV_30105	DNA polymerase III subunit epsilon	8.02602	4.51199	7.39881	-0.0813559	0.909031		4	2
SLIV_30130	hypothetical protein	119.634	98.4097	96.4995	-0.0310426	0.938551	0.996022	4	2
SLIV_30135	Elongation factor G-like protein	3.8422	7.07577	3.0534	0.397149	0.577858		4	2
SLIV_30490	UPF0012 hydrolase in pqqF 5'region	0.738516	4.15172	1.70201	0.413396	0.494105		4	2
SLIV_30900	hypothetical protein	333.568	239.744	235.491	-0.202914	0.656035	0.979045	4	2
SLIV_30910	hypothetical protein	5.56587	9.71059	5.30784	0.418247	0.556304		4	2
SLIV_31350	integral membrane protein	0	0	0				4	2
SLIV_31415	halogenase	0.6629	0	0.763871	-0.0673862	0.877657		4	2
SLIV_31420	hypothetical protein	0	0	0				4	2
SLIV_31425	reductase	0.520723	0	0	-0.199708	0.53127		4	2
SLIV_31430	acyl carrier protein	0	0	0				4	2
SLIV_31435	3-oxoacyl-(ACP) synthase III	0	0	0				4	2
SLIV_31440	pyruvate dehydrogenase subunit alpha	1.19895	0	0	-0.232458	0.484198		4	2
SLIV_31445	pyruvate dehydrogenase beta subunit	0	0	1.32434	0.135719	0.685409		4	2
SLIV_31450	acyltransferase	1.04145	0	1.20008	-0.0673862	0.877657		4	2
SLIV_31455	acyl carrier protein	0	0	0				4	2
SLIV_31460	3-oxoacyl-[acyl-carrier-protein] synthase II	0	0	0				4	2
SLIV_31465	lipase	0	2.82389	1.54355	0.471345	0.389266		4	2
SLIV_31480	GntR family transcriptional regulator	88.7034	77.3789	66.0868	-0.0326681	0.949015	0.996022	4	2
SLIV_31660	DNA-binding protein	0.792774	0	0	-0.232458	0.484198		4	2
SLIV_31970	hypothetical protein	96.24	95.9103	82.6701	0.12445	0.833888	0.996022	4	2
SLIV_32300	integral membrane protein	4.11068	0	0	-0.370534	0.359716		4	2
SLIV_32345	phosphodiesterase	17.0377	5.98631	11.7797	-0.375758	0.602678		4	2
SLIV_32350	hypothetical protein	5.18776	6.99937	3.82588	0.178455	0.804794		4	2
SLIV_32355	oxidoreductase	7.80039	13.1554	15.2805	0.617886	0.388055		4	2
SLIV_32360	aldolase	10.3372	9.94029	20.6887	0.666933	0.317597		4	2
SLIV_32375	thioredoxin	4.18599	14.1194	17.3649	0.741708	0.292797		4	2
SLIV_32550	hypothetical protein	8.72289	6.53834	16.0824	0.248732	0.728013		4	2
SLIV_33110	NADP oxidoreductase coenzyme F420-dependent	0.870985	0	2.0073	0.0291343	0.941539		4	2
SLIV_33125	Capsular glucan synthase	3.75444	3.51773	0	-0.195205	0.756884		4	2
SLIV_33130	Glucose-1-phosphate adenylyltransferase	1.67028	8.04842	0	0.445618	0.503857		4	2
SLIV_33160	hypothetical protein	18.1062	18.5068	30.3477	0.242946	0.728398		4	2
SLIV_33165	acetyltransferase	26.5407	18.6505	25.0227	-0.0225954	0.974406		4	2
SLIV_33170	LacI family transcriptional regulator	7.21425	1.55986	8.95256	-0.118614	0.868624		4	2
SLIV_33195	alpha-mannosidase	4.1428	0.812427	4.44076	-0.24894	0.730057		4	2
SLIV_33345	oxygenase	4.57011	5.62009	3.94966	0.141907	0.842354		4	2
SLIV_33695	lyase	12.2198	7.23114	5.92885	-0.233223	0.73745		4	2
SLIV_33760	hypothetical protein	21.5811	151.653	95.9203	1.82227	0.00676844		4	2
SLIV_34875	hypothetical protein	0	0	0				4	2
SLIV_34960	hypothetical protein	22.0345	4.58782	11.2847	-0.497404	0.479463		4	2
SLIV_35095	hypothetical protein	33.5488	54.5951	48.8322	0.456958	0.526479		4	2
SLIV_35100	50S ribosomal protein L36	14.2119	19.9738	10.9178	0.0915306	0.880774		4	2
SLIV_35220	hypothetical protein	1.90049	7.47878	5.6939	1.05776	0.142023		4	2
SLIV_35790	secreted protein	3.06909	0	3.03134	-0.215167	0.727806		4	2
SLIV_37220	calcium-binding protein	67.0304	35.6055	31.6259	-0.552118	0.376532		4	2
SLIV_37470	hypothetical protein	13.9815	12.2149	14.3694	0.129956	0.839164		4	2
SLIV_00160	hypothetical protein	19.1971	11.1095	7.80747	-0.366741	0.611526
SLIV_00180	ABC transporter	0	0	3.76158	0.247934	0.567145
SLIV_00185	hypothetical protein	0.246484	0	0	-0.199708	0.53127
SLIV_00190	hypothetical protein	0	0	0				5
SLIV_03385	hypothetical protein	0	0	0				5
SLIV_08280	conserved hypothetical protein, C-terminal truncation	0	0	0				5
SLIV_00195	hypothetical protein	2.3979	0	0	-0.280494	0.43397
SLIV_00200	hypothetical protein	3.88459	9.35916	5.11575	0.372509	0.585556
SLIV_00210	hypothetical protein	2.18236	6.13428	0	0.0796988	0.856104
SLIV_00215	cytochrome P450	0	0	0
SLIV_00220	hypothetical protein	0.562985	0	0	-0.199708	0.53127
SLIV_00225	beta-lactamase	3.14967	0	1.81471	-0.320757	0.569386
SLIV_00230	transposase	2.41579	0	0	-0.241084	0.472248
SLIV_00235	alkylhydroperoxidase	1.90421	2.67623	4.38851	0.13638	0.782355
SLIV_00245	TetR family transcriptional regulator	33.1912	13.8215	7.08272	-0.746976	0.300307
SLIV_00250	hypothetical protein	2.83547	7.97009	4.90104	0.342256	0.590044
SLIV_00275	oxidoreductase	2.28506	0	3.51081	-0.0358372	0.945947
SLIV_00285	hypothetical protein	4.87606	0	1.87292	-0.391858	0.471262
SLIV_00290	TetR family transcriptional regulator	27.6198	3.75654	16.4267	-0.703706	0.327446
SLIV_00295	putative short chain dehydrogenase/reductase	19.8792	19.2365	22.5316	0.228193	0.727733
SLIV_00300	hypothetical protein	1.18433	0	2.72944	0.0291343	0.941539
SLIV_00305	hypothetical protein	12.1394	0	6.99419	-0.237548	0.634046
SLIV_00310	Putative S-adenosyl-L-methionine-dependent methyltransferase SCO7813	14.0201	4.80591	6.30462	-0.554802	0.442549
SLIV_00320	oxidoreductase	17.1594	8.20979	8.41406	-0.444359	0.535922		6
SLIV_00325	TetR family transcriptional regulator	24.854	23.287	36.0648	0.34401	0.603044		6
SLIV_00330	hypothetical protein	18.8284	11.1419	22.8382	0.0331406	0.963037
SLIV_00335	DNA-binding protein	67.0017	69.831	31.2299	-0.0835037	0.886783	0.996022	7
SLIV_00645	hypothetical protein	4.22239	5.93425	4.86552	0.183797	0.782506		7
SLIV_00695	hypothetical protein	6.47432	5.5995	9.18212	0.161225	0.818614		7
SLIV_00700	hypothetical protein	4.97045	9.67236	10.5739	0.600745	0.405611		7
SLIV_01050	hypothetical protein	9.67119	9.06143	3.71476	-0.132518	0.85328		7
SLIV_00340	putative membrane protein	0	3.49969	5.73882	0.265442	0.549707
SLIV_00345	TetR family transcriptional regulator	20.9732	12.8158	8.40616	-0.394993	0.582444
SLIV_00350	hypothetical protein	3.26437	0	7.52316	0.0504652	0.920582
SLIV_00355	oxidoreductase	1.18433	2.66318	2.18355	0.340583	0.602177
SLIV_00360	secreted oxidoreductase	1.44948	0	2.22701	-0.0358372	0.945947
SLIV_00365	secreted oxidoreductase	0	0	0
SLIV_00370	hypothetical protein	0	0	3.39112	0.127697	0.691216
SLIV_00375	hypothetical protein	4.41431	0	0	-0.232458	0.484198
SLIV_00390	transcriptional regulator	26.9229	39.1896	15.5119	0.214735	0.752788		8
SLIV_00400	transcriptional regulator	8.65993	5.21609	8.5534	-0.0480524	0.946972		8
SLIV_00395	oxidoreductase	9.15561	11.0293	15.0717	0.445178	0.529751
SLIV_00405	oxidoreductase	0.792774	5.57093	5.48116	0.746336	0.267303
SLIV_00415	hydrolase	2.19292	1.76113	2.88792	0.078856	0.899861
SLIV_00425	secreted protein	8.22137	2.88863	9.47361	-0.0730564	0.915904
SLIV_00430	hypothetical protein	5.44569	0	0	-0.544357	0.250436		9
SLIV_00435	hypothetical protein	13.0154	11.2567	4.61472	-0.127553	0.847217		9
SLIV_00440	ArsR family transcriptional regulator	38.5376	32.4971	26.6445	-0.0718709	0.918011		9
SLIV_00445	major facilitator transporter	0.461353	0	0	-0.199708	0.53127		9
SLIV_00450	conventional protein tyrosine phosphatase	84.9061	43.6761	72.8994	-0.24753	0.668549	0.979045	10
SLIV_00455	hypothetical protein	12.1394	19.9045	9.32559	0.206193	0.76848		10
SLIV_00465	hypothetical protein	45.3203	36.3967	49.3539	0.124745	0.839216
SLIV_00470	hypothetical protein	0	2.904	0	0.18448	0.630062
SLIV_00475	hypothetical protein	1.38242	2.91433	1.59298	0.198647	0.738683		11
SLIV_00480	hypothetical protein	0	0	0				11
SLIV_00485	DNA-binding protein	12.3153	7.91234	17.0293	0.139467	0.84487		11
SLIV_00490	NmrA family protein	28.4478	19.3013	16.5788	-0.284923	0.663479		11
SLIV_00495	transcriptional regulator	189.605	154.129	135.506	-0.105909	0.828719	0.996022	11
SLIV_00505	nucleoside-diphosphate-sugar pyrophosphorylase	0	0	0				11
SLIV_00500	glycosyltransferase	23.9461	8.41363	18.3957	-0.402962	0.558279
SLIV_00510	hypothetical protein	45.3488	13.2279	21.6912	-0.799272	0.22961
SLIV_00516	predicted exonuclease SbcC	6.89887	5.96668	2.44606	-0.127553	0.847217
SLIV_00525	short-chain dehydrogenase/reductase	0.588575	0	0	-0.160237	0.591825
SLIV_00530	DNA-binding protein	5.20858	1.8891	9.29332	0.154855	0.82993
SLIV_00535	hypothetical protein	9.59159	6.74014	0	-0.187642	0.719116		12
SLIV_00540	anti-sigma factor antagonist	21.2439	4.26524	0	-0.840113	0.195345		12
SLIV_00550	integral membrane protein	18.3731	7.37772	7.25883	-0.508015	0.480901		12
SLIV_00555	regulatory protein	8.61966	14.5372	9.2704	0.327948	0.648372		12
SLIV_00545	hypothetical protein	36.4181	17.061	20.9826	-0.396458	0.579442
SLIV_00580	hypothetical protein	1.70377	0	0	-0.199708	0.53127
SLIV_00585	hypothetical protein	8.99212	26.9606	5.52627	0.529004	0.4632
SLIV_00590	MarR family transcriptional regulator	6.71864	6.86731	7.03818	0.102177	0.881186
SLIV_00595	NADPH-dependent FMN reductase	2.73563	1.53789	1.26092	-0.170389	0.781264
SLIV_00600	hypothetical protein	0	13.425	0	0.267884	0.548647
SLIV_00605	ISBm3	3.80843	0	0	-0.232458	0.484198
SLIV_00610	hydrolase	0.823007	1.15668	0	-0.0112946	0.975366
SLIV_00615	hypothetical protein	0	2.13262	0	0.131837	0.688158
SLIV_00620	hypothetical protein	0	0	0
SLIV_00625	integral membrane protein	0.128629	0	0	-0.160237	0.591825
SLIV_00630	hypothetical protein	39.1592	17.6113	25.2693	-0.474594	0.477015		13
SLIV_00635	transcriptional regulatory protein	37.2711	24.3465	31.1525	-0.180709	0.703601	0.979312	13
SLIV_00640	hypothetical protein	167.881	84.6436	105.835	-0.476476	0.374726	0.914626
SLIV_00650	hypothetical protein	73.9104	53.1457	45.5551	-0.112207	0.858079		14
SLIV_00655	hypothetical protein	33.9177	42.3723	26.7241	0.244393	0.678371	0.979312	14
SLIV_00660	hypothetical protein	5.65718	15.9015	13.0377	0.531238	0.443863
SLIV_00665	MarR family regulatory protein	36.1068	34.9969	45.9106	0.289033	0.659807		15
SLIV_00670	hydrolase	1.77379	4.98586	3.06595	0.342256	0.590044		15
SLIV_00680	hypothetical protein	1.36142	0	3.13758	0.0404801	0.929943		15
SLIV_00675	hypothetical protein	0	0	0
SLIV_00690	hypothetical protein	10.1059	27.7133	30.675	1.36118	0.0246942	0.211869
SLIV_00705	hypothetical protein	1.13585	0	1.30885	-0.0673862	0.877657
SLIV_00710	TetR family transcriptional regulator	6.20826	2.49293	4.08793	-0.207068	0.753822
SLIV_00715	hypothetical protein	13.9273	14.8126	19.9524	0.355983	0.608531
SLIV_00720	secreted protein	7.74104	3.95617	6.48736	-0.0937806	0.884863
SLIV_00725	hypothetical protein	5.01238	1.76113	1.44396	-0.241765	0.654104		16
SLIV_00730	hypothetical protein	33.7003	14.2599	16.7025	-0.607338	0.362455		16
SLIV_00735	acetyltransferase	5.9348	0	2.48682	-0.354372	0.506808		16
SLIV_00740	two component system response regulator	15.4015	1.20254	9.85965	-0.37823	0.600521
SLIV_00745	two component system sensor kinase	5.52222	3.74672	9.65472	0.275129	0.701075
SLIV_00750	phosphotransferase	8.58043	7.67401	9.88737	0.135908	0.850759
SLIV_00755	MarR family transcriptional regulator	40.0684	11.4535	21.9119	-0.609476	0.392565		17
SLIV_00760	hypothetical protein	2.16774	0	0	-0.241084	0.472248		17
SLIV_00765	hypothetical protein	0	0	0
SLIV_00770	DNA-binding protein	3.06679	2.87343	10.2091	0.477651	0.498569
SLIV_00775	oxidoreductase	4.843	10.7471	14.686	0.980254	0.162416
SLIV_00780	TetR family transcriptional regulator	17.2832	8.09673	26.5542	0.124727	0.860048
SLIV_00785	integral membrane transport protein	4.89068	0.654618	3.75707	-0.313299	0.650272
SLIV_00810	MerR family transcriptional regulator	8.66642	0	1.17488	-1.09718	0.0993785
SLIV_00815	secreted hydrolase	4.90029	3.75654	3.08001	-0.109878	0.878003
SLIV_00820	MarR family transcriptional regulator	15.3339	10.7754	7.3623	-0.209294	0.769724		18
SLIV_00830	TetR family transcriptional regulator	26.9481	1.42919	4.68721	-1.29782	0.0702949		18
SLIV_00825	hypothetical protein	21.3179	22.1931	34.5729	0.370059	0.604231
SLIV_00835	putative oxidoreductase	3.29711	8.42517	11.7433	0.918984	0.202739
SLIV_00840	hypothetical protein	0	0	0				19
SLIV_00845	salicylate synthase	0.411504	1.15668	0	0.0796988	0.856104		19
SLIV_00850	ABC transporter ATP-binding protein	0	0	0.761272	0.135719	0.685409		19
SLIV_00855	ABC transporter ATP-binding protein	0	0	0				19
SLIV_00860	hypothetical protein	0	0	0				19
SLIV_00865	thioesterase	0	0	0				19
SLIV_00870	Cytochrome P450-SU1	0	0	0				19
SLIV_00875	thiazolinyl imide reductase	0	0	0				19
SLIV_00880	hypothetical protein	0	0	0				19
SLIV_00885	non-ribosomal peptide synthetase	0.105388	0	0.48576	0.148772	0.756544		19
SLIV_00890	non-ribosomal peptide synthase	0.260013	0	0.599234	0.0673216	0.905763		19
SLIV_00895	AMP-binding ligase	0	0	0.807993	0.135719	0.685409		19
SLIV_00900	ABC transporter ATP-binding protein	0	0	0				19
SLIV_00905	transport system integral membrane protein	0	0	0				19
SLIV_00910	metal transport integral membrane protein	0	0	0				19
SLIV_00915	solute-binding protein	0.734328	1.03204	0	-0.0194967	0.967021		19
SLIV_00920	hypothetical protein	2.62473	0	0	-0.199708	0.53127		19
SLIV_19230	GntR family transcriptional regulator	34.9077	28.9329	49.5073	0.300164	0.630483		19
SLIV_19235	transmembrane transport protein	22.6675	18.1151	30.7296	0.246115	0.676735	0.979312	19
SLIV_20620	membrane protein	8.40821	4.72685	15.5023	0.2201	0.760296		19
SLIV_20625	30S ribosomal protein S14	0	0	4.38851	0.0907563	0.837897		19
SLIV_20630	hypothetical protein	7.37581	13.8215	11.3324	0.284596	0.66527		19
SLIV_20635	hypothetical protein	7.0629	0	0	-0.232458	0.484198		19
SLIV_20640	50S ribosomal protein L31	4.57011	3.21148	0	-0.109662	0.790349		19
SLIV_20645	hypothetical protein	0.244622	2.06279	2.25505	0.385437	0.536939		19
SLIV_20650	hypothetical protein	1.21394	3.41219	0	-0.0112946	0.975366		19
SLIV_20655	regulator	97.1149	58.4948	42.6312	-0.458203	0.49619		19
SLIV_00925	integral membrane protein	0	0	0
SLIV_00930	secreted metal-binding protein	0	0	0				20
SLIV_00935	lipoprotein	1.04989	0	0	-0.199708	0.53127		20
SLIV_00940	hypothetical protein	1.8736	1.75547	0	-0.106982	0.830092		20
SLIV_00945	transferase	0	0	0				20
SLIV_00950	isoprenylcysteine carboxyl methyltransferase	0	0	0				20
SLIV_00955	oxidoreductase	0	0	0
SLIV_00960	transcriptional regulator	5.37231	9.29279	3.8096	0.224876	0.750181
SLIV_00965	GTP cyclohydrolase I	0.947462	2.66318	0	0.0796988	0.856104
SLIV_00970	ferredoxin reductase	0.933797	0	1.07603	-0.0673862	0.877657		21
SLIV_00975	dihydropteroate synthase 2	0.66517	0	1.53297	0.0291343	0.941539		21
SLIV_00980	riboflavin biosynthesis protein RibD domain-containing protein	0.783184	0	0	-0.0374703	0.910829		21
SLIV_00985	hypothetical protein	2.40383	0	0	-0.241084	0.472248
SLIV_00990	zinc-binding oxidoreductase	1.84395	0	0	-0.280494	0.43397
SLIV_00995	hypothetical protein	33.2965	35.0969	28.7761	0.103289	0.886321		22
SLIV_01000	hypothetical protein	10.3083	0	1.25036	-0.591755	0.38912		22
SLIV_01005	hypothetical protein	1.02226	0	9.42375	0.205505	0.658453		22
SLIV_01140	extracellular small neutral protease	0	0	2.44606	0.135719	0.685409		22
SLIV_01685	hypothetical protein	0.253895	0.713662	0	0.0796988	0.856104		22
SLIV_01695	Negative regulator of genetic competence	0.463555	0.651493	1.86957	0.403359	0.532603		22
SLIV_01765	hypothetical protein	10.0464	9.41295	11.8036	0.220159	0.744487		22
SLIV_01770	hypothetical protein	2.44534	0	1.61017	-0.19687	0.685146		22
SLIV_01810	allantoin permease	0.391592	0	0	-0.199708	0.53127		22
SLIV_01815	racemase	0	0	0				22
SLIV_02495	oxidoreductase	5.87727	6.29339	1.93499	-0.0852786	0.904477		22
SLIV_02535	hypothetical protein	0.24555	0	0.565902	0.0291343	0.941539		22
SLIV_02590	RNA polymerase secondary sigma factor	0	0	1.40764	0.135719	0.685409		22
SLIV_02595	hypothetical protein	3.13274	0	3.6099	-0.0673862	0.877657		22
SLIV_02600	hydroxylase	3.27354	1.02238	8.38255	0.210922	0.752753		22
SLIV_02605	GlgX-like protein	2.17016	0.762502	0.937768	-0.335359	0.610393		22
SLIV_02610	hypothetical protein	4.51697	0	3.90373	-0.172828	0.742371		22
SLIV_02625	Trehalose synthase	2.37279	0.476397	0.781201	-0.449098	0.46863		22
SLIV_02630	hypothetical protein	0.427819	0	0	-0.199708	0.53127		22
SLIV_02635	1,4-alpha-glucan branching enzyme GlgB 2	1.30883	0.735783	3.01636	0.240481	0.726633		22
SLIV_02640	Carboxylate-amine ligase	0.533598	0	3.68924	0.256202	0.63102		22
SLIV_02650	long-chain-fatty-acid-CoA ligase	11.8916	6.428	4.56763	-0.553652	0.420489		22
SLIV_02655	regulatory protein	14.7347	0	4.63064	-0.647389	0.30216		22
SLIV_02700	oxidoreductase	20.1	8.92077	14.1408	-0.405467	0.534226		22
SLIV_03160	secreted protein	4.54339	0.798174	9.81641	0.242454	0.733762		22
SLIV_03165	hypothetical protein	10.7905	9.47832	26.4225	0.442064	0.540375		22
SLIV_03175	hypothetical protein	0	0	0				22
SLIV_03240	secreted glycosyl hydrolase	0.101267	0	0	-0.160237	0.591825		22
SLIV_03245	glycosyl hydrolase	0.334879	0	0	-0.199708	0.53127		22
SLIV_03255	hypothetical protein	0	0	0				22
SLIV_03260	hypothetical protein	9.47462	1.90227	3.11936	-0.592075	0.401536		22
SLIV_03265	membrane protein	12.7713	3.73939	9.19784	-0.426432	0.552851		22
SLIV_03300	amino acid transport integral membrane protein	2.83962	7.44963	2.61771	0.525402	0.466839		22
SLIV_03325	sigma factor	4.43447	2.49293	4.08793	-0.0533585	0.933851		22
SLIV_03335	hypothetical protein	2.95282	2.76664	0	-0.142495	0.799557		22
SLIV_03340	hypothetical protein	2.20716	0	5.08668	0.0291343	0.941539		22
SLIV_03345	secreted peptidase	0	0.440283	0.36099	0.37207	0.460735		22
SLIV_03355	integral membrane protein	4.76053	5.35246	0	-0.0642895	0.894669		22
SLIV_03360	branched amino acid binding secreted protein	4.89244	4.81317	1.12753	-0.0734246	0.917746		22
SLIV_03365	branched amino acid transport system permease	0.551789	0.775499	2.54334	0.268335	0.628001		22
SLIV_03375	High-affinity branched-chain amino acid transport ATP-binding protein	0	0	0				22
SLIV_03380	branched amino acid transport system ATP-binding protein	0	0	0				22
SLIV_03395	hypothetical protein	0	0	0				22
SLIV_03430	secreted sugar hydrolase	0.246798	0	1.70633	0.256202	0.63102		22
SLIV_03440	sugar-binding protein	0.455938	1.28158	2.10154	0.366122	0.535364		22
SLIV_03445	sugar-transporter integral membrane protein	0	1.75547	0	0.18448	0.630062		22
SLIV_03450	sugar-binding integral membrane transport protein	0	1.7061	0	0.18448	0.630062		22
SLIV_03455	hypothetical protein	0.288603	0	0	-0.199708	0.53127		22
SLIV_03460	transferase	0.711464	0	1.63966	0.0291343	0.941539		22
SLIV_03470	3-oxoacyl-ACP reductase	0	0	0				22
SLIV_03480	integral membrane protein	2.55565	3.3805	2.42523	0.202073	0.778563		22
SLIV_03485	integral membrane sensor protein	5.84075	9.18266	5.70372	0.451068	0.488481		22
SLIV_03520	hypothetical protein	0.70629	0	0	-0.199708	0.53127		22
SLIV_03550	transcriptional regulator	1.80959	0	0	-0.219908	0.501914		22
SLIV_03595	NmrA family protein	1.56637	0	0	-0.232458	0.484198		22
SLIV_03610	hypothetical protein	1.32129	0	0	-0.199708	0.53127		22
SLIV_03615	hypothetical protein	0	0	0	-0.0374703	0.910829		22
SLIV_03620	lipase	2.45085	0	4.23623	-0.0111402	0.984759		22
SLIV_03625	hypothetical protein	0.738516	12.4552	6.80803	1.33209	0.0632409		22
SLIV_03635	transmembrane efflux protein	0.75871	0	0	-0.232458	0.484198		22
SLIV_03640	hypothetical protein	0	3.30879	0	0.18448	0.630062		22
SLIV_03685	hypothetical protein	0	0	0				22
SLIV_03715	ECF family RNA polymerase sigma factor	29.8815	16.4333	25.4504	-0.201488	0.753272		22
SLIV_03720	hydroperoxide resistance protein	4.09521	6.57772	5.39311	0.232573	0.725323		22
SLIV_03750	RNA polymerase sigma factor	2.20001	0	1.44863	-0.19687	0.685146		22
SLIV_03755	RNA polymerase sigma factor	18.2298	9.31657	13.7497	-0.262847	0.707536		22
SLIV_03760	hypothetical protein	0	0	0				22
SLIV_03770	dehydrogenase	4.08226	6.03928	1.48549	0.0832051	0.907168		22
SLIV_03775	oxidoreductase	1.18916	0	1.82705	-0.0206094	0.960732		22
SLIV_03785	hypothetical protein	1.10358	3.102	0	0.0796988	0.856104		22
SLIV_03790	MarR family regulatory protein	0	0	0				22
SLIV_03795	hypothetical protein	0	0	0				22
SLIV_03800	hydrolase	0.716715	0	0	-0.199708	0.53127		22
SLIV_03845	hypothetical protein	2.23253	0	7.71773	0.0907563	0.837897		22
SLIV_03865	hypothetical protein	108.006	56.1258	52.293	-0.546292	0.387363		22
SLIV_03885	hypothetical protein	0	0	0				22
SLIV_03895	dihydroxyacetone kinase, L subunit	14.81	19.7907	26.8577	0.563403	0.417685		22
SLIV_03900	hypothetical protein	9.56971	4.98131	31.0399	0.607505	0.400381		22
SLIV_03930	hypothetical protein	16.4469	8.80566	7.21981	-0.295178	0.672974		22
SLIV_05635	respiratory chain oxidoreductase	13.1968	0.951134	6.23872	-0.725043	0.308981		22
SLIV_05640	fdhD-like protein	12.0107	12.5395	9.49035	-0.159443	0.821316		22
SLIV_05645	neuramidase	0.598551	0	0	-0.232458	0.484198		22
SLIV_01010	Chloramphenicol resistance protein	7.90757	2.77838	2.84751	-0.546484	0.445146
SLIV_01015	riboflavin biosynthesis protein RibD domain-containing protein	3.36537	2.70273	4.43196	0.078856	0.899861
SLIV_01020	Voltage-gated potassium channel	3.07326	10.3662	0	0.222107	0.710136
SLIV_01025	oxidoreductase	1.03866	3.64941	14.3624	1.32342	0.0667187
SLIV_01030	secreted protein	1297.46	443.469	417.073	-1.24951	0.000224439	0.00478153		12
SLIV_01035	hypothetical protein	4.80238	0	6.14874	-0.0982389	0.864274		23
SLIV_01040	oxidoreductase	59.6429	39.4981	23.7488	-0.50318	0.387933	0.925338	23
SLIV_01045	oxidoreductase	33.2771	13.3624	27.3898	-0.348274	0.591826		23
SLIV_01055	acetyltransferase	33.7791	23.737	35.275	0.0307536	0.963195
SLIV_01060	TetR family transcriptional regulator	5.88575	2.75733	11.3037	0.159182	0.818117
SLIV_01065	hydrolase	0	0	0				24	2
SLIV_01070	two-component system sensor kinase	10.7363	2.0576	3.37408	-0.834287	0.247119		24	2
SLIV_01075	two-component system response regulator	6.62147	4.13599	1.69556	-0.361394	0.596717		24	2
SLIV_01080	calcium binding protein	250.88	30.3306	77.0915	-1.68348	0.00166605	0.0266787	24	2
SLIV_01085	hypothetical protein	29.8815	35.9968	36.8924	0.309155	0.665195
SLIV_01090	TetR family transcriptional regulator	19.5862	12.6165	26.3311	0.138601	0.841089
SLIV_01095	saccharopine dehydrogenase	2.14224	2.00717	4.38851	0.264646	0.699916		25
SLIV_01165	isomerase	29.7819	24.2645	24.8682	-0.0142415	0.982798		25
SLIV_01170	hypothetical protein	13.84	13.1872	10.2717	0.0216019	0.974571		25
SLIV_01175	hypothetical protein	1.2812	0.720252	1.18108	-0.0322462	0.951951		25
SLIV_01290	metallopeptidase	13.3174	5.75898	5.194	-0.627054	0.374103		25
SLIV_01305	TetR family transcriptional regulator	46.5755	38.9965	60.5211	0.257634	0.668522	0.979045	25
SLIV_01313	alanine-containing leader peptide	12.6672	0	0	-0.219908	0.501914		25
SLIV_01325	BadF/BadG/BcrA/BcrD ATPase	2.62473	1.63949	0.672114	-0.189669	0.745309		25
SLIV_01330	integral membrane transport protein	1.668	1.04189	0.854252	-0.170389	0.781264		25
SLIV_01335	Anhydro-N-acetylmuramic acid kinase	1.48645	0	0	-0.280494	0.43397		25
SLIV_01340	L-glyceraldehyde 3-phosphate reductase	16.1394	13.2968	16.6738	0.0961782	0.886079		25
SLIV_01350	hypothetical protein	0	0	0				25
SLIV_01360	Catalase	1.91548	2.69207	2.64869	0.259911	0.708633		25
SLIV_01410	hypothetical protein	34.9899	17.061	51.0164	0.123236	0.845071	0.996022	25
SLIV_01420	hypothetical protein	6.71864	5.15048	1.40764	-0.182591	0.768531		25
SLIV_01425	secreted hydrolase	1.04989	0	0	-0.232458	0.484198		25
SLIV_01625	2,2-dialkylglycine decarboxylase	0.443447	1.24646	2.04396	0.366122	0.535364		25
SLIV_01745	Lipase 2	0	0	0				25
SLIV_01780	hydrolase	1.27993	0	0	-0.370534	0.359716		25
SLIV_01785	integral membrane binding-protein-dependent transporter	0	0	0				25
SLIV_01790	integral membrane binding-protein-dependent transporter	0	0	0				25
SLIV_01795	extracellular solute-binding protein	0	0	0				25
SLIV_01805	hydrolase	0.394776	0	0	-0.199708	0.53127		25
SLIV_01865	binding protein dependent transport lipoprotein	0.830042	2.33312	0.95647	0.280434	0.650295		25
SLIV_01870	integral membrane binding protein dependent transporter	0	0	0				25
SLIV_01875	integral membrane binding protein dependent transport protein	0	2.77602	3.03477	0.6134	0.301834		25
SLIV_02125	Benzoylformate decarboxylase	0.737115	0	0	-0.232458	0.484198		25
SLIV_02130	Benzaldehyde dehydrogenase [NAD(+)]	0.400474	0	0	-0.199708	0.53127		25
SLIV_02135	transmembrane transporter	0	1.29066	0	0.18448	0.630062		25
SLIV_02150	Extracellular small neutral protease	0	0	0				25
SLIV_05185	secreted glucosidase	0.41591	0	0	-0.199708	0.53127		25
SLIV_01100	hypothetical protein	3.16679	2.96713	0	-0.109662	0.790349
SLIV_01105	hypothetical protein	2.38807	2.2375	0	-0.0619376	0.87399		26
SLIV_01110	dehydrogenase	1.52536	2.85838	0	0.0475823	0.932609		26
SLIV_01115	LysR family transcriptional regulator	10.0668	0.832243	8.18832	-0.425215	0.551503
SLIV_01120	MarR family regulatory protein	59.9219	19.36	23.81	-0.810081	0.238351
SLIV_01125	Enolase 2	196.686	28.2389	51.4515	-1.84861	4.38323e-05	0.00113041	27	2
SLIV_01130	Endoglucanase	8.40821	2.95428	2.42223	-0.664563	0.356846		27	2
SLIV_01135	hypothetical protein	68.0805	25.3276	57.684	-0.32175	0.640833
SLIV_01145	hypothetical protein	14.2456	29.2781	45.1864	1.37503	0.00744399	0.0856233
SLIV_01150	Endo-beta-N-acetylglucosaminidase H	1.2531	3.52227	4.33189	0.513532	0.442583
SLIV_01155	hypothetical protein	36.3307	20.6205	19.3221	-0.440415	0.492897
SLIV_01160	hypothetical protein	0	0	0
SLIV_01180	riboflavin biosynthesis protein RibD domain-containing protein	2.00237	0	0	-0.232458	0.484198
SLIV_01185	monooxygenase	3.54578	6.64444	1.81594	0.251286	0.726704
SLIV_01190	monooxygenase	0.519331	0	0	-0.199708	0.53127
SLIV_01195	TetR family transcriptional regulator	28.0461	12.9428	16.4002	-0.444505	0.521136
SLIV_01200	NAD(P) transhydrogenase subunit alpha	7.95417	4.15963	2.13156	-0.54058	0.454314		28
SLIV_01205	NAD(P) transhydrogenase subunit beta	5.38419	1.68157	1.83831	-0.565464	0.422131		28
SLIV_01260	putative 2-phosphosulfolactate phosphatase	9.37073	8.38083	3.92656	-0.133255	0.851718		28
SLIV_01210	hypothetical protein	0	0	0
SLIV_01215	hypothetical protein	4.04645	13.6488	0	0.222107	0.710136
SLIV_01220	anti sigma factor antagonist	2.15811	0	1.65788	-0.087312	0.810124
SLIV_01225	transcriptional regulator	22.6473	14.0264	8.84641	-0.431661	0.541097
SLIV_01230	hypothetical protein	33.9188	35.1255	37.0281	0.245795	0.670937	0.979045	29
SLIV_01235	AbaA-like protein	47.4784	50.0455	39.7892	0.0589018	0.930583		29
SLIV_01240	DNA-binding protein	57.735	46.434	29.9957	-0.244516	0.67087	0.979045
SLIV_01245	regulatory protein	35.8478	7.3282	27.0379	-0.487298	0.496802
SLIV_01250	hypothetical protein	2.25297	3.33304	0.546554	0.044887	0.949482		30
SLIV_01255	hypothetical protein	3.13274	2.5159	3.0942	0.0207219	0.972951		30
SLIV_01265	transcriptional regulator	3.86084	1.66958	2.73779	-0.170485	0.795047
SLIV_01270	esterase	7.63348	11.9203	4.88677	0.193028	0.788228
SLIV_01275	hypothetical protein	17.0922	6.55141	10.7431	-0.294009	0.675895
SLIV_01280	beta-lactamase	1.04145	0	0	-0.232458	0.484198
SLIV_01285	amino acid binding protein	5.75883	10.301	7.84254	0.510402	0.476474
SLIV_01295	hypothetical protein	56.7904	36.8375	44.9177	-0.185063	0.738422	0.982617
SLIV_01300	LysR family transcriptional regulator	7.13624	11.3376	10.0109	0.468433	0.513217
SLIV_01310	amidase	0.98895	0	2.735	0.109698	0.844918
SLIV_01315	alanyl-tRNA synthetase	0.47958	2.02204	3.31576	0.577739	0.369819
SLIV_01320	transcriptional regulator	4.98025	0	1.43471	-0.535717	0.354271
SLIV_01345	hypothetical protein	0	0	0
SLIV_01355	regulatory protein	3.02539	0	1.39448	-0.316205	0.545484
SLIV_01365	hypothetical protein	2.9767	0	0	-0.370534	0.359716
SLIV_01370	oxidoreductase	0.63267	13.3376	24.0582	2.42322	0.000637832
SLIV_01375	integral membrane protein	10.8615	9.57809	10.798	0.106023	0.876746		31
SLIV_01400	hypothetical protein	20.5711	14.1194	23.7044	0.0835244	0.894331		31
SLIV_01405	hypothetical protein	6.97414	5.88098	10.8492	0.268917	0.697838		31
SLIV_01380	oxidoreductase	1.08508	2.2875	3.75107	0.43374	0.507432
SLIV_01385	MerR family transcriptional regulator	36.6171	42.5126	14.6763	-0.0292949	0.967146
SLIV_01390	transcriptional regulator	36.6087	25.7254	12.8898	-0.40944	0.554435
SLIV_01395	hydrolase	8.54611	3.49409	7.16205	-0.280991	0.689793
SLIV_01415	DNA-binding protein	22.6158	10.2833	3.06595	-0.823802	0.251223
SLIV_01430	Glucan endo-1,3-beta-glucosidase	0.488014	0	0	-0.199708	0.53127		32
SLIV_01435	hydrolase	0	0	0				32
SLIV_01445	anti-sigma factor antagonist	5.06686	4.7474	3.89242	0.00748296	0.98977
SLIV_01450	oxidoreductase	4.30318	5.498	8.1141	0.627447	0.341966
SLIV_01455	hypothetical protein	0.693678	0	1.59867	0.130812	0.760068
SLIV_01460	isomerase	2.06627	2.904	1.78575	0.130082	0.842545
SLIV_01465	creatinine amidohydrolase	0.367859	0	1.69556	0.0834128	0.823113
SLIV_01470	regulatory protein	6.37316	3.41219	8.39303	0.0482095	0.946542
SLIV_01475	oligopeptide ABC transporter ATP-binding protein	0	0	0
SLIV_01480	ABC transporter ATP-binding protein	0	0	0
SLIV_01485	oligopeptide ABC transporter integral membrane protein	0.636819	0	0	-0.199708	0.53127
SLIV_01490	oligopeptide ABC transporter integral membrane protein	0	0	0
SLIV_01495	ABC transporter solute binding lipoprotein	0	0	0
SLIV_01500	transcriptional regulator	14.6194	2.93522	16.044	-0.229949	0.749983
SLIV_01505	esterase	6.30972	3.08447	3.79346	-0.383626	0.593983
SLIV_01510	MutT-family protein	5.45589	0	10.0591	-0.0250075	0.96803
SLIV_01515	Glucan endo-1,3-beta-glucosidase	0.486791	0	1.12187	0.0291343	0.941539
SLIV_01520	Bifunctional beta-D-glucosidase/beta-D-fucosidase	2.22555	3.41219	1.86512	0.185611	0.78878
SLIV_01525	sugar transport integral membrane protein	0.315308	0	0	-0.160237	0.591825		33
SLIV_01530	sugar transport permease	0.585029	0	0	-0.199708	0.53127		33
SLIV_01535	solute binding lipoprotein	1.77785	0	0	-0.370534	0.359716		33
SLIV_01540	HTH-type transcriptional regulator	36.4899	22.6134	26.4869	-0.250453	0.675823	0.979312
SLIV_01545	oxidoreductase	0.605077	0	0.69724	-0.0374703	0.910829
SLIV_01550	TetR family transcriptional regulator	23.5716	0	6.51886	-1.08536	0.124409
SLIV_01555	putative secreted protein	58.5546	8.02869	13.1655	-0.963218	0.177069
SLIV_01560	secreted hydrolase	2.72603	0	1.57062	-0.237548	0.634046		34
SLIV_01565	hypothetical protein	76.8474	49.8477	60.3325	-0.169846	0.790046		34
SLIV_01570	Sulfatase-modifying factor 1	1.76572	0	1.35645	-0.0927941	0.853535
SLIV_01575	sulfatase	2.36422	1.02238	4.19127	0.121143	0.861462
SLIV_01580	Putative binding protein	2.27835	1.60103	0.656346	-0.0853109	0.886869		35	4
SLIV_01585	Putative ATP-binding protein	0.716715	4.02916	1.65176	0.626361	0.337923		35	4
SLIV_01590	putative ABC transporter permease protein	0	1.79589	3.68115	0.577	0.322805		35	4
SLIV_01595	CRP family transcriptional regulator	1.84104	1.29372	2.12146	0.0326635	0.958808		35	4
SLIV_01600	secreted protein	3.43011	1.80779	1.97628	-0.204516	0.763646		35	4
SLIV_01725	hypothetical protein	15.9241	8.19557	14.9899	-0.156498	0.815649		35	4
SLIV_01775	dioxygenase	1.84395	16.4131	7.08272	1.38029	0.0557465		35	4
SLIV_05865	ABC transporter ATP-binding protein	25.8973	28.8141	24.8682	0.26308	0.631313	0.979045	35	4
SLIV_05875	UbiE family methyltransferase	81.1654	54.7944	53.0946	-0.277766	0.595411	0.979045	35	4
SLIV_05880	putative membrane protein	107.337	191.562	208.108	0.895749	0.132712	0.61697	35	4
SLIV_07623	conserved hypothetical protein	2094.91	1891.33	935.223	-0.231316	0.63476	0.979045	35	4
SLIV_07625	Sulfite reductase [ferredoxin]	621.81	396.2	525.528	-0.177988	0.592103	0.978847	35	4
SLIV_07630	hypothetical protein	526.848	334.395	425.247	-0.249275	0.582541	0.975547	35	4
SLIV_07635	Phosphoadenosine phosphosulfate reductase	427.592	240.725	464.627	-0.049358	0.899713	0.996022	35	4
SLIV_07640	adenylylsulfate kinase	340.987	231.8	300.711	-0.105711	0.794237	0.995697	35	4
SLIV_07645	Sulfate adenylyltransferase subunit 2	362.862	239.835	392.211	0.0202012	0.95719	0.996022	35	4
SLIV_07650	Bifunctional enzyme CysN/CysC	156.415	101.46	160.433	0.0404376	0.918929	0.996022	35	4
SLIV_07655	hypothetical protein	136.844	136.488	162.774	0.150532	0.80088	0.996022	35	4
SLIV_07660	lipoprotein	321.957	247.013	229.896	-0.155141	0.680537	0.979312	35	4
SLIV_07665	ABC transporter ATP-binding protein	196.612	103.01	121.62	-0.471668	0.269399	0.8363	35	4
SLIV_07670	transport system integral membrane protein	153.818	79.0192	78.7767	-0.591122	0.18096	0.715307	35	4
SLIV_07675	secreted protein	59.283	28.5035	39.5495	-0.466324	0.417139	0.944352	35	4
SLIV_07690	Macrolide glycosyltransferase	8.2137	8.82757	17.816	0.590465	0.391915		35	4
SLIV_08300	hypothetical protein	97.4322	99.9126	58.5135	-0.007305	0.988552	0.997949	35	4
SLIV_08750	phosphatase	2.81004	1.89566	6.73515	0.447049	0.533519		35	4
SLIV_08755	hypothetical protein	6.79804	6.00546	3.58102	-0.119358	0.868462		35	4
SLIV_09753	conserved hypothetical protein	294.693	225.911	177.508	-0.199566	0.758398		35	4
SLIV_09755	cysteine dioxygenase	17.3232	16.231	14.5177	0.0512544	0.943023		35	4
SLIV_09760	hypothetical protein	21.9056	14.3671	8.41406	-0.252145	0.727095		35	4
SLIV_10710	3-isopropylmalate dehydratase small subunit	176.082	179.226	217.032	0.439121	0.299409	0.852972	35	4
SLIV_10715	3-isopropylmalate dehydratase large subunit	198.302	155.087	264.635	0.286147	0.456406	0.953502	35	4
SLIV_10720	regulator	26.8183	31.9804	43.0772	0.548743	0.376138		35	4
SLIV_11870	hypothetical protein	10.3436	6.46096	9.2704	-0.0611905	0.931024		35	4
SLIV_11875	hypothetical protein	12.7211	4.36063	7.15061	-0.473119	0.512434		35	4
SLIV_12425	hypothetical protein	44.0614	170.61	290.129	2.21118	1.92303e-05	0.000529373	35	4
SLIV_12430	DNA-binding protein	34.7403	165.339	163.766	2.06087	0.000147111	0.00328967	35	4
SLIV_16840	hypothetical protein	9.28694	8.95002	8.56119	0.0497496	0.944051		35	4
SLIV_16925	hypothetical protein	1108.38	872.335	715.232	-0.221436	0.564669	0.972241	35	4
SLIV_16930	threonine synthase	407.387	291.976	259.126	-0.273073	0.457917	0.953502	35	4
SLIV_17280	hypothetical protein	32.1167	19.3447	17.6232	-0.298427	0.677848		35	4
SLIV_17310	hypothetical protein	11.0988	0	0	-0.370534	0.359716		35	4
SLIV_17450	UPFUPF0256-like protein	20.1647	16.9388	26.7081	0.267938	0.66108	0.979045	35	4
SLIV_17550	hypothetical protein	1447.62	1032.19	1193.67	-0.0838194	0.813135	0.996022	35	4
SLIV_17555	Putative thiosulfate sulfurtransferase	2115.86	1754.01	1654	-0.0433745	0.897101	0.996022	35	4
SLIV_17760	acetyltransferase	16.6186	17.5171	45.4809	0.725762	0.29218		35	4
SLIV_18680	hypothetical protein	101.147	58.5622	57.3088	-0.468295	0.349298	0.898928	35	4
SLIV_18705	beta-lactamase	9.24904	5.90856	17.9245	0.367578	0.594354		35	4
SLIV_18715	DNA-damage-inducible protein F	6.0969	20.8098	4.0146	0.783998	0.26907		35	4
SLIV_19355	integral membrane protein	0	1.61048	2.64087	0.511588	0.362887		35	4
SLIV_19360	hypothetical protein	3.13274	0	3.6099	-0.0673862	0.877657		35	4
SLIV_20980	hypothetical protein	9.08269	6.87349	4.83052	-0.166423	0.817187		35	4
SLIV_21400	phosphotransferase	2.5143	5.3005	1.44863	0.216136	0.745606		35	4
SLIV_21870	hypothetical protein	6.47432	7.58265	9.94729	0.263745	0.709191		35	4
SLIV_21875	integral membrane protein	2.41065	0	0	-0.437949	0.389026		35	4
SLIV_22515	2-phospho-L-lactate transferase	114.565	186.818	192.34	0.898118	0.0269559	0.219408	35	4
SLIV_22520	cysteine dioxygenase	62.9775	49.6319	48.8322	-0.073423	0.904184	0.996022	35	4
SLIV_22522	hypothetical protein	172.986	136.488	111.907	-0.136173	0.843728		35	4
SLIV_22525	sporulation regulatory protein	749.33	611.093	284.854	-0.379031	0.440393	0.950678	35	4
SLIV_23295	hypothetical protein	3.59269	2.84021	2.3287	-0.108931	0.880041		35	4
SLIV_23300	membrane protein	79.047	38.0896	41.6398	-0.533118	0.409514		35	4
SLIV_23305	acetyltransferase	34.427	18.7761	29.605	-0.183843	0.786099		35	4
SLIV_23320	hypothetical protein	3.99885	0	7.89932	0.0271824	0.962369		35	4
SLIV_24540	UPFUPF0256-like protein	6.79125	8.90829	10.9559	0.486285	0.488449		35	4
SLIV_24545	hypothetical protein	60.0837	43.4279	50.3016	-0.0919795	0.853784	0.996022	35	4
SLIV_25330	secreted protein	0	0	0				35	4
SLIV_25350	ankyrin	3.48916	1.63458	2.68041	-0.15241	0.819755		35	4
SLIV_25355	ankyrin	4.10345	2.56315	2.10154	-0.128662	0.832101		35	4
SLIV_25365	putative ABC transporter ATP-binding protein	30.2068	26.3211	27.4982	0.0674172	0.895399	0.996022	35	4
SLIV_25370	putative ABC transporter ATP-binding protein	38.9804	46.2831	44.5305	0.421941	0.376561	0.91616	35	4
SLIV_25790	acetyltransferase	5.60278	8.74922	2.86941	0.103181	0.875559		35	4
SLIV_25820	Tetracenomycin C resistance and export protein	15.9145	24.9084	26.2575	0.760374	0.17917	0.712606	35	4
SLIV_26650	reductase	3.41753	0	3.93808	-0.151081	0.80367		35	4
SLIV_26655	regulatory protein	25.5302	18.2922	10.3831	-0.323479	0.649579		35	4
SLIV_26657	hypothetical protein	86.0791	117.876	55.9535	0.184429	0.794286		35	4
SLIV_26975	aminotransferase	77.1622	82.389	52.0876	0.0780899	0.867971	0.996022	35	4
SLIV_26980	glycerate kinase	0.448568	3.78257	2.06757	0.703988	0.290669		35	4
SLIV_27760	hypothetical protein	28.0439	8.75857	19.1499	-0.458783	0.520149		35	4
SLIV_27770	putative proline iminopeptidase	37.1674	32.0157	31.7761	0.03091	0.957621	0.996022	35	4
SLIV_27775	hypothetical protein	11.0838	19.2863	19.4621	0.635928	0.369935		35	4
SLIV_27780	hypothetical protein	8.44477	11.8685	21.0839	0.522337	0.468087		35	4
SLIV_27785	hypothetical protein	2.9767	2.09177	0	-0.187642	0.719116		35	4
SLIV_28635	hypothetical protein	9.29379	6.45749	15.1616	0.260998	0.704841		35	4
SLIV_28640	hypothetical protein	9.44952	7.88947	18.759	0.490266	0.460536		35	4
SLIV_29095	hypothetical protein	1.74458	4.90375	5.36082	0.262131	0.680373		35	4
SLIV_29100	hypothetical protein	3.45716	1.76683	4.3459	0.0125758	0.984943		35	4
SLIV_29795	acetyltransferase	9.90968	1.85698	0	-0.557439	0.318894		35	4
SLIV_29928	putative leader peptide	216.89	191.083	164.13	-0.0154093	0.981531		35	4
SLIV_29930	Methionine import ATP-binding protein MetN	26.21	69.7949	80.1153	1.52029	0.00218896	0.0329015	35	4
SLIV_29935	ABC transporter permease	12.2381	21.0835	50.0397	1.27161	0.051912		35	4
SLIV_29940	lipoprotein	130.19	454.959	313.826	1.67438	5.97634e-05	0.00149408	35	4
SLIV_30025	acetyltransferase	27.8985	26.8012	27.6716	0.165683	0.792471		35	4
SLIV_30675	integral membrane protein	2.34012	2.19257	7.19081	0.338854	0.609765		35	4
SLIV_30680	GntR family transcriptional regulator	10.8552	10.3524	6.25429	-0.0670823	0.922761		35	4
SLIV_30700	hypothetical protein	20.3264	12.6965	21.7663	-0.00453836	0.994144		35	4
SLIV_30970	hypothetical protein	8.90573	5.96017	5.86412	-0.139141	0.84504		35	4
SLIV_31070	lipoprotein	11.4253	5.83905	4.78747	-0.325127	0.642803		35	4
SLIV_31075	hypothetical protein	76.1017	36.716	57.5896	-0.361359	0.548297	0.971052	35	4
SLIV_35900	methyltransferase	12.0906	10.9629	13.4828	0.177986	0.803435		35	4
SLIV_01605	hypothetical protein	6.20456	4.17046	10.569	0.300634	0.661923		36
SLIV_01610	hypothetical protein	126.163	120.645	149.875	0.34222	0.440523	0.950678	36
SLIV_01615	TetR family transcriptional regulator	45.9809	37.8823	42.0222	0.0403088	0.945406	0.996022
SLIV_01620	LysR family transcriptional regulator	4.30256	4.31923	0.708272	-0.136965	0.835799
SLIV_01630	integral membrane protein	33.7277	128.372	199.618	2.31975	1.37866e-09	7.03689e-08		11
SLIV_01635	lipoprotein	1.03314	0	0	-0.199708	0.53127
SLIV_01640	two component system histidine kinase	0.381591	0	2.63828	0.256202	0.63102		37
SLIV_01645	Transcriptional regulatory protein	8.71544	3.49969	2.86941	-0.419315	0.540901		37
SLIV_01650	hypothetical protein	0	0	0
SLIV_01655	hypothetical protein	0.231778	0	0	-0.160237	0.591825		38
SLIV_01660	regulatory protein	1.88311	0	1.23997	-0.19687	0.685146		38
SLIV_02090	cytochrome P450	1.21698	0	3.36562	0.109698	0.844918		38
SLIV_01665	hypothetical protein	0	0	1.2197	0.135719	0.685409
SLIV_01670	hypothetical protein	4.13255	0	9.524	0.0673216	0.905763
SLIV_01675	DeoR family transcriptional regulator	0.284794	0	0	-0.160237	0.591825
SLIV_01680	chloramphenicol resistance protein	3.84613	0	0	-0.709776	0.175352
SLIV_01690	hypothetical protein	0	0	1.29372	0.127697	0.691216
SLIV_01700	DNA ligase 2	6.4093	31.3315	41.4233	2.31218	7.91205e-06	0.000236397	39	1
SLIV_01705	beta-lactamase	1.56637	8.07186	15.0413	1.54683	0.0311392		39	1
SLIV_01710	hypothetical protein	1.91832	0	3.31576	-0.0111402	0.984759
SLIV_01715	sugar acetyltransferase	21.0249	18.2922	17.3052	0.012631	0.985721
SLIV_01720	TetR family transcriptional regulator	16.7079	7.33805	13.2363	-0.138926	0.847089
SLIV_01730	Chaperone protein HtpG	181.008	111.497	198.946	0.00348473	0.992805	0.998437
SLIV_01735	hypothetical protein	2.04452	4.31014	5.88984	0.378381	0.556514		40
SLIV_01740	hypothetical protein	4.07068	26.1533	16.0824	1.26447	0.0796327		40
SLIV_01750	AraC family transcription regulator	5.47984	1.71145	2.80645	-0.344015	0.609792
SLIV_01755	Glyceraldehyde-3-phosphate dehydrogenase	51.6196	176.245	469.808	2.51922	2.83456e-08	1.24012e-06	41	3
SLIV_01760	Peptidyl-prolyl cis-trans isomerase	3580.38	3718.06	2885.31	0.151838	0.672151	0.979312	41	3
SLIV_01800	LacI family transcriptional regulator	37.7824	31.4669	23.8649	-0.139199	0.813784	0.996022
SLIV_01820	transcriptional regulator	21.4816	7.54771	21.6594	-0.202686	0.775999
SLIV_01825	transcriptional regulator	5.22926	2.09981	3.44329	-0.207068	0.753822		42
SLIV_01835	hypothetical protein	0	0	0				42
SLIV_34375	transcriptional activator	0.211349	0	0	-0.199708	0.53127		42
SLIV_34380	hypothetical protein	0.454871	0	0	-0.199708	0.53127		42
SLIV_34390	branched-chain amino acid ABC transporter ATP-binding protein	0	0	0				42
SLIV_34395	branched-chain amino acid ABC transporter	0	0	0				42
SLIV_34400	branched-chain amino acid ABC transport permease	0	0	0				42
SLIV_37495	hypothetical protein	0	0	0				42
SLIV_01830	hypothetical protein	0	0	0
SLIV_01840	hypothetical protein	0	0	0
SLIV_01845	hypothetical protein	0.751663	0	0.692923	-0.112046	0.805527
SLIV_01850	hypothetical protein	0.640318	0	0	-0.219908	0.501914
SLIV_01855	hypothetical protein	0	0	1.67651	0.135719	0.685409
SLIV_01860	oxidoreductase	0	0	1.20008	0.135719	0.685409
SLIV_01880	transcriptional regulator	4.35927	0.680737	4.46512	-0.138123	0.842625		43
SLIV_01885	oxidoreductase	2.70599	0	2.77169	-0.258607	0.656027		43
SLIV_01890	hypothetical protein	4.99856	2.00717	0	-0.242538	0.602911
SLIV_01895	integral membrane protein	5.62985	0	9.73105	-0.0111402	0.984759
SLIV_01900	hypothetical protein	562.27	425.562	440.742	-0.108988	0.76961	0.990451
SLIV_01905	hypothetical protein	5.65718	5.3005	6.51886	0.109691	0.874094
SLIV_01910	hypothetical protein	11.008	5.50077	12.4028	-0.0466833	0.947369
SLIV_01915	phosphotransferase	4.83961	9.06896	5.94855	0.417525	0.562735
SLIV_01920	hypothetical protein	0	1.09629	0	0.18448	0.630062		44
SLIV_01925	secreted protein	0.239199	1.34471	0	0.137171	0.744402		44
SLIV_01930	transposase	0.913306	4.27861	0.701611	0.351704	0.56438		45
SLIV_01935	phenylacetic acid degradation NADH oxidoreductase PaaE	1.84229	2.95908	1.21308	0.121297	0.848729		45
SLIV_01940	phenylacetate-CoA oxygenase, PaaJ subunit	0	0	0				45
SLIV_01945	phenylacetate-CoA oxygenase, PaaI subunit	3.51865	1.97808	7.29828	0.282908	0.68276		45
SLIV_01950	phenylacetate-CoA oxygenase subunit PaaB	3.73519	0	10.7603	0.103961	0.844857		45
SLIV_01955	1,2-phenylacetyl-CoA epoxidase, subunit A	3.81418	0	2.7047	-0.292437	0.618713		45
SLIV_01960	phenylacetic acid degradation protein PaaI	3.40754	3.1927	7.85312	0.237708	0.712769		45
SLIV_01965	Phenylacetate-coenzyme A ligase	1.29775	0	1.99389	-0.0358372	0.945947		45
SLIV_01970	flavin-binding monooxygenase	73.3408	117.26	127.672	0.904449	0.0291489	0.231116	46
SLIV_01975	hypothetical protein	26.345	39.9299	45.239	0.78073	0.152047	0.651514	46
SLIV_01980	ATP/GTP-binding protein	63.5171	62.7292	99.4729	0.480268	0.358166	0.906516	47
SLIV_01985	hypothetical protein	66.6701	53.0786	90.5914	0.233615	0.697924	0.979312	47
SLIV_01990	hypothetical protein	34.7874	48.8911	46.7671	0.655656	0.310909		47
SLIV_01995	sensor histidine kinase	34.3188	37.6282	48.2406	0.478281	0.365165	0.908278	47
SLIV_02000	hypothetical protein	5.80368	9.78797	7.13352	0.367272	0.610202		47
SLIV_02005	hydrolase	1.69633	2.38407	0	-0.0194967	0.967021
SLIV_02010	lipoprotein	7.07279	1.52927	1.25386	-0.713259	0.294786
SLIV_02015	ABC transporter ATP-binding protein	5.54942	3.89965	7.99336	0.134031	0.850776
SLIV_02020	hypothetical protein	4.77614	4.47501	11.0072	0.237708	0.712769
SLIV_02025	hypothetical protein	0	0	0
SLIV_02030	hypothetical protein	27.8317	3.32897	8.18832	-0.960992	0.18188
SLIV_02035	isochorismatase	9.76574	19.825	15.0043	0.579302	0.421229
SLIV_02040	hypothetical protein	1.91927	0	0	-0.241084	0.472248
SLIV_02045	hypothetical protein	8.16091	6.1171	7.52316	-0.00544518	0.993976		48
SLIV_02050	O-methyltransferase	4.24701	1.59169	1.30504	-0.360794	0.573925		48
SLIV_02055	Polyketide synthase CurD	0	0	1.68281	0.189536	0.624931		49
SLIV_02060	secreted protein	0	0	0				49
SLIV_02065	membrane protein	0	0	2.39373	0.135719	0.685409		49
SLIV_02070	hypothetical protein	0	0	0
SLIV_02075	acetyltransferase	1.0556	5.93425	7.29828	0.664407	0.314308		50
SLIV_02085	hypothetical protein	0.789552	1.10966	0	-0.0112946	0.975366		50
SLIV_02475	hypothetical protein	12.1394	0	23.6054	0.00750242	0.985812		50
SLIV_02080	regulator	0	12.9988	3.04509	0.80961	0.205533
SLIV_02095	Phosphoglucomutase	11.1851	8.4837	13.9117	0.166153	0.800971
SLIV_02100	hypothetical protein	0.679125	0	6.26053	0.205505	0.658453
SLIV_02105	transcriptional regulatory protein	7.8875	8.31398	15.9056	0.393957	0.585217
SLIV_02110	hydrolase	8.63243	3.46636	4.26312	-0.397472	0.57817
SLIV_02115	hypothetical protein	13.368	7.73615	14.4981	-0.0434198	0.951814
SLIV_02120	LysR family transcriptional regulator	4.98025	0	2.86941	-0.390161	0.520034
SLIV_02140	lipoprotein	7.64684	2.14941	3.52463	-0.407859	0.548553		51
SLIV_02145	Small neutral protease regulatory protein	1.68407	3.94473	1.94058	0.3023	0.646847		51
SLIV_02165	hypothetical protein	3.32017	0	3.82588	-0.0673862	0.877657		51
SLIV_02260	binding-protein dependent transporter	0.314288	0	0	-0.160237	0.591825		51
SLIV_02265	binding-protein dependent transporter	0.612712	0	0	-0.199708	0.53127		51
SLIV_02155	putative membrane protein	0	0	0
SLIV_02160	hypothetical protein	10.178	5.96017	9.77354	-0.0631472	0.930157		52
SLIV_02170	Flavohemoprotein	2.43396	5.47319	25.2422	1.55381	0.0285897		52
SLIV_02175	HTH-type transcriptional repressor NsrR	76.258	106.259	148.709	0.826161	0.116161	0.570133	52
SLIV_02180	hypothetical protein	0	3.73939	9.19784	0.63984	0.287389		52
SLIV_02185	multidrug-efflux transporter	0	1.90227	0.77984	0.564203	0.330359
SLIV_02190	MarR family transcriptional regulator	1.28629	0	0	-0.199708	0.53127		53
SLIV_02195	hypothetical protein	1.63907	2.30359	0	-0.0194967	0.967021		53
SLIV_02200	sensor histidine-kinase	11.9582	6.11139	12.9445	-0.0709293	0.91638		54
SLIV_02205	hypothetical protein	19.2802	10.0359	32.9138	0.197292	0.783619		54
SLIV_02210	hypothetical protein	14.651	15.296	15.4355	0.268055	0.71054		54
SLIV_02215	ATP/GTP binding protein	11.5721	4.46455	19.8713	0.178651	0.803959		54
SLIV_02220	cytochrome P450	6.33358	5.93425	13.7856	0.556735	0.43198		54
SLIV_02225	cytochrome P450-family protein	13.0915	12.043	24.9597	0.543689	0.401335		54
SLIV_02230	hypothetical protein	11.5099	10.1102	19.8946	0.268337	0.708928		54
SLIV_02235	racemase	0.503186	0	1.15966	0.0291343	0.941539
SLIV_02240	integral membrane protein	0	0	0				55
SLIV_02245	short chain dehydrogenase	0	0	0				55
SLIV_02250	pyruvate decarboxylase	2.42383	0.908405	2.23442	-0.135724	0.841562		55
SLIV_02255	LacI family transcriptional regulator	5.50226	3.09321	1.9021	-0.313221	0.650512		55
SLIV_02270	solute-binding lipoprotein	0	0	0				55
SLIV_02275	Beta-galactosidase BbgII	0.427192	0.400257	1.31269	0.204619	0.716894		55
SLIV_02280	secreted protein	0.567923	0	0.654427	-0.0673862	0.877657		55
SLIV_02285	hypothetical protein	0	0	0
SLIV_02290	hypothetical protein	211.151	164.406	246.704	0.180786	0.65705	0.979045
SLIV_02295	putative secreted protein	0	0	7.21981	0.135719	0.685409
SLIV_02300	lyase	12.4188	7.67962	12.5931	-0.0367033	0.957952
SLIV_02305	hypothetical protein	3.00355	2.81418	5.7684	0.183909	0.771819
SLIV_02310	ABC transporter ATP-binding protein	78.5537	52.1728	90.1367	0.07016	0.888939	0.996022	56
SLIV_02315	binding-protein-dependent transport lipoprotein	110.142	78.2308	191.061	0.425162	0.368062	0.909941	56
SLIV_02320	iron-hydroxamate transporter permease subunit	15.0912	8.24818	19.9661	0.121918	0.836195	0.996022	56
SLIV_02325	secreted protein	0.653239	1.22411	2.0073	0.297573	0.619388		56
SLIV_02330	Proline/betaine transporter	2.27169	0	0	-0.544357	0.250436
SLIV_02335	integral membrane protein	0.620542	3.48851	0	0.238946	0.650459
SLIV_02340	lipoprotein	4.27305	10.919	6.26679	0.548521	0.445213
SLIV_02345	hypothetical protein	0	0	0
SLIV_02355	phytoene desaturase	0	0	0
SLIV_02360	dehydrogenase	0	0	0
SLIV_02365	short chain dehydrogenase	0	0	0
SLIV_02370	dehydrogenase	0	0	0
SLIV_02375	hypothetical protein	0	3.23048	0	0.18448	0.630062
SLIV_02380	Slp25	0	0	0
SLIV_02385	hypothetical protein	34.1214	7.37772	21.1716	-0.576041	0.423539
SLIV_02390	transmembrane transport protein	0	7.3282	11.5162	2.30565	0.00140025
SLIV_02395	hypothetical protein	20.917	79.7929	6.88659	0.58957	0.411932		57
SLIV_02990	hypothetical protein	7.218	27.6664	10.5858	0.783098	0.278307		57
SLIV_02995	hypothetical protein	2.15811	0	0	-0.199708	0.53127		57
SLIV_04070	putative succinate-semialdehyde dehydrogenase [NADP(+)]	0.404645	0	0	-0.199708	0.53127		57
SLIV_04075	aminotransferase	0.459172	0	1.05822	0.0291343	0.941539		57
SLIV_02400	hypothetical protein	0.703731	3.95617	3.24368	0.308496	0.560532
SLIV_02405	hypothetical protein	0	0	0
SLIV_02410	hypothetical protein	0	2.75733	4.5215	0.265442	0.549707
SLIV_02415	hypothetical protein	0.819535	0	3.77745	0.148772	0.756544
SLIV_02420	hypothetical protein	1.12924	0	0	-0.160237	0.591825
SLIV_02425	hypothetical protein	0.39965	0	0	-0.199708	0.53127		58
SLIV_02430	acetyltransferase	0	0	0.881158	0.127697	0.691216		58
SLIV_02435	nitrate reductase	0	0	0.269331	0.127697	0.691216		58
SLIV_02450	hypothetical protein	9.29823	0	11.905	-0.150632	0.820253		58
SLIV_02455	NAD-dependent dehydratase	0	0	0				58
SLIV_02440	hypothetical protein	1.18433	0	1.36472	-0.0374703	0.910829
SLIV_02445	hypothetical protein	2.18236	0	0	-0.232458	0.484198
SLIV_02460	transmembrane transporter	1.43167	1.3414	2.19965	0.12772	0.836918
SLIV_02465	hypothetical protein	1.65537	0	2.54334	-0.0206094	0.960732
SLIV_02470	membrane efflux protein	2.353	0	0.492983	-0.437949	0.389026
SLIV_02480	hypothetical protein	0	0	0
SLIV_02485	TetR family transcriptional regulator	1.74982	2.45924	10.0817	0.551705	0.410973		59
SLIV_02490	oxidoreductase	2.20716	0	0.847781	-0.0927941	0.853535		59
SLIV_02500	DNA-binding protein	4.95095	4.81722	2.63311	-0.0596845	0.934093
SLIV_02505	hypothetical protein	62.3975	69.8923	95.148	0.541132	0.308599	0.865338
SLIV_02510	hydrolase	16.5712	21.6647	27.5327	0.560457	0.400715
SLIV_02515	hypothetical protein	23.0672	6.53834	20.9965	-0.392772	0.542765
SLIV_02520	dioxygenase	2.36146	0	6.80286	0.164867	0.793278
SLIV_02525	2,5-diketo-D-gluconic acid reductase B	22.7887	24.6368	25.8558	0.293324	0.648317		60
SLIV_02530	hypothetical protein	8.16854	3.82676	16.7338	0.231931	0.746865		60
SLIV_02540	hypothetical protein	6.22531	3.49969	0	-0.30968	0.609325
SLIV_02545	hypothetical protein	6.11747	4.29883	10.5739	0.140392	0.830222
SLIV_02550	AraC family transcription regulator	2.87748	0	11.6052	0.203057	0.721704
SLIV_02555	membrane efflux protein	0.402966	0	0	-0.199708	0.53127
SLIV_02560	hypothetical protein	31.3949	25.8856	43.4122	0.278885	0.658035
SLIV_02565	membrane transport protein	0.800947	0	0	-0.232458	0.484198
SLIV_02570	ATP-dependent DNA ligase	0	0	1.36889	0.135719	0.685409
SLIV_02575	secreted protein	4.49953	0	0	-0.544357	0.250436		61
SLIV_02775	KsdD-like steroid dehydrogenase	11.6607	6.35965	7.62091	-0.313796	0.646025		61
SLIV_02780	TetR family transcriptional regulator	19.1428	15.7486	18.2925	0.0497644	0.943738		61
SLIV_02580	Porphobilinogen deaminase 2	25.5238	8.74922	27.2594	-0.20398	0.761312
SLIV_02585	hypothetical protein	101.554	40.5564	40.926	-0.838838	0.155293	0.660965
SLIV_02615	hypothetical protein	3.20159	5.99946	4.91899	0.170132	0.758961
SLIV_02645	putative membrane protein	0	0	0
SLIV_02660	two-component system sensory histidine kinase	40.0271	18.8542	34.4459	-0.322489	0.467619	0.953502	62
SLIV_02665	hypothetical protein	21.071	11.9117	9.22385	-0.617854	0.284953	0.844981	62
SLIV_02670	anti-sigma factor antagonist	14.0854	41.6757	6.83402	0.536792	0.457499
SLIV_02675	regulatory protein	100.676	75.5232	85.7954	-0.0589367	0.900054	0.996022	63
SLIV_02680	anti-sigma factor antagonist	69.3678	51.9953	78.1573	0.111001	0.857622		63
SLIV_02685	anti-sigma factor	77.2955	68.7081	105.056	0.276396	0.619088	0.979045	63
SLIV_02690	magnesium or manganese-dependent protein phosphatase	20.7908	8.4584	20.1748	-0.198083	0.765861		63
SLIV_02695	magnesium or manganese-dependent protein phosphatase	19.2224	13.1554	15.7941	-0.0899213	0.879983	0.996022	63
SLIV_02705	integral membrane protein	21.1345	21.5027	27.1924	0.382815	0.458994	0.953502
SLIV_02710	hypothetical protein	0	0	0
SLIV_02715	integral membrane protein	0.691209	0	3.18597	0.148772	0.756544
SLIV_02720	hypothetical protein	0	0	0				64
SLIV_02725	RNA polymerase sigma factor	0.581526	0	1.3402	0.0291343	0.941539		64
SLIV_02735	hypothetical protein	0	0	0				64
SLIV_02730	hypothetical protein	0	0	0
SLIV_02740	amino acid decarboxylase	0.393975	0	0	-0.199708	0.53127		65
SLIV_02745	regulatory protein	0	0	2.94492	0.135719	0.685409		65
SLIV_02750	membrane transporter	0.444462	0	1.02432	0.0291343	0.941539
SLIV_02755	membrane transporter	0	0	0
SLIV_02760	putative HTH-type transcriptional regulator	8.06602	0.906896	2.97427	-0.627712	0.355231
SLIV_02765	regulatory protein	8.09291	6.49942	2.66445	-0.102544	0.856346
SLIV_02770	hypothetical protein	0	0	7.58692	0.247934	0.567145
SLIV_02785	hypothetical protein	0	0	5.30365	0.304072	0.517157
SLIV_02790	hypothetical protein	36.6618	7.67401	41.3472	-0.266024	0.695546		66
SLIV_02795	hypothetical protein	18.1943	17.9327	29.9508	0.499347	0.410162	0.941429	66
SLIV_02800	stress-inducible protein	55.7326	30.956	63.837	-0.00936639	0.986635	0.997949
SLIV_02805	thioredoxin reductase	11.4662	9.27824	18.4176	0.361	0.574125
SLIV_02810	two-component sensor histidine kinase	13.6906	17.1648	27.466	0.76327	0.201461	0.755995	67
SLIV_02815	hypothetical protein	11.9336	6.94006	12.3287	0.285727	0.692246		67
SLIV_02820	LuxR family transcriptional regulator	8.07649	5.26018	10.4416	0.136044	0.830256
SLIV_02830	hypothetical protein	78.2076	65.2243	66.352	0.00754175	0.988688	0.997949	68
SLIV_02835	threonine dehydratase	24.5822	11.9427	20.2831	-0.177862	0.785322		68
SLIV_02840	Ser/Thr protein kinase	7.56739	2.53224	2.49144	-0.6626	0.358915		68
SLIV_02845	dehydrogenase	1.19159	1.6747	1.37309	0.111669	0.843316
SLIV_02850	regulator	1.35825	0	3.13027	0.0291343	0.941539		69
SLIV_02905	RNA polymerase sigma factor	47.9013	35.0442	27.2206	-0.276607	0.639021	0.979045	69
SLIV_02910	regulator protein	75.3918	61.0603	79.5129	0.115235	0.842625	0.996022	69
SLIV_02915	hypothetical protein	1.49407	0	0	-0.219908	0.501914		69
SLIV_02855	hypothetical protein	26.591	14.6237	23.9801	-0.136625	0.846942
SLIV_02860	hypothetical protein	0.823007	0	0	-0.160237	0.591825
SLIV_02865	oxidoreductase	105.997	76.5663	136.472	0.208381	0.647455	0.979045
SLIV_02870	hydroxylase	10.4052	5.84948	3.19734	-0.490763	0.496362		70
SLIV_02875	Ribonuclease HI	64.8828	23.5324	41.4828	-0.595715	0.322852	0.876842	70
SLIV_02880	hydroxylase	2.92075	0	0	-0.370534	0.359716		71
SLIV_02885	DNA-binding protein	0.603198	0	0	-0.160237	0.591825		71
SLIV_02895	Putative ATP-dependent Clp protease proteolytic subunit-like	1.93263	1.35809	0	0.0614196	0.904881		71
SLIV_02890	ATP-dependent Clp protease proteolytic subunit 3	0	3.75654	1.02667	0.392602	0.445277
SLIV_02900	PopR	18.9016	14.6564	6.00843	-0.263755	0.713822
SLIV_02920	hypothetical protein	0	0	0
SLIV_02925	hypothetical protein	1.45309	0	0	-0.280494	0.43397
SLIV_02930	hypothetical protein	2.83547	0	0	-0.232458	0.484198		72
SLIV_02950	hypothetical protein	57.0268	52.3732	27.3261	-0.175571	0.78462		72
SLIV_02980	ChiF	1.30794	0	0	-0.232458	0.484198		72
SLIV_03060	hypothetical protein	5.80753	4.53448	0.743568	-0.266084	0.692462		72
SLIV_03065	hypothetical protein	119.895	165.133	69.0784	0.200264	0.750859	0.98312	72
SLIV_03070	hydrolase	1.60786	0	0.741106	-0.181313	0.659345		72
SLIV_03075	acyl-CoA synthetase	4.60624	0	3.09624	-0.444593	0.502805		72
SLIV_03080	secreted protein	1.31236	0	0.756129	-0.237548	0.634046		72
SLIV_03090	hypothetical protein	2.03867	2.08378	3.41701	0.242946	0.728398		72
SLIV_03095	Ser/Thr protein kinase	4.29597	2.19551	2.10013	-0.267874	0.710814		72
SLIV_03100	hypothetical protein	6.77546	7.25516	15.6149	0.527359	0.462949		72
SLIV_02935	isomerase	6.06968	12.7957	0	0.0991018	0.87159
SLIV_02940	L-glyceraldehyde 3-phosphate reductase	12.0293	17.3187	20.2853	0.612858	0.358533
SLIV_02945	transcriptional regulator	13.1681	5.55205	10.6217	-0.259996	0.717939
SLIV_02955	Adenosine deaminase 2	2.69764	6.82439	31.0853	1.75133	0.0124904		73
SLIV_02960	hypothetical protein	5.88575	22.748	27.129	1.11201	0.123465		73
SLIV_02965	3-oxoacyl-ACP reductase	16.1858	13.3159	14.557	0.0231813	0.973827		74
SLIV_02970	hypothetical protein	77.577	50.0724	70.1902	-0.100162	0.86289	0.996022	74
SLIV_02975	oxidoreductase	1.29486	0	6.71442	0.293649	0.623795
SLIV_02985	hypothetical protein	1.76572	0	0	-0.160237	0.591825
SLIV_03000	NAD-dependent epimerase/dehydratase	7.89058	0	5.59535	-0.443193	0.510459		75
SLIV_03010	hypothetical protein	90.9942	10.3226	26.3311	-1.59117	0.0104378	0.110312	75
SLIV_03005	hypothetical protein	28.7748	21.9054	38.6839	0.200429	0.769909
SLIV_03015	protease	3.64832	0.976657	0.800766	-0.561704	0.398969		76
SLIV_03020	hypothetical protein	0.532136	2.99151	1.22638	0.413396	0.494105		76
SLIV_03030	magnesium or manganese-dependent protein phosphatase	11.5034	5.59631	9.68671	-0.220112	0.754433		76
SLIV_03035	regulatory protein	480.748	217.621	310.581	-0.586244	0.0937357	0.502522	76
SLIV_03040	hypothetical protein	879.642	298.052	575.69	-0.733113	0.0501612	0.334091	76
SLIV_03045	hypothetical protein	19.5432	9.71894	13.8585	-0.377177	0.534115	0.971052	76
SLIV_03025	Inositol 2-dehydrogenase	2.83134	0	5.22015	0.00897093	0.988442
SLIV_03050	hypothetical protein	132.217	83.866	56.6277	-0.519605	0.350632	0.901415
SLIV_03055	hypothetical protein	0.469154	3.95617	1.08123	0.328849	0.540933
SLIV_03105	hypothetical protein	0	0	0				77
SLIV_03115	Ubiquinol-cytochrome c reductase cytochrome b subunit	0.348707	1.96033	0	0.238946	0.650459		77
SLIV_03110	hypothetical protein	0	0	0
SLIV_03120	hypothetical protein	0.708868	0	3.26736	0.0834128	0.823113
SLIV_03125	Putative cytochrome c oxidase subunit 1-beta	3.82205	1.95331	0.800766	-0.421456	0.539953		78
SLIV_03130	secreted protein	19.7346	13.1379	12.6868	-0.290144	0.596827	0.979045	78
SLIV_03135	hypothetical protein	10.2226	2.61221	2.14176	-0.683914	0.313211		78
SLIV_03140	two-component system sensor kinase	10.4192	5.52582	6.79597	-0.329129	0.640609		78
SLIV_03145	Transcriptional regulatory protein	45.6018	16.6159	24.3276	-0.657749	0.313373
SLIV_03150	membrane protein	14.0481	3.43366	5.63054	-0.713489	0.323382		79
SLIV_03155	polysaccharide lyase	1.84629	3.11379	0	0.0271761	0.965162		79
SLIV_03170	chitinase	0	1.11419	0	0.131837	0.688158
SLIV_03180	monooxygenase	0.519331	0	1.19687	0.0291343	0.941539
SLIV_03185	TetR family transcriptional regulator	5.32698	4.60718	7.55491	0.161225	0.818614
SLIV_03190	polyketide synthase	5.72729	6.99937	9.18212	0.404744	0.573135
SLIV_03195	magnesium or manganese-dependent protein phosphatase	2.15811	7.58265	4.66279	1.0138	0.153402
SLIV_03205	iron transport lipoprotein	88.4138	58.3821	67.9205	-0.205032	0.666689	0.979045	80
SLIV_03210	iron ABC transporter ATP-binding protein	31.4306	21.1609	26.4586	-0.126377	0.840797		80
SLIV_03215	FecCD-family membrane transporter	52.242	29.5908	39.122	-0.297481	0.582147	0.975547	80
SLIV_03220	UPFUPF0157-like protein	23.3699	18.9769	27.5279	0.14946	0.829158
SLIV_03225	integral membrane protein	2.45515	3.06714	4.40084	0.286541	0.678268
SLIV_03230	hypothetical protein	10.5305	8.7703	9.88737	0.0736807	0.918696
SLIV_03235	hypothetical protein	30.0173	19.8528	20.3467	-0.120029	0.863323
SLIV_03250	hypothetical protein	10.7205	3.54514	15.9867	0.0238412	0.972981
SLIV_03270	hydrolase	14.5145	22.2534	40.1406	1.01826	0.0936467	0.502522	81	10
SLIV_03275	hypothetical protein	90.4745	324.304	319.461	1.84119	7.25216e-05	0.00177678	81	10
SLIV_03280	hypothetical protein	9.64008	10.0359	10.697	0.195134	0.786214
SLIV_03285	transcriptional regulator	23.5604	25.8438	17.2165	0.0897777	0.898731
SLIV_03290	hypothetical protein	0	0	2.4595	0.135719	0.685409		82
SLIV_03295	regulatory protein	0	0	0				82
SLIV_03305	ion transport integral membrane protein	11.5696	3.94189	9.69592	-0.268846	0.709737
SLIV_03310	hypothetical protein	31.6442	3.06714	10.0591	-0.738691	0.283246
SLIV_03315	polysaccharide biosynthesis protein	14.6386	15.0538	3.29138	-0.18524	0.797474
SLIV_03320	dyp-type peroxidase family	11.6415	15.5002	14.8268	0.41365	0.548463
SLIV_03330	secreted protein	12.8706	23.022	5.39311	0.254514	0.723135
SLIV_03350	lipoprotein	4.63832	0	0.668102	-1.04066	0.114613
SLIV_03370	branched amino acid transport system permease	0	0	1.53824	0.135719	0.685409
SLIV_03390	secreted amidase	0	0.849069	0.696156	0.37207	0.460735
SLIV_03400	putative secreted peptidase	0.372802	0	0	-0.199708	0.53127
SLIV_03405	putative secreted peptidase	0	0	0
SLIV_03410	regulator	1.23713	0	0	-0.199708	0.53127
SLIV_03415	transcriptional regulator	43.269	42.9434	36.4406	0.12986	0.770941	0.990451
SLIV_03420	hypothetical protein	23.3567	0	16.9985	-0.363613	0.570145
SLIV_03425	lyase	26.9764	17.061	13.9884	-0.289674	0.687447
SLIV_03435	GntR family transcriptional regulator	47.91	41.2496	33.8208	-0.0640622	0.916114	0.996022	83
SLIV_04515	LysR family transcriptional regulator	5.80753	2.72069	2.2307	-0.356754	0.600179		83
SLIV_04520	2-amino-3-ketobutyrate coenzyme A ligase	5.12415	1.37174	1.68704	-0.498959	0.459979		83
SLIV_04525	L-threonine 3-dehydrogenase	8.49401	2.38754	3.2626	-0.564221	0.42698		83
SLIV_03465	oxidoreductase	0.618566	0	0	-0.199708	0.53127
SLIV_03475	hypothetical protein	0	0	0
SLIV_03490	cupin 2	3.99102	5.60909	9.19784	0.316001	0.633611
SLIV_03495	integral membrane transporter	1.10862	1.24646	1.02198	0.0578133	0.919863
SLIV_03500	hypothetical protein	2.53895	0	1.46284	-0.135089	0.728262
SLIV_03505	hypothetical protein	0.545589	0	2.51476	0.148772	0.756544
SLIV_03510	Ketol-acid reductoisomerase 2	148.734	115.584	116.948	-0.0864857	0.838831	0.996022
SLIV_03515	Glucose transport protein	298.325	262.587	254.571	0.0534076	0.882766	0.996022	84
SLIV_10580	Glucose transport protein	491.939	496.319	381.383	0.106329	0.77558	0.990451	84
SLIV_03525	hypothetical protein	0	0	0
SLIV_03530	acetyltransferase	0	0	0
SLIV_03535	lyase	2.55565	0	5.88984	0.0504652	0.920582		85
SLIV_03540	ketoreductase	15.5536	24.5251	22.7311	0.588763	0.379739		85
SLIV_03545	regulatory protein	169.328	151.653	107.125	-0.0916909	0.865257	0.996022
SLIV_03555	ECF sigma factor	1.97388	2.21931	6.36869	0.34395	0.597317
SLIV_03560	transcriptional regulator	11.3887	6.11139	8.35127	-0.310253	0.619119		86
SLIV_03565	ArsR family transcriptional regulator	27.54	34.6312	43.4266	0.492011	0.471661		86
SLIV_03570	Putative NADH dehydrogenase/NAD(P)H nitroreductase	2.39199	2.68941	2.20506	0.0578133	0.919863
SLIV_03575	DNA-binding protein	0.70119	3.94189	1.61599	0.413396	0.494105
SLIV_03580	3-succinoylsemialdehyde-pyridine dehydrogenase	1.01585	1.14216	1.87292	0.17985	0.769545
SLIV_03585	hypothetical protein	0	0	0
SLIV_03590	regulatory protein	37.5553	23.194	29.7444	-0.228293	0.622849	0.979045
SLIV_03600	hypothetical protein	0	0	3.29138	0.135719	0.685409
SLIV_03605	transcriptional regulatory protein	11.4562	7.3857	8.72003	-0.196684	0.74945
SLIV_03630	hypothetical protein	3.09283	8.69349	2.85113	0.298783	0.64148
SLIV_03645	hypothetical protein	5.7883	12.6545	11.8577	0.523086	0.462434
SLIV_03650	hypothetical protein	0	0	0				87
SLIV_03660	2-oxoglutarate dehydrogenase, E2 component, dihydrolipoamide succinyltransferase	0.236866	0	0	-0.160237	0.591825		87
SLIV_03655	Pyruvate dehydrogenase E1 component	0.216774	0	0.499585	0.0291343	0.941539
SLIV_03665	acetyltransferase	0	0	0
SLIV_03670	hypothetical protein	0	0	0				88
SLIV_03705	hypothetical protein	0	0	0				88
SLIV_03675	Ubiquinol-cytochrome c reductase cytochrome b subunit	0.359685	0	0	-0.199708	0.53127
SLIV_03680	dehydrogenase	0	0	0
SLIV_03690	ferredoxin reductase	0	0	0
SLIV_03695	hypothetical protein	0	0	0
SLIV_03700	hypothetical protein	0	0	0
SLIV_03710	integral membrane protein	0	0	0
SLIV_03725	ferredoxin	0	2.09981	0	0.131837	0.688158
SLIV_03730	oxidoreductase	1.17817	0.946189	0	-0.148005	0.771913
SLIV_03735	hypothetical protein	5.07025	20.8295	5.39311	0.805885	0.264631
SLIV_03740	hypothetical protein	0	1.37174	4.49878	0.401847	0.43852
SLIV_03745	hypothetical protein	0	0	20.1181	0.459284	0.398832
SLIV_03765	hypothetical protein	158.533	91.4837	76.2178	-0.55532	0.277923	0.843592
SLIV_03780	RNA polymerase sigma factor	0	2.72069	0	0.267884	0.548647
SLIV_03805	flavohemoprotein	0	1.35136	1.10799	0.37207	0.460735
SLIV_03810	transcriptional regulator	20.6448	12.1388	11.6519	-0.439143	0.428564	0.945898
SLIV_03815	secreted protein	4.51697	4.53448	5.94855	0.183832	0.795634
SLIV_03820	integral membrane protein	0.518638	0.728907	0.597634	0.111669	0.843316
SLIV_03825	two-component system sensor kinase	1.46404	0	0	-0.280494	0.43397
SLIV_03830	two-component system response regulator	2.14856	2.41571	1.98066	0.0578133	0.919863
SLIV_03835	oxidoreductase	24.5114	16.5704	32.8928	0.175198	0.782965
SLIV_03840	MerR family transcriptional regulator	9.20917	7.05971	0	-0.211309	0.74503
SLIV_03855	phospholipase	20.3549	10.34	15.8252	-0.282006	0.669021
SLIV_03860	insertion element transposase	6.59648	4.12039	4.22291	-0.153099	0.82665
SLIV_03870	hypothetical protein	6.36597	89.469	127.359	3.88258	1.07279e-19	8.21354e-18	89	1
SLIV_03875	two-component histidine kinase	4.61496	28.764	32.1386	2.33447	4.47696e-05	0.00114256	89	1
SLIV_03880	Response regulator	21.4409	102.809	107.063	2.14427	3.67306e-05	0.000978153	89	1
SLIV_03890	dihydroxyacetone kinase subunit DhaK	41.0303	29.04	87.7569	0.573899	0.311535	0.867077
SLIV_03905	secreted protein	2.95918	2.2685	0	-0.213772	0.710636
SLIV_03910	secreted hydrolase	0	0	0
SLIV_03915	secreted protein	1.0556	0	1.21638	-0.0374703	0.910829
SLIV_03920	hypothetical protein	16.8895	8.90138	14.5966	-0.148719	0.83686
SLIV_03925	2,4-dienoyl-CoA reductase [NADPH]	1.30065	0.812427	1.99834	0.0957474	0.884458
SLIV_03935	secreted protein	0.649598	0	0	-0.199708	0.53127		90
SLIV_04300	hypothetical protein	19.7522	9.25341	7.58692	-0.383184	0.586288		90
SLIV_04305	oxidoreductase	12.0142	11.9603	9.80629	0.0806122	0.907315		90
SLIV_03940	hypothetical protein	1.40455	1.692	0.924851	0.0676748	0.922832
SLIV_03945	MarR family transcriptional regulator	5.42541	3.05001	0	-0.263737	0.62655
SLIV_03950	hypothetical protein	19.9518	10.8109	28.8078	0.112439	0.873379
SLIV_03955	oxidoreductase	8.37197	10.4588	5.14515	0.167167	0.816889
SLIV_03960	hypothetical protein	7.47037	4.19962	4.59106	-0.16975	0.802089		91
SLIV_04210	hypothetical protein	0	0	0				91
SLIV_03965	Cephalosporin-C deacetylase	51.7144	37.1855	56.8197	0.0830973	0.876756	0.996022
SLIV_03970	GntR family transcriptional regulator	7.64684	4.29883	8.81158	0.00153844	0.998285
SLIV_03975	methyltransferase	4.01301	0	7.39881	0.00897093	0.988442
SLIV_03980	hypothetical protein	3.96387	4.1782	9.13527	0.312006	0.64828
SLIV_03985	NADH:flavin oxidoreductase/NADH oxidase	9.01781	13.6488	30.3748	0.733242	0.310048
SLIV_03990	hypothetical protein	2.20716	2.068	0	-0.0619376	0.87399		92
SLIV_03995	Transcription termination factor Rho	0	0	0				92
SLIV_04000	D-alanyl-D-alanine carboxypeptidase	2.05534	0	0	-0.370534	0.359716
SLIV_04005	Glutaminase	4.099	0	3.63335	-0.235683	0.695097
SLIV_04010	delta fatty acid desaturase	18.4326	6.95972	17.1189	-0.259785	0.70602
SLIV_04015	Undecaprenyl-diphosphatase 1	7.30972	62.6181	44.1211	2.38055	7.61862e-05	0.00183799		1
SLIV_04020	crcB protein	7.76919	2.1838	8.95256	0.0316555	0.961237		93
SLIV_04025	UPFUPF0166-like protein	6.75582	0	9.73105	-0.0982389	0.864274		93
SLIV_04030	camphor resistance protein CrcB	18.1699	12.3279	12.9957	-0.132229	0.854779		94
SLIV_04035	hypothetical protein	13.151	0	0	-0.591257	0.226876		94
SLIV_06000	hypothetical protein	1.2089	4.53071	0	0.18485	0.730731		94
SLIV_06005	hypothetical protein	28.96	5.8845	11.2577	-1.22719	0.0337498	0.256792	94
SLIV_04040	MarR family transcriptional regulator	37.8462	54.1937	36.2052	0.369138	0.579531
SLIV_04045	hypothetical protein	0	11.9551	6.53472	0.884939	0.175036
SLIV_04050	glyceraldehyde-3-phosphate dehydrogenase	3.42521	8.49509	3.71476	0.564204	0.434617
SLIV_04055	hypothetical protein	7.26093	6.19571	7.76925	0.130328	0.846337		95
SLIV_04080	regulatory protein	6.36819	6.96113	5.70746	0.154638	0.827331		95
SLIV_04085	riboflavin biosynthesis protein RibD domain-containing protein	7.62682	4.28757	7.03081	-0.0690639	0.920293		95
SLIV_04090	beta-D-xylosidase	0.608489	0	1.12187	0.00618019	0.990477		95
SLIV_04060	secreted protein	0.514743	0.482289	0	-0.106982	0.830092		96
SLIV_04170	secreted glycosyl hydrolase	0.812677	0.380719	1.24861	0.0702647	0.918013		96
SLIV_04175	HTH-type transcriptional regulator	4.02251	0.80762	3.97303	-0.166947	0.799841		96
SLIV_04180	sugar-binding lipoprotein	1.85177	1.15668	0.948365	-0.128662	0.832101		96
SLIV_04185	binding protein dependent transporter	1.21394	0	0	-0.232458	0.484198		96
SLIV_04190	membrane transport protein	0	0	1.53297	0.135719	0.685409		96
SLIV_04195	alpha glucosidase	0	0	0				96
SLIV_04065	Argininosuccinate synthase	130.158	82.6855	106.799	-0.194106	0.633186	0.979045
SLIV_04095	binding-protein-dependent transport protein	0.355732	0	1.63966	0.0834128	0.823113
SLIV_04100	binding-protein-dependent transport protein	0	0	0				97
SLIV_04105	sugar-binding lipoprotein	1.11626	5.02024	1.02903	0.500303	0.45845		97
SLIV_04125	acetyltransferase	7.19369	14.4432	4.73681	0.294695	0.679476		97
SLIV_04110	LacI family transcriptional regulator	3.68458	1.47954	0	-0.405828	0.480635
SLIV_04115	4-oxalocrotonate tautomerase	2.62473	0	0	-0.232458	0.484198
SLIV_04120	LysR family transcriptional regulator	3.80843	8.92077	8.77702	0.696673	0.334909
SLIV_04130	hypothetical protein	6.64229	0.64381	3.16718	-0.607567	0.38297
SLIV_04135	hypothetical protein	27.1672	11.4106	30.2257	-0.256581	0.686454		98
SLIV_04140	secreted protein	114.176	64.1861	73.1932	-0.427716	0.344741	0.893772	98
SLIV_04145	Alpha-amylase	1.6919	0.951134	0	-0.263737	0.62655		99
SLIV_04150	amlC	0.381966	0	0.440146	-0.0673862	0.877657		99
SLIV_04155	hypothetical protein	74.6595	43.6977	45.559	-0.427954	0.35895	0.906644
SLIV_04160	hypothetical protein	8.68246	6.32725	10.3755	0.0933462	0.89709
SLIV_04165	HTH-type transcriptional regulator	21.6131	5.67012	15.2751	-0.533429	0.442792
SLIV_04200	hypothetical protein	23.87	12.8675	29.7665	0.0428278	0.940934	0.996022
SLIV_04205	ABC transporter ATP-binding protein	0.309776	0	0	-0.199708	0.53127
SLIV_04215	oxidoreductase	2.096	0	0	-0.405436	0.435055		100
SLIV_04220	oxidoreductase	6.0178	2.33312	0	-0.645205	0.333304		100
SLIV_04225	carbohydrate kinase	25.2903	8.53049	6.52791	-1.04831	0.112597		100
SLIV_04230	hypothetical protein	31.9874	0.810017	5.97723	-1.76451	0.013537		100
SLIV_04235	amino acid/metabolite permease	23.846	5.40546	3.10237	-1.4692	0.0322987		100
SLIV_04240	integral membrane protein	21.3113	9.09919	16.7861	-0.336216	0.616787
SLIV_04245	Isocitrate dehydrogenase [NADP]	430.718	362.615	585.848	0.346808	0.314158	0.869703	101
SLIV_04250	hypothetical protein	6.20659	4.1049	14.3039	0.352788	0.624683		101
SLIV_04255	cytochrome P450	2.38027	1.33812	2.19426	-0.0533585	0.933851		101
SLIV_04260	hypothetical protein	16.2845	9.98691	23.2002	0.0782847	0.912359		102
SLIV_04265	RNA polymerase sigma factor	69.5484	42.6524	52.4564	-0.241858	0.680157	0.979312	102
SLIV_04270	protease	1.82852	0.571079	1.40469	-0.149792	0.801574		102
SLIV_04280	regulatory protein	1.11994	0	0	-0.325753	0.394761		102
SLIV_04285	regulatory protein	15.5598	4.52446	3.70963	-0.90371	0.209816		102
SLIV_04275	hypothetical protein	5.05431	3.55173	8.11222	0.292174	0.661961
SLIV_04295	membrane transporter	17.8739	10.0482	15.104	-0.175548	0.798517
SLIV_04310	hypothetical protein	1.83236	0	0	-0.199708	0.53127
SLIV_04315	DNA-binding protein	3.61746	4.69299	1.9239	0.0586591	0.932249
SLIV_04320	hypothetical protein	1.25148	1.40709	4.61472	0.394316	0.550212		103
SLIV_04325	oxidoreductase	1.15958	4.07426	4.00861	0.5894	0.386051		103
SLIV_04330	hypothetical protein	99.9298	227.48	319.503	1.49758	0.00107229	0.0184346		1
SLIV_04335	scyllo-inosose dehydratase	14.8415	6.34827	8.17925	-0.415142	0.561475		104
SLIV_04340	ABC transporter ATP-binding protein	3.58578	6.7194	11.0185	0.644168	0.372529		104
SLIV_04345	ABC transporter membrane protein	5.95133	10.6453	3.74062	0.324003	0.652959		104
SLIV_04350	solute-binding lipoprotein	29.6186	18.4118	28.2229	-0.0817584	0.894326	0.996022	104
SLIV_04355	carbohydrate kinase	3.32792	4.25196	4.88068	0.262	0.708999		104
SLIV_04360	hypothetical protein	3.89759	0	2.99417	-0.183524	0.764683		104
SLIV_04365	IolB protein	4.87198	5.47777	3.74271	0.0761048	0.914061		104
SLIV_04370	acetolactate synthase	1.24307	0.873522	4.65533	0.455638	0.512595		104
SLIV_04375	GntR family transcriptional regulator	3.70667	5.20946	7.68827	0.395123	0.576546		104
SLIV_04380	hypothetical protein	14.4639	5.80799	22.2227	0.0689219	0.92355
SLIV_04390	hypothetical protein	7.55338	3.03306	6.21706	-0.15241	0.819755
SLIV_04395	Precorrin-6A synthase [deacetylating]	113.301	96.2821	97.1596	0.0273742	0.95362	0.996022
SLIV_04400	membrane transporter	10.1648	5.01935	6.01481	-0.423583	0.5341
SLIV_04405	integral membrane protein	10.916	4.23218	6.93997	-0.333547	0.64258		105
SLIV_04410	long-chain-fatty-acid-CoA ligase	0.948387	0	2.62282	0.109698	0.844918		105
SLIV_04415	Beta-ketoadipyl-CoA thiolase	0.24524	2.75733	1.13037	0.493648	0.407754		105
SLIV_04420	lipase	7.55338	4.04408	0	-0.438953	0.494459
SLIV_04425	hypothetical protein	1.18433	6.65794	0	0.137171	0.744402		106
SLIV_04430	hypothetical protein	0.874909	0	0	-0.160237	0.591825		106
SLIV_04435	hypothetical protein	0.447534	0	0	-0.199708	0.53127		106
SLIV_04440	lipoprotein	0	0	0
SLIV_04445	glutamine synthetase	44.7103	19.2895	52.7185	-0.086071	0.876598	0.996022	107
SLIV_04450	amidohydrolase 2	30.1741	10.6909	8.18119	-0.92307	0.160487		107
SLIV_04455	hypothetical protein	258.792	192.15	280.08	0.0963569	0.81997	0.996022
SLIV_04460	hypothetical protein	0	0	3.66908	0.135719	0.685409
SLIV_04465	hypothetical protein	1.83236	0	0	-0.199708	0.53127		108
SLIV_04470	monovalent cation/H+ antiporter subunit E	0.971149	0	0	-0.199708	0.53127		108
SLIV_04475	NADH dehydrogenase	0.676759	0.951134	0	-0.0194967	0.967021
SLIV_04480	monovalent cation/H+ antiporter subunit C	0	0	0
SLIV_04485	hypothetical protein	0.401301	1.128	0.693639	0.342256	0.590044
SLIV_04495	integral membrane efflux protein	12.5021	21.9636	20.0661	0.756716	0.225018		109
SLIV_04500	hypothetical protein	28.3252	77.3431	65.2791	1.14585	0.0749279		109
SLIV_04505	acetyltransferase	2.13439	2.99973	2.4595	0.111669	0.843316
SLIV_04510	DNA-binding protein	0	2.82876	4.63863	0.511588	0.362887
SLIV_04530	hypothetical protein	26.3019	8.53049	19.234	-0.548283	0.43137		110
SLIV_04535	ATP/GTP binding protein	160.471	75.3933	66.0784	-0.775358	0.108346	0.541728	110
SLIV_04540	hypothetical protein	137.515	17.4704	86.8399	-0.959914	0.131532	0.614841	110
SLIV_04545	hypothetical protein	85.0592	15.0607	33.958	-1.10099	0.0982824		110
SLIV_04550	membrane protein	83.2195	18.8851	46.1001	-0.990078	0.0454374	0.308771	110
SLIV_04770	hypothetical protein	47.6637	8.37348	17.8502	-1.00014	0.157321		110
SLIV_05025	regulatory protein	18.5965	10.56	4.54555	-0.747582	0.264146		110
SLIV_05030	regulatory protein	63.2139	28.6589	33.7777	-0.638523	0.230692	0.793985	110
SLIV_04555	aldehyde dehydrogenase	0	2.1751	0	0.345707	0.4827
SLIV_04560	TetR family transcriptional regulator	21.9607	4.11521	17.9951	-0.416863	0.563691
SLIV_04565	acyl-CoA dehydrogenase	1.78896	0	0	-0.325753	0.394761		111
SLIV_04570	long chain fatty acid CoA ligase	2.69323	0	0.730225	-0.570552	0.330046		111
SLIV_04575	fatty oxidation protein	3.30773	1.1157	1.82954	-0.379758	0.591372		111
SLIV_04580	Putative acyltransferase	0.959159	0	0	-0.232458	0.484198		111
SLIV_04585	Long-chain specific acyl-CoA dehydrogenase	0.504493	0	0	-0.199708	0.53127		111
SLIV_04590	oxidoreductase	0	0	0				111
SLIV_04595	Alpha-methylacyl-CoA racemase	0	0	0				111
SLIV_04600	regulatory protein	7.37033	9.74913	8.99253	0.279408	0.698375		111
SLIV_04605	hypothetical protein	6.22531	6.99937	12.9123	0.329392	0.641063		111
SLIV_04610	zinc-binding alcohol dehydrogenase	2.40119	1.49987	1.22975	-0.128662	0.832101		111
SLIV_04615	regulatory protein	20.274	7.739	13.8442	-0.460504	0.496219
SLIV_04620	Latex clearing protein	0.241579	1.35809	0	0.137171	0.744402
SLIV_04625	transcriptional regulator	22.9005	13.1124	18.5697	-0.183279	0.792718
SLIV_04630	beta-lactamase	13.1152	8.77735	15.1128	0.0598344	0.932296
SLIV_04635	hypothetical protein	59.7818	38.4086	77.6039	0.15294	0.76176	0.987467
SLIV_04640	transcriptional regulator	34.7174	13.1872	36.7617	-0.178513	0.792053
SLIV_04645	hypothetical protein	100.672	64.9942	77.0642	-0.219382	0.653981	0.979045
SLIV_04650	secreted peptidase	22.6498	13.0819	21.4518	-0.10949	0.868853
SLIV_04655	hypothetical protein	98.9403	51.3112	94.2375	-0.184753	0.715236	0.979312
SLIV_04665	DNA-binding protein	29.3713	58.5899	40.3957	0.778121	0.207609	0.763727
SLIV_04670	aminotransferase	27.7471	24.816	43.1157	0.352669	0.517876	0.966454	112
SLIV_04675	1-deoxy-D-xylulose-5-phosphate synthase 1	19.216	9.55622	17.3737	-0.214431	0.716323	0.979312	112
SLIV_04680	4-hydroxy-3-methylbut-2-en-1-yl diphosphate synthase 1	64.3228	51.759	63.9469	0.0620185	0.897256	0.996022	112
SLIV_04685	hypothetical protein	68.6354	83.2535	62.3529	0.321461	0.511218	0.966161	112
SLIV_04690	lipoprotein	23.1442	11.4803	17.7796	-0.262847	0.707536		112
SLIV_04695	Squalene-hopene cyclase	44.2079	50.9073	59.4866	0.513015	0.240921	0.807463	112
SLIV_04700	(2E,6E)-farnesyl diphosphate synthase	76.4983	68.6251	107.531	0.387783	0.399812	0.936462	113
SLIV_04705	phytoene dehydrogenase	70.758	56.9886	65.1818	0.0896694	0.839708	0.996022	113
SLIV_04710	hypothetical protein	98.9472	128.762	135.133	0.470851	0.441562	0.950678
SLIV_04715	putative phytoene synthase	102.936	71.9037	143.679	0.254359	0.581931	0.975547
SLIV_04720	squalene synthase HpnC	82.7393	70.4888	72.1506	0.0426937	0.930037	0.996022
SLIV_04725	ABC transporter ATP-binding protein	124.255	85.6292	104.673	-0.0763429	0.866882	0.996022	114
SLIV_04730	ABC transporter membrane protein	110.116	91.1386	87.3597	-0.0302972	0.947396	0.996022	114
SLIV_04735	glycosyltransferase	30.1221	14.3428	28.8303	-0.0759173	0.904653		114
SLIV_04740	transferase	69.2156	38.911	40.2473	-0.434185	0.453116	0.953502	114
SLIV_04745	glycerol dehydrogenase	74.6193	42.4115	67.65	-0.192264	0.694215	0.979312	114
SLIV_04750	nucleotide sugar-1-phosphate transferase	288.249	246.874	221.139	-0.0366283	0.927245	0.996022	114
SLIV_04755	integral membrane transferase	59.2946	31.5318	37.6717	-0.464058	0.324856	0.876842	114
SLIV_04760	efflux protein	24.2012	33.1408	22.1669	0.35295	0.572765
SLIV_04765	Isopentenyl-diphosphate Delta-isomerase	201.096	96.5065	128.863	-0.522555	0.260627	0.827277
SLIV_04775	enoyl CoA hydratase	31.6009	11.9156	28.4208	-0.296152	0.658572
SLIV_04780	4-methyl-5(B-hydroxyethyl)-thiazole monophosphate biosynthesis enzyme	5.03898	2.57524	6.33436	0.0125758	0.984943		115
SLIV_04785	transcriptional regulator	0.297898	0	2.74618	0.205505	0.658453		115
SLIV_04790	hypothetical protein	1.33952	0	4.63064	0.154753	0.779339
SLIV_04795	hypothetical protein	2.20716	6.20399	5.08668	0.130812	0.760068		116
SLIV_04810	oxidoreductase	1.40339	0	1.29372	-0.112046	0.805527		116
SLIV_04905	hypothetical protein	3.84613	3.60364	2.95464	0.01216	0.985712		116
SLIV_04800	hypothetical protein	64.2873	93.322	146.439	1.04341	0.00703198	0.0831005
SLIV_04805	ABC transporter ATP-binding protein	22.861	18.929	15.1115	-0.121958	0.83726	0.996022
SLIV_04815	D-amino acid oxidase	12.4041	22.9606	38.3482	1.13418	0.0710398
SLIV_04820	Glycine betaine transporter BetP	7.38006	4.7146	15.0756	0.404286	0.557397		117
SLIV_04825	carboxypeptidase	2.69141	0	6.2027	0.102012	0.876666		117
SLIV_04845	transcriptional regulator	10.6991	2.31335	7.58692	-0.368924	0.602119		117
SLIV_04850	fatty acid oxidative multifunctional enzyme	9.4844	6.75868	16.3166	0.36332	0.570196		117
SLIV_04855	Putative acyltransferase	8.39264	4.7181	3.31576	-0.359713	0.618505		117
SLIV_04860	Alpha-methylacyl-CoA racemase	1.46037	3.42075	4.4875	0.561084	0.420731		117
SLIV_04830	metallopeptidase	20.8242	20.2407	16.1469	0.0585906	0.922764	0.996022
SLIV_04835	hypothetical protein	23.3795	48.866	62.1706	1.09101	0.0853456
SLIV_04840	L-asparagine permease	17.8374	16.1557	11.4191	-0.070129	0.912627
SLIV_04865	hypothetical protein	4.15857	1.37519	0	-0.505868	0.395867
SLIV_04870	putative membrane protein	17.8374	16.7128	18.2705	0.0647594	0.921341
SLIV_04875	hypothetical protein	19.423	16.7985	13.7732	-0.0263626	0.969159
SLIV_04880	Endonuclease V	7.05535	2.33312	1.91294	-0.430503	0.50823
SLIV_04885	hypothetical protein	39.2383	41.3599	27.129	0.0489093	0.945007
SLIV_04890	hypothetical protein	57.3861	91.8191	81.3869	0.650847	0.290392	0.845002
SLIV_04895	oxidoreductase	7.04866	3.66903	3.00825	-0.353178	0.621188
SLIV_04900	regulator	190.038	56.9517	93.39	-0.91759	0.0911445	0.496231
SLIV_04910	ABC transporter	1.24735	2.00349	4.10668	0.525325	0.453007
SLIV_04915	drug-resistance pump	1.03176	2.1751	2.08061	0.467956	0.505398
SLIV_04920	N(G), N(G)-dimethylargininedimethylaminohydrolase	19.8729	13.7015	10.3698	-0.27698	0.694506
SLIV_04925	Putative acyl-[acyl-carrier-protein] desaturase desA1	277.599	290.614	324.358	0.374131	0.307437	0.865228	118
SLI_04935	hypothetical protein	22.8506	0	18.4317	-0.339431	0.602194		118
SLIV_04930	hypothetical protein	0	0	0
SLIV_04935	transcriptional regulator	0	0	2.72944	0.127697	0.691216
SLIV_04940	hydroxylase	13.9787	2.068	11.0211	-0.430919	0.550096
SLIV_04945	HTH-type transcriptional regulator	29.0796	9.25341	14.5416	-0.743	0.261159
SLIV_04950	copper oxidase	1.12924	0	2.60249	0.0504652	0.920582
SLIV_04955	hypothetical protein	2.1163	1.32192	2.98057	0.10525	0.883128		119
SLIV_04960	glycosyl hydrolase	3.85799	3.73939	3.06595	0.0458114	0.94935		119
SLIV_04965	hypothetical protein	5.67923	4.78905	7.85312	0.18415	0.798624
SLIV_04970	ATP-dependent DNA ligase	6.36365	0.777708	0	-0.837179	0.173335
SLIV_04975	S-(hydroxymethyl)glutathione dehydrogenase	0.244622	0	0	-0.160237	0.591825
SLIV_04980	secreted protein	1.19159	5.02409	10.2982	1.07924	0.132334		120
SLIV_05400	Beta-glucosidase A	0.428763	0	0.988142	0.0291343	0.941539		120
SLIV_05405	transmembrane sugar transport protein	0	0.957809	0	0.131837	0.688158		120
SLIV_05410	transmembrane sugar transporter	0	0.795847	0	0.131837	0.688158		120
SLIV_05415	sugar binding protein	0.442437	1.24362	0	0.0796988	0.856104		120
SLIV_07120	hypothetical protein	0	0	0				120
SLIV_04985	transcriptional regulator	7.51857	24.6559	14.4396	0.807659	0.263437
SLIV_04990	putative succinyl-CoA:3-ketoacid coenzyme A transferase subunit A	5.58131	4.18353	12.8629	0.358179	0.618347
SLIV_04995	putative succinyl-CoA:3-ketoacid coenzyme A transferase subunit B	7.57318	7.51309	7.18669	0.0981616	0.891086
SLIV_05000	Beta-ketoadipyl-CoA thiolase	2.42182	2.72295	2.7907	0.193494	0.778361		121
SLIV_05005	Protocatechuate 3,4-dioxygenase beta chain	3.38773	2.11609	8.67496	0.282908	0.68276		121
SLIV_05010	protocatechuate 3,4-dioxygenase, alpha subunit	2.8846	4.05409	2.21598	0.338715	0.611951
SLIV_05015	3-carboxy-cis,cis-muconate cycloisomerase	1.70751	1.79984	3.93519	0.381943	0.58184
SLIV_05020	3-oxoadipate enol-lactone hydrolase/4-carboxymuconolactone decarboxylase	2.08289	2.92735	4.20026	0.240905	0.728136
SLIV_05035	hypothetical protein	42.1389	268.269	288.772	2.73681	2.62888e-12	1.53351e-10		1
SLIV_05040	transcriptional regulator	30.3188	15.9791	32.7533	-0.0611569	0.928067
SLIV_05045	hypothetical protein	6.42672	13.0466	9.87415	0.579302	0.421229
SLIV_05050	hypothetical protein	0.916178	3.43366	1.40764	0.343177	0.574896
SLIV_05055	Non-hemolytic phospholipase C	0.564621	1.1903	2.60249	0.538477	0.4226		122
SLIV_05445	secreted protein	0.269016	0	2.47993	0.205505	0.658453		122
SLIV_05515	acyl-CoA synthetase	1.6299	0	2.19119	-0.0578433	0.926659		122
SLIV_05520	transmembrane transport protein	0.422239	0	2.91931	0.256202	0.63102		122
SLIV_05525	hypothetical protein	0.47958	1.34803	1.10525	0.234882	0.665294		122
SLIV_05530	hypothetical protein	0	0	0				122
SLIV_05545	hypothetical protein	0	0	0				122
SLIV_05550	hypothetical protein	0	0	0				122
SLIV_05555	hypothetical protein	0	0	0				122
SLIV_05560	hypothetical protein	0.464664	0	0	-0.199708	0.53127		122
SLIV_05565	glycosyl hydrolase	1.33249	0.440639	0.722564	-0.311026	0.642937		122
SLIV_05615	integral membrane transporter	0	0	0				122
SLIV_05710	hypothetical protein	2.36866	6.65794	2.72944	0.163582	0.747723		122
SLIV_05715	Rhamnogalacturonan endolyase	1.07564	0	0	-0.325753	0.394761		122
SLIV_06335	hypothetical protein	7.09515	17.4505	12.2638	0.698979	0.331702		122
SLIV_15325	Leupeptin-inactivating enzyme 1	10.1597	6.7194	10.3299	-0.00827211	0.990808		122
SLIV_05060	transmembrane transporter	0	1.26965	1.041	0.37207	0.460735
SLIV_05065	hypothetical protein	0.329203	0.925341	0	0.0796988	0.856104
SLIV_05070	hypothetical protein	0.982613	2.30165	5.28397	1.17651	0.0993677		123	1
SLIV_05075	DNA-binding protein	1.96659	13.0066	19.0622	2.73913	1.39235e-07	5.59224e-06	123	1
SLIV_05080	hypothetical protein	8.28625	50.3095	85.5535	2.60136	4.07775e-06	0.000128083	123	1
SLIV_05085	two-component system response regulator	2.42787	2.72976	0	-0.0642895	0.894669		124
SLIV_05110	oxidoreductase subunit alpha	0.809291	0	0	-0.219908	0.501914		124
SLIV_05115	hypothetical protein	0	0	0				124
SLIV_05120	iron-sulfur oxidoreductase subunit beta	0	0	1.42557	0.135719	0.685409		124
SLIV_05125	ABC transporter ATP-binding protein	0	0	0				124
SLIV_05130	hypothetical protein	18.0987	11.1672	6.10402	-0.41081	0.5694		124
SLIV_05145	phosphopantetheinyl transferase	6.8451	9.62028	11.8316	0.48112	0.505033		124
SLIV_05150	hypothetical protein	14.1079	20.2887	19.6593	0.518297	0.439644		124
SLIV_05090	ABC transporter ATP-binding protein	0	0	0				125
SLIV_05095	ABC transporter ATP-binding protein	0	0	0				125
SLIV_05100	similar to lanthionine-containing peptide SapB	65.4961	25.3931	0	-0.809527	0.235548		125
SLIV_05105	serine/threonine protein kinase	2.68273	0.603261	0	-0.753432	0.236938		125
SLIV_05135	DNA-binding protein	38.5799	23.6828	40.8793	-0.0184222	0.976891
SLIV_05140	hypothetical protein	41.7963	41.4646	76.4934	0.452735	0.516179
SLIV_05155	hypothetical protein	6.02263	2.11609	2.31332	-0.454466	0.515038
SLIV_05160	glucosidase	14.721	6.17592	12.1528	-0.299772	0.662895
SLIV_05165	transcriptional regulator	0.732942	2.06019	1.68916	0.234882	0.665294
SLIV_05170	two-component sensor	0.239199	1.34471	1.10253	0.308496	0.560532
SLIV_05175	two-component system response regulator	5.22591	2.44821	0	-0.248014	0.670605
SLIV_05180	Putative membrane protein	0.275113	0.773302	0	0.0796988	0.856104
SLIV_05190	transcriptional regulator	3.85887	0.903893	4.44664	-0.0955264	0.88328
SLIV_05195	Transketolase	24.7982	135.125	278.73	2.97645	3.98806e-13	2.44269e-11	126	3
SLIV_05200	Transaldolase 1	53.1335	103.616	211.51	1.59184	0.000360403	0.00735822	126	3
SLIV_05205	Glucose-6-phosphate 1-dehydrogenase	40.1233	84.9308	135.119	1.55658	0.000193628	0.00419814	126	3
SLIV_05210	hypothetical protein	19.921	32.8096	54.1601	1.09494	0.0501819	0.334091	126	3
SLIV_05215	Glucose-6-phosphate isomerase 1	64.1557	110.974	156.589	1.19997	0.00235515	0.0349705	126	3
SLIV_05220	6-phosphogluconate dehydrogenase	143.69	182.912	259.594	0.814267	0.0398486	0.283806	126	3
SLIV_05225	membrane-associated oxidoreductase	26.0961	23.0536	42.0994	0.458269	0.393167	0.931586	126	3
SLIV_05230	beta-lactamase	7.81656	3.99476	1.09178	-0.558169	0.432867
SLIV_05235	GTP cyclohydrolase-2	7.43672	7.37772	12.0981	0.286201	0.691406		127
SLIV_05245	hypothetical protein	1.69527	1.36147	0	-0.187642	0.719116		127
SLIV_05250	hypothetical protein	1.73419	0	1.7763	-0.0982389	0.864274		127
SLIV_05255	glycosyl transferase	1.42467	0	2.18889	-0.0358372	0.945947		127
SLIV_05260	hypothetical protein	12.4132	0	13.4625	-0.208701	0.747312		127
SLIV_05240	hypothetical protein	10.1463	10.1857	7.51614	0.039195	0.956703
SLIV_05265	dehydrogenase	2.01722	3.24007	0	0.00726031	0.989841
SLIV_05270	hypothetical protein	0.732942	0	2.53374	0.0907563	0.837897
SLIV_05275	transport system permease	17.334	14.9918	15.877	0.099463	0.875285		128
SLIV_05280	transport system permease	10.3245	7.70861	9.66639	-0.0517147	0.937708		128
SLIV_05285	solute-binding lipoprotein	62.2928	58.7278	62.4183	0.192381	0.670909	0.979045	128
SLIV_05290	hypothetical protein	139.11	113.617	105.253	-0.0712386	0.885337	0.996022
SLIV_05295	hypothetical protein	0	0	0
SLIV_05300	hypothetical protein	0	0	0
SLIV_05305	putative membrane protein	14382	27583.2	12486.7	0.50717	0.462291	0.953502
SLIV_05310	ATP/GTP binding protein	343.13	265.253	270.983	-0.0896527	0.794324	0.995697
SLIV_05315	ATP/GTP binding protein	63.611	55.1159	51.9505	0.0132134	0.976208	0.996022
SLIV_05320	hypothetical protein	36.1039	23.1226	27.9109	-0.204063	0.717908	0.979312
SLIV_05325	hypothetical protein	24.2787	15.1653	20.2054	-0.117122	0.870584		129
SLIV_05330	dehydrogenase	0.70119	0	0	-0.199708	0.53127		129
SLIV_05335	hypothetical protein	46.58	32.1148	54.6876	0.101324	0.866105	0.996022
SLIV_05340	hypothetical protein	16.7744	7.44479	2.03467	-0.459925	0.4839
SLIV_05345	secreted protein	2.2302	4.55909	0	0.106441	0.869445
SLIV_05350	hypothetical protein	22.8575	5.32635	11.4636	-0.814174	0.229841		130
SLIV_05355	hypothetical protein	35.8275	20.6576	23.5912	-0.351646	0.555242	0.971052	130
SLIV_05360	hypothetical protein	42.8448	36.1291	27.9768	-0.0978661	0.886249
SLIV_05365	hydrolase	1.87964	0	2.16594	-0.0927941	0.853535
SLIV_05370	hypothetical protein	7.27063	2.91952	3.5906	-0.264617	0.683866
SLIV_05375	hypothetical protein	0	0	0				131
SLIV_05380	hypothetical protein	3.96387	7.16262	1.30504	0.154318	0.825338		131
SLIV_05385	hypothetical protein	7.90266	2.96176	6.47563	-0.29528	0.680421		131
SLIV_05570	DNA-binding protein	1.45818	2.45924	4.03269	0.263675	0.692531		131
SLIV_05575	oxidoreductase	1.11626	0	1.02903	-0.112046	0.805527		131
SLIV_05580	solute binding protein	3.89573	1.56433	7.05431	0.130841	0.852532		131
SLIV_05585	ABC transporter	0.571264	0	0.658277	-0.0374703	0.910829		131
SLIV_05590	ABC-type transporter, ATP-binding protein	0.767707	0	0	-0.232458	0.484198		131
SLIV_05595	ROK family protein	15.9004	4.12558	16.9129	-0.250157	0.720874		131
SLIV_05390	hypothetical protein	15.568	15.6284	19.6478	0.275926	0.689118
SLIV_05395	hypothetical protein	131.994	89.3899	93.7812	-0.239643	0.600359	0.979045
SLIV_05420	transcriptional regulator	0	1.23518	1.01273	0.37207	0.460735
SLIV_05425	transcriptional regulator	20.9376	11.2696	27.7201	0.0710204	0.919079
SLIV_05430	transcriptional regulator	8.3961	9.44008	5.80498	0.0761085	0.915857
SLIV_05435	beta-glucosidase	0.338773	0.634827	0.520498	0.170132	0.758961
SLIV_05440	secreted protein	0.823007	0	0	-0.241084	0.472248
SLIV_05450	secreted protein	8.5358	3.62157	3.71168	-0.5547	0.438268
SLIV_05455	hypothetical protein	34.814	22.5734	52.0897	0.274972	0.553666	0.971052
SLIV_05460	secreted protein	78.0654	86.0923	63.7009	0.0887812	0.879286	0.996022	132
SLIV_05465	hypothetical protein	38.5012	22.6134	59.5955	0.215251	0.744123		132
SLIV_05470	secreted esterase	18.8135	9.31022	25.3432	0.114202	0.845421	0.996022	132
SLIV_05475	Elongation factor G 2	0.845703	0.792382	1.94903	0.237708	0.712769
SLIV_05485	hypothetical protein	3.06218	1.22962	0	-0.405828	0.480635
SLIV_05490	dehydrogenase	0.372802	0	0	-0.199708	0.53127
SLIV_05495	Succinyl-CoA ligase [ADP-forming] subunit alpha-2	0	0	0
SLIV_05500	Succinyl-CoA ligase [ADP-forming] subunit beta-2	0.505807	0	1.1657	0.0291343	0.941539
SLIV_05505	TPP-requiring enzyme	0	0	0
SLIV_05510	Formyl-coenzyme A transferase	0.945157	1.32835	1.63368	0.175305	0.765624
SLIV_05535	hypothetical protein	0.495484	1.39273	0	0.0796988	0.856104		133
SLIV_05540	hypothetical protein	0.686324	3.85831	0	0.238946	0.650459		133
SLIV_05600	transcriptional regulator	131.922	76.095	77.2456	-0.453304	0.360713	0.906644	134
SLIV_05605	3-oxoacyl-[acyl-carrier-protein] synthase 3 protein 4	30.0229	9.47234	12.0026	-0.844902	0.211074		134
SLIV_05610	putative membrane protein	0	0	0
SLIV_05620	2-dehydropantoate 2-reductase	0	0	0
SLIV_05625	respiratory chain oxidoreductase	0.302068	0	0	-0.199708	0.53127
SLIV_05630	respiratory chain oxidoreductase	0	0	0.674139	0.135719	0.685409
SLIV_05650	hypothetical protein	1.12272	1.57789	0	-0.0194967	0.967021
SLIV_05655	LysR family transcriptional regulator	3.3145	1.86331	4.58322	0.0532402	0.935972
SLIV_05660	transcriptional regulatory protein	0.888246	0	0	-0.219908	0.501914
SLIV_05665	integral membrane efflux protein	0.384613	0	0	-0.199708	0.53127
SLIV_05670	Long-chain-fatty-acid-CoA ligase FadD15	0.637865	0.896472	0	-0.0194967	0.967021
SLIV_05675	putative oxidoreductase	218.334	273.958	272.119	0.538143	0.165802	0.68157
SLIV_05680	oxidoreductase	2.90515	2.33312	5.73882	0.187548	0.773065		135
SLIV_05685	hypothetical protein	1.84981	3.46636	0	0.0475823	0.932609		135
SLIV_05690	cellulase	0	0.941295	0.771773	0.37207	0.460735
SLIV_05695	Exoglucanase B	0.598244	0.560525	0.229789	-0.0560463	0.9198		136
SLIV_05765	Nitrate reductase-like protein NarX	0	0	0				136
SLIV_05700	Xyloglucanase	0	0	1.01388	0.247934	0.567145
SLIV_05705	hypothetical protein	128.346	60.1268	63.1018	-0.685419	0.18028	0.715307
SLIV_05720	hypothetical protein	2.73014	3.28886	1.7977	0.0407668	0.954843
SLIV_05725	pterin-4-alpha-carbinolamine dehydratase	72.3601	40.1435	35.1081	-0.454937	0.504548
SLIV_05730	DNA-binding protein	20.9882	9.99911	21.3156	-0.129539	0.851126
SLIV_05735	integral membrane protein	0	0	0
SLIV_05740	DNA-binding protein	40.8017	21.8001	31.8624	-0.280505	0.645432	0.979045
SLIV_05745	hypothetical protein	17.852	14.0502	17.2798	0.0389259	0.955012
SLIV_05750	Nitrate reductase alpha subunit	1.47733	0.437111	1.07517	-0.267246	0.698107
SLIV_05755	Nitrate reductase beta chain	1.09528	1.02622	1.26211	0.0689483	0.909116
SLIV_05760	nitrate reductase subunit delta NarJ	0	0	1.35645	0.127697	0.691216
SLIV_05770	ATP/GTP binding protein	1101.78	592.088	644.648	-0.538548	0.137355	0.629365
SLIV_05775	hypothetical protein	0.480767	0.450455	1.47732	0.26407	0.651458		137
SLIV_05780	ATP/GTP binding protein	0.548672	1.54223	1.89673	0.302099	0.595677		137
SLIV_05785	integral membrane transporter	24.3298	9.19497	8.01019	-0.884976	0.176917
SLIV_05790	hypothetical protein	27.0292	19.8528	35.059	0.214186	0.677459	0.979312
SLIV_05795	hypothetical protein	9.42159	8.14852	6.68102	-0.0263626	0.969159
SLIV_05800	hypothetical protein	25.0374	22.3925	21.4197	0.057218	0.930971
SLIV_05805	integral membrane protein	27.8799	27.4282	31.591	0.228752	0.72492
SLIV_05810	hypothetical protein	1.11948	2.36002	0	0.135674	0.803829		138
SLIV_05815	hypothetical protein	2.21723	2.49293	1.53297	0.0419397	0.949553		138
SLIV_05820	hypothetical protein	0	0	1.40322	0.135719	0.685409		139
SLIV_05825	RNA polymerase sigma factor, sigB/F/G-like	0.727452	0	3.35302	0.148772	0.756544		139
SLIV_06495	hypothetical protein	0	0	0				139
SLIV_06520	integral membrane protein	1.30356	0	0	-0.199708	0.53127		139
SLIV_06525	hypothetical protein	0.394776	0	0.909813	0.0291343	0.941539		139
SLIV_06530	hypothetical protein	0	0	0				139
SLIV_06555	hypothetical protein	70.9266	101.216	94.3037	0.607452	0.253933	0.825113	139
SLIV_06705	regulatory protein	2.41065	0.967998	1.58733	-0.127671	0.818792		139
SLIV_07485	hypothetical protein	94.3202	13.747	30.5933	-1.3	0.0516876		139
SLIV_07490	DNA-binding protein	38.5969	18.4983	10.6578	-0.767247	0.250991		139
SLIV_07495	hypothetical protein	149.858	91.7763	61.7418	-0.505119	0.415085		139
SLIV_05830	lyase	18.864	9.81927	9.66104	-0.360578	0.617437		140
SLIV_05835	transcriptional regulator	28.3503	13.564	19.4621	-0.313456	0.660516		140
SLIV_05840	hypothetical protein	22.4205	20.2077	30.8903	0.363619	0.473873	0.953502
SLIV_05845	hypothetical protein	1.46037	8.20979	1.68281	0.340586	0.557078		141
SLIV_05850	protease	2.14619	3.0163	1.23654	0.133293	0.814994		141
SLIV_05855	hypothetical protein	1.90421	5.35246	8.77702	0.366122	0.535364		141
SLIV_05860	hypothetical protein	0.519331	0	0	-0.199708	0.53127		142
SLIV_05885	gas vesicle synthesis protein	0	0	4.5215	0.135719	0.685409		142
SLIV_05890	hypothetical protein	0	0	0	0.131837	0.688158		142
SLIV_05895	gas vesicle protein	0	2.09981	3.44329	0.6134	0.301834		142
SLIV_05900	gas vesicle synthesis protein	0	4.96319	8.13869	0.577	0.322805		142
SLIV_05905	hypothetical protein	0	4.34444	9.49874	1.56467	0.0281962		142
SLIV_05910	hypothetical protein	0	3.45539	2.83309	0.544118	0.342455		142
SLIV_05915	gas vesicle synthesis protein	0	9.30599	17.8034	0.805363	0.207237		142
SLIV_05920	gas vesicle synthesis protein	0.752828	2.11609	3.46999	0.366122	0.535364		142
SLIV_05925	putative gas vesicle structural protein 1	0	7.47878	10.7308	0.903767	0.167973		142
SLIV_05930	gas vesicle synthesis protein	2.224	4.16757	8.54252	0.35708	0.561886		142
SLIV_05935	hypothetical protein	0	0	0				142
SLIV_05940	Transketolase	0	0	0.545002	0.135719	0.685409		142
SLIV_05945	dehydrogenase	0	0	0.176788	0.127697	0.691216		142
SLIV_05955	hypothetical protein	1.09118	0	2.51476	0.0291343	0.941539		142
SLIV_05870	hypothetical protein	0	0	0.891689	0.135719	0.685409
SLIV_05950	dehydrogenase	3.02539	0	1.39448	-0.316205	0.545484
SLIV_05960	hypothetical protein	16.7439	30.5921	52.0947	0.915553	0.192969
SLIV_05965	hypothetical protein	1.45818	4.09873	2.68846	0.639215	0.374312
SLIV_05970	hypothetical protein	11.5613	12.9988	10.6578	0.119976	0.865631
SLIV_05975	acetyltransferase	16.9951	16.3785	30.2149	0.428025	0.538998
SLIV_05980	Putative carboxypeptidase	3.40211	0	8.5534	0.102012	0.876666		143
SLIV_05985	acyl-peptide hydrolase	5.03339	5.8257	7.16478	0.43682	0.52909		143
SLIV_05990	hypothetical protein	20.8884	25.2072	39.8228	0.727222	0.18555	0.721427	144
SLIV_05995	transport associated protein	31.2654	27.4939	45.8899	0.341466	0.569751	0.972746	144
SLIV_06010	efflux protein	58.3165	17.061	17.0055	-1.32409	0.00625788	0.0762776	145
SLIV_06015	hypothetical protein	715.894	295.109	316.062	-0.89421	0.0228504	0.204319	145
SLIV_06020	hypothetical protein	0	6.25732	20.5216	2.30373	0.00141432		146
SLIV_06025	hypothetical protein	15.5384	43.6761	73.8586	1.32535	0.055696		146
SLIV_06030	peptidase	0.549707	1.0301	2.11145	0.35708	0.561886		147
SLIV_06045	adenylosuccinate lyase	1.96192	0	4.5215	0.0504652	0.920582		147
SLIV_06050	oxidoreductase	0.967922	0	1.48714	-0.0358372	0.945947		147
SLIV_06080	acyl-CoA dehydrogenase	149.779	92.3499	102.999	-0.300737	0.467234	0.953502	147
SLIV_10330	integral membrane protein	11.8696	3.03306	17.4078	0.0109869	0.987811		147
SLIV_10335	polyamine-binding lipoprotein	3.39902	2.72976	3.35721	0.0326346	0.962624		147
SLIV_24035	hypothetical protein	4.62452	4.33295	7.10521	0.12772	0.836918		147
SLIV_24040	Methylmalonate semialdehyde dehydrogenase [acylating] 2	6.78447	1.08972	5.36082	-0.407674	0.571047		147
SLIV_06035	endoribonuclease L-PSP	41.2556	14.3671	60.5812	0.0270827	0.968989		148
SLIV_06040	acetyltransferase	31.5623	13.6488	33.5721	-0.0714741	0.91654		148
SLIV_06055	transcriptional regulator	31.6602	28.9974	36.0726	0.220546	0.717351	0.979312
SLIV_06060	Crotonyl-CoA reductase	0.433549	5.48388	1.99834	0.913196	0.18645		149
SLIV_06065	Protein MeaA	4.45349	4.0381	6.9528	0.314335	0.657991		149
SLIV_06070	citrate lyase	23.1362	27.2976	38.18	0.477511	0.413033	0.94301	149
SLIV_06075	hypothetical protein	42.0263	57.4685	102.091	0.935181	0.102161	0.524209
SLIV_06085	Phosphatidylserine decarboxylase proenzyme	946.759	558.416	676.552	-0.34485	0.319013	0.876842	150
SLIV_06090	phosphatidylserine synthase	636.405	334.97	404.997	-0.491517	0.162929	0.675132	150
SLIV_06095	transferase	37.9905	21.2157	13.9159	-0.637805	0.300479	0.854029
SLIV_06100	hypothetical protein	20.6001	9.92638	29.8419	0.0884916	0.901737
SLIV_06105	NAD-dependent protein deacetylase 2	21.6703	4.51199	14.7976	-0.538295	0.453624
SLIV_06110	F420-dependent reductase	0.669758	0	0	-0.199708	0.53127		151
SLIV_06115	methylated-DNA-protein-cysteinemethyltransferase	5.88575	4.96319	9.49514	0.173067	0.800113		151
SLIV_06120	putative bifunctional transcriptional activator/DNA repair enzyme AlkA	1.58232	1.66788	1.3675	0.054473	0.932049		151
SLIV_06125	putative cation-transporting P-type ATPase D	0.151979	0	0	-0.160237	0.591825		151
SLIV_06205	gamma-glutamyl transferase	7.81923	1.31872	6.12695	-0.472356	0.512387		151
SLIV_06210	Putative S-adenosyl-L-methionine-dependent methyltransferase	0	0	0				151
SLIV_06215	alcohol dehydrogenase	1.58339	0	0.60819	0.00748296	0.98977		151
SLIV_06220	aldehyde dehydrogenase	1.65654	1.16407	0.954431	-0.170389	0.781264		151
SLIV_06225	UPFUPF0264-like protein	10.4466	7.61286	0.891689	-0.373635	0.59363		151
SLIV_06325	DNA-binding protein	0	0	0				151
SLIV_06130	regulatory protein	24.0781	13.536	7.39881	-0.409355	0.567874
SLIV_06135	hypothetical protein	0	0	0
SLIV_06140	beta-galactosidase	2.30165	1.25218	2.05334	-0.124319	0.863354
SLIV_06145	hydrolytic protein	92.301	65.3023	64.1536	-0.22427	0.614903	0.979045
SLIV_06150	ABC transporter ATP-binding protein	31.1377	14.6893	29.1059	-0.165011	0.804331		152
SLIV_06155	ABC transporter ATP-binding protein	23.5561	12.1864	16.6528	-0.251211	0.694047		152
SLIV_06160	transport permease	57.5841	56.8699	55.9535	0.150803	0.766135	0.990451	152
SLIV_06165	transport permease	105.233	72.6808	82.4578	-0.164435	0.72071	0.979312	152
SLIV_06170	hypothetical protein	255.396	192.038	253.491	0.0437278	0.902062	0.996022	152
SLIV_06175	Macro domain-containing protein	12.8534	3.21148	13.1655	-0.299582	0.678398		153
SLIV_06180	hypothetical protein	34.1853	22.5075	23.659	-0.256256	0.64839	0.979045	153
SLIV_06185	helix-turn-helix domain-containing protein	6.5576	7.89961	5.75727	0.158404	0.826351
SLIV_06190	NAD(P)H oxidoreductase	0.851885	0	0	-0.199708	0.53127
SLIV_06195	acetyltransferase	12.4255	28.4924	18.8396	0.831592	0.210454
SLIV_06200	inositol monophosphatase	54.4119	85.1839	130.955	1.07057	0.0249471	0.212453
SLIV_06230	DNA-binding protein	89.9653	28.4698	61.7892	-0.593229	0.333202	0.878977
SLIV_06235	Diaminopimelate decarboxylase	66.0645	37.7585	60.9018	-0.137306	0.775841	0.990451	154
SLIV_06240	hypothetical protein	8.68321	11.5613	14.2188	0.541954	0.425431		154
SLIV_06245	tRNA synthetase	6.89573	4.30731	5.29737	-0.142274	0.842428		154
SLIV_06250	hypothetical protein	14.3037	2.11609	32.9649	0.273015	0.704055		154
SLIV_06255	oxidoreductase	10.6955	7.21521	20.7053	0.456774	0.497337		154
SLIV_06260	hypothetical protein	29.2773	24.0861	54.3078	0.403625	0.549318		154
SLIV_06265	peptide synthase	5.72481	2.71425	8.1069	0.089645	0.890349		154
SLIV_06270	peptide synthase	14.0038	9.54949	13.3677	-0.0392821	0.942525	0.996022	154
SLIV_06275	hypothetical protein	14.2193	8.29131	11.5045	-0.165335	0.792756		154
SLIV_06280	hypothetical protein	54.1643	32.4121	23.4054	-0.560561	0.299759	0.852972	154
SLIV_06285	secreted protein	0.0839005	0.235832	0.38672	0.366122	0.535364
SLIV_06290	integral membrane transporter	1.34882	0	0	-0.280494	0.43397		155
SLIV_06295	hypothetical protein	0	0	0				155
SLIV_06300	hypothetical protein	1.51152	2.12432	3.48349	0.236071	0.697232
SLIV_06305	two-component system sensor protein	15.9353	9.29638	16.6301	-0.0429432	0.95054		156
SLIV_06345	integral membrane transporter	0.557064	0	0.855886	-0.0206094	0.960732		156
SLIV_06350	oxidoreductase	2.27835	0	1.31269	-0.237548	0.634046		156
SLIV_06355	D-hydantoinase	2.0751	0	3.82588	0.00897093	0.988442		156
SLIV_06360	hypothetical protein	2.41923	0	0	-0.325753	0.394761		156
SLIV_06315	two-component system regulatory protein	8.20081	4.8529	0.994729	-0.433659	0.519275		157
SLIV_06320	two-component system sensor kinase	5.83196	2.85092	2.33748	-0.35445	0.613926		157
SLIV_06330	hypothetical protein	0	0	0
SLIV_06340	hypothetical protein	8.58474	2.01087	2.88526	-0.800208	0.268052
SLIV_06365	DNA-binding protein	0.71804	2.0183	2.06852	0.458544	0.486935
SLIV_06385	Methionine aminopeptidase 1	19.498	9.48564	34.5659	0.242843	0.72437		158
SLIV_06390	ATP-dependent Clp protease ATP-binding subunit ClpC	3.80165	3.88577	3.98246	0.178425	0.802133		158
SLIV_06395	gamma-glutamyltransferase	2.89415	2.25973	2.96442	0.0412405	0.953937
SLIV_06400	secreted protein	5.37395	4.31582	7.07712	0.122881	0.861549
SLIV_06405	hypothetical protein	9.16964	2.34314	8.64518	-0.212812	0.762835
SLIV_06410	TetR family transcriptional regulator	5.9763	5.5995	6.88659	0.109691	0.874094
SLIV_06415	transcriptional regulator	20.657	13.5734	15.4568	-0.181097	0.783707
SLIV_06420	hypothetical protein	0	0.400845	0	0.18448	0.630062
SLIV_06425	beta-galactosidase	0.325889	0	0	-0.199708	0.53127
SLIV_06430	secreted chitinase	0	0	0
SLIV_06435	secreted amidase	17.3937	9.16709	20.4606	-0.00881499	0.988842
SLIV_06440	hypothetical protein	70.6939	72.2582	64.182	0.165556	0.783675	0.991226	159
SLIV_06445	exodeoxyribonuclease III	109.815	160.636	205.737	0.890264	0.0353257	0.263064	159
SLIV_06450	hypothetical protein	39.8537	55.3677	45.3962	0.489362	0.411686	0.94301	160
SLIV_06455	3-oxoadipate enol-lactone hydrolase/4-carboxymuconolactone decarboxylase	42.7305	50.9554	52.2233	0.453305	0.354896	0.902902	160
SLIV_06460	hypothetical protein	5.33598	2.99973	4.91899	-0.0322462	0.951951
SLIV_06465	hypothetical protein	2.00237	2.81418	0	-0.0112946	0.975366
SLIV_06470	hypothetical protein	0.361022	0	1.66405	0.0834128	0.823113		161
SLIV_06475	transcriptional regulator	0.325161	2.43728	0	0.438948	0.477452		161
SLIV_06480	transmembrane transporter	2.78466	0.978407	0.802201	-0.396032	0.540039		161
SLIV_06485	integral membrane protein	1.09118	0	2.51476	-0.0206094	0.960732
SLIV_06490	hypothetical protein	0	0	0
SLIV_06500	hypothetical protein	0	0	0
SLIV_06505	integral membrane protein	1.09118	0	0	-0.199708	0.53127
SLIV_06510	putative membrane protein	0	0	0
SLIV_06515	integral membrane protein	0.614651	6.91077	0	0.299535	0.561919
SLIV_06535	hydrolase	0	2.30359	1.88873	0.37207	0.460735
SLIV_06540	TetR family transcriptional regulator	224.247	76.9295	74.2656	-1.14976	0.0152406	0.149958	162
SLIV_06545	hypothetical protein	87.7167	44.0283	25.2693	-0.605942	0.397719		162
SLIV_06550	lipoprotein	5.52686	3.32897	4.54907	-0.0825745	0.903579
SLIV_06560	hypothetical protein	8.82862	0	0	-0.669209	0.191664		163
SLIV_06565	hypothetical protein	13.3034	8.72525	4.08793	-0.315517	0.662271		163
SLIV_06570	hypothetical protein	64.1652	42.6524	29.9751	-0.424401	0.480814	0.953502	163
SLIV_06575	hypothetical protein	1.35825	0	0	-0.199708	0.53127
SLIV_06580	integral membrane protein	99.418	116.527	134.465	0.522193	0.250824	0.823752
SLIV_06585	hypothetical protein	0	0	0
SLIV_06590	transcriptional regulator	335.406	166.818	211.38	-0.529671	0.193602	0.743082
SLIV_06595	hypothetical protein	22.0403	25.168	25.3973	0.268873	0.704739
SLIV_06600	cytochrome P450	57.8787	34.7313	56.9527	-0.0889778	0.857705	0.996022
SLIV_06605	LysR family transcriptional regulator	2.09816	2.52755	0	-0.066359	0.902937
SLIV_06610	hydrolase	0	0	1.34828	0.135719	0.685409
SLIV_06615	cyclase	0.605077	1.70078	1.39448	0.234882	0.665294
SLIV_06620	hypothetical protein	0	0	0
SLIV_06625	hypothetical protein	0	0	0
SLIV_06630	oxidoreductase	0.624533	0	1.43932	0.0291343	0.941539
SLIV_06635	hydroxylase	0.599475	0	0	-0.199708	0.53127		164
SLIV_06640	hypothetical protein	0	0	0				164
SLIV_06645	hydrolase	0.630616	0.886284	1.45334	0.236071	0.697232		164
SLIV_06650	TetR family transcriptional regulator	16.9781	7.63568	10.9559	-0.369347	0.604119
SLIV_06655	hypothetical protein	4.08574	1.76683	1.44863	-0.287752	0.64862
SLIV_06660	L-carnitine dehydrogenase	3.04435	0	1.40322	-0.316205	0.545484
SLIV_06665	3-hydroxyacyl-CoA dehydrogenase	4.85574	3.41219	0	-0.226142	0.670885
SLIV_06670	ABC transporter ATP-binding protein	14.59	13.2429	17.1626	0.237939	0.690717	0.979312
SLIV_06675	GntR family transcriptional regulator	57.5814	44.6907	50.5067	-0.0175393	0.975599	0.996022
SLIV_06680	4-hydroxyproline epimerase	1.16305	0	0	-0.232458	0.484198		165
SLIV_06685	dihydropicolinate synthase	1.2992	2.73889	1.49708	0.143096	0.81246		165
SLIV_06690	oxidase	1.51742	2.13262	0	-0.10357	0.86073		165
SLIV_06695	hypothetical protein	2.28506	0	0	-0.199708	0.53127		165
SLIV_06700	secreted oxidoreductase	2.98815	2.79975	2.29553	0.01216	0.985712		165
SLIV_06710	thioesterase II	1.08307	0	0	-0.219908	0.501914
SLIV_06715	regulatory protein	1.29486	2.42645	7.95783	0.521425	0.42338
SLIV_06720	hypothetical protein	0	0	0				166
SLIV_06725	putative propionyl-CoA carboxylase beta chain 5	8.41296	4.11263	10.9589	0.0333953	0.962143		166
SLIV_06730	hypothetical protein	14.1195	13.552	17.4607	0.242556	0.726698
SLIV_06740	FAD-binding protein	0.533598	0	0	-0.219908	0.501914		167
SLIV_06745	regulatory protein	1.42816	1.00359	0.822846	-0.0853109	0.886869		167
SLIV_06750	diaminobutyrate-pyruvate aminotransferase	0.374238	0	0.862482	0.0291343	0.941539
SLIV_06755	integral membrane transporter	0	1.99982	1.63966	0.709219	0.251446
SLIV_06760	epoxide hydrolase	0.676759	0	0	-0.199708	0.53127
SLIV_06765	secreted protein	0.660645	0.618992	1.01503	0.0752878	0.88237
SLIV_06770	type I polyketide synthase	0	0.239662	0.0982502	0.564203	0.330359
SLIV_06775	type I polyketide synthase	0.0542844	0	0.250211	0.148772	0.756544
SLIV_06780	type I polyketide synthase	0.496174	1.01431	0	0.106441	0.869445
SLIV_06785	secreted FAD-binding protein	3.32465	1.96739	2.41961	-0.138675	0.844038
SLIV_06790	Acetyl-/propionyl-coenzyme A carboxylase alpha chain	22.0193	21.7087	36.3556	0.525272	0.32865	0.876842
SLIV_06795	2-oxoglutarate oxidoreductase subunit KorA	59.8696	46.7217	45.0466	-0.114905	0.79978	0.996022
SLIV_06800	2-oxoglutarate oxidoreductase subunit KorB	30.9882	39.6631	27.4188	0.257545	0.657394	0.979045
SLIV_06805	histidine kinase	0.708868	1.99252	1.63368	0.234882	0.665294
SLIV_06810	hypothetical protein	4.77056	1.91562	9.42375	0.166254	0.812914
SLIV_06815	putative A-factor biosynthesis enzyme	6.47432	6.06612	4.26312	-0.0228004	0.974645
SLIV_06820	gamma-butyrolactone binding protein	66.0921	37.9133	33.1576	-0.491739	0.412745	0.94301
SLIV_06825	short chain dehydrogenase	33.9717	24.9103	40.8482	0.142533	0.816729	0.996022
SLIV_06830	hypothetical protein	3.61669	4.89473	13.5832	1.00597	0.141709		168	1
SLIV_06835	helicase	9.4142	24.2335	48.4169	1.86825	0.000148406	0.00328967	168	1
SLIV_06840	sugar kinase	47.0557	37.9914	57.684	0.141745	0.812769	0.996022
SLIV_06845	sugar kinase	45.3879	9.26549	30.9717	-0.743028	0.231391	0.793985
SLIV_06850	sugar ABC transporter ATP-binding protein	4.78217	11.374	5.08668	0.427766	0.552287		169
SLIV_06855	sugar ABC transporter permease	3.63831	12.5868	9.67496	1.0494	0.142276		169
SLIV_06860	ABC transport system sugar binding lipoprotein	26.3805	22.8159	14.6982	-0.153408	0.812427		169
SLIV_06865	transcriptional regulator	10.2642	8.87725	8.18832	-0.00220805	0.997562
SLIV_06870	dehydrogenase	4.30983	4.84572	14.5678	0.684583	0.34305		170
SLIV_06960	DNA-binding protein	12.7507	12.2741	11.2712	0.0943182	0.894304		170
SLIV_06965	hypothetical protein	32.569	4.99346	16.3766	-0.339394	0.63807		170
SLIV_06985	sugar transport system sugar-binding lipoprotein	0.44043	0	0	-0.199708	0.53127		170
SLIV_06990	sugar transport system permease	0	0	0				170
SLIV_06995	sugar transport system permease	0	0	0				170
SLIV_07165	response regulator	2.42787	0	2.39801	-0.133478	0.795359		170
SLIV_07200	Bifunctional protein HldE	0	0	0				170
SLIV_07205	Phosphoheptose isomerase	0	0	0				170
SLIV_07210	transferase	0	0	0				170
SLIV_07215	transferase	0	0	0				170
SLIV_07225	dehydratase	0	0	0				170
SLIV_07230	transferase	0	0	0				170
SLIV_07235	transferase	0	0	0				170
SLIV_06875	two-component system response regulator	12.6672	0	2.91931	-0.878599	0.182574
SLIV_06880	two-component sensor kinase	2.61189	0	3.28334	-0.117745	0.844948
SLIV_06885	hypothetical protein	2.89895	0	0	-0.199708	0.53127
SLIV_06890	reductase	0	0	0				171
SLIV_07295	hypothetical protein	7.75442	3.11379	3.40402	-0.365731	0.597294		171
SLIV_07300	integral membrane protein	2.71018	7.61792	4.16398	0.427133	0.530085		171
SLIV_07305	hypothetical protein	6.00346	8.93375	8.95256	0.331162	0.646694		171
SLIV_07310	hypothetical protein	19.5796	13.2085	36.099	0.287558	0.689913		171
SLIV_07315	hypothetical protein	36.5294	17.5305	47.2268	0.0230125	0.974184		171
SLIV_07320	sensor kinase	15.9809	29.3708	26.2061	0.785168	0.212754		171
SLIV_07325	two-component system response regulator	9.67428	21.9636	16.293	0.826197	0.231115		171
SLIV_07330	hypothetical protein	0	2.09981	1.72165	0.191633	0.621399		171
SLIV_07335	bifunctional preprotein translocase subunit SecD/SecF	1.70377	2.05245	2.80469	0.323669	0.651873		171
SLIV_06895	drug efflux transporter	0	0	0
SLIV_06900	3-oxoacyl-ACP reductase	0.749922	2.10792	0	0.0796988	0.856104
SLIV_06905	putative allantoicase	3.60639	6.51666	4.74937	0.406952	0.57195		172
SLIV_06910	Allantoinase	1.95972	2.44821	10.0365	0.790792	0.272169		172
SLIV_06915	transcriptional regulator for glyoxylate bypass	45.8698	20.1458	23.1247	-0.626785	0.316628
SLIV_06920	hypothetical protein	126.996	55.1201	27.9768	-0.947616	0.148546
SLIV_06925	hypothetical protein	7.47037	2.62477	10.7603	0.01531	0.982537
SLIV_06930	Malate synthase	5.74432	5.55034	11.17	0.46943	0.503218
SLIV_06935	hypothetical protein	8.59705	10.74	4.4029	0.0577157	0.936329
SLIV_06940	NmrA family protein	3.1711	2.22837	6.39469	0.190816	0.773647		173
SLIV_06945	sigma factor	3.90865	10.1415	6.23631	0.634495	0.379789		173
SLIV_06950	hypothetical protein	9.624	6.1481	7.0572	-0.126294	0.859837		174
SLIV_06955	regulatory protein	0	0	0				174
SLIV_06970	Mannan endo-1,4-beta-mannosidase	1.51348	0	0	-0.280494	0.43397
SLIV_06975	transcriptional regulator	20.3856	5.57093	13.0504	-0.501413	0.468186		175
SLIV_06980	beta-mannosidase	1.18289	0.664983	2.18089	0.150656	0.823924		175
SLIV_07000	hypothetical protein	6.63224	6.65794	7.64243	0.140648	0.842236
SLIV_07005	iron transporter	2.62473	0	0.864147	-0.464978	0.408218
SLIV_07010	iron transporter	1.90795	1.0726	0.879427	-0.170389	0.781264
SLIV_07015	secreted protein	40.2728	37.518	57.2794	0.40241	0.430943	0.946809	176
SLIV_07020	hypothetical protein	14.9957	18.0646	29.6224	0.812081	0.208619		176
SLIV_07025	hypothetical protein	3.91943	0	2.0073	-0.277291	0.587719		177
SLIV_07030	putative aspartate aminotransferase	11.808	17.6113	22.2148	0.727312	0.255444		177
SLIV_07035	lipoprotein	17.6572	14.1805	13.08	-0.0561287	0.938076
SLIV_07040	YD repeat protein	6.62551	6.7494	6.25122	0.194992	0.721258	0.979312
SLIV_07045	Ser/Thr protein kinase	16.0832	8.65216	18.799	-0.00810387	0.987937	0.997949
SLIV_07050	phosphatase	69.9227	60.0546	81.6921	0.217247	0.690833	0.979312
SLIV_07055	hypothetical protein	30.4323	49.0601	125.831	1.3828	0.0156859	0.152502
SLIV_07060	hypothetical protein	123.288	131.648	90.478	0.106883	0.844418	0.996022
SLIV_07095	DNA-binding protein	51.7156	31.0704	32.7533	-0.357589	0.600624		178
SLIV_07100	hypothetical protein	34.3721	6.13428	10.0591	-0.745808	0.289266		178
SLIV_07135	hypothetical protein	8.51885	0	13.743	-0.0543957	0.936595
SLIV_07140	esterase	47.9048	8.43876	21.3586	-1.22165	0.0249741	0.212453	179
SLIV_07145	secreted protein	88.3854	30.6714	59.3871	-0.682624	0.100915	0.523957	179
SLIV_07150	hypothetical protein	3072.8	1334.71	1124.02	-0.981495	0.00557533	0.070049
SLIV_07170	transcriptional regulator	5.86393	4.33754	8.53528	0.248668	0.709142
SLIV_07175	hypothetical protein	2.08401	0	0.960575	-0.316205	0.545484
SLIV_07180	hypothetical protein	0.636819	0.895002	1.46763	0.13638	0.782355
SLIV_07185	transferase	0	0	0
SLIV_07195	transferase	0	0	0				180
SLIV_08270	hypothetical protein	0	0	0				180
SLIV_07220	transferase	0	0	0
SLIV_07240	UDP-glucuronic acid decarboxylase 1	4.69437	3.2988	2.02853	-0.183693	0.787641		181
SLIV_07260	esterase	1.19159	0	0	-0.232458	0.484198		181
SLIV_07265	hypothetical protein	0.24524	0	0	-0.160237	0.591825		181
SLIV_07270	permease	0.39965	0	0.921046	0.0291343	0.941539		181
SLIV_07275	oxidoreductase	0.702882	0.987849	1.88987	0.36238	0.594741		181
SLIV_07280	oxidoreductase	0.492969	1.38566	5.68056	0.402918	0.476283		181
SLIV_07285	oxidoreductase subunit	0.653972	4.59555	20.3467	1.61826	0.025011		181
SLIV_07355	regulatory protein	4.34843	12.2228	6.68102	0.427133	0.530085		181
SLIV_07360	Pyruvate dehydrogenase [ubiquinone]	10.1962	2.34919	8.86011	-0.380494	0.589409		181
SLIV_07375	small hydrophobic protein membrane protein	5.42878	1.6955	0	-0.325613	0.510581		181
SLIV_07380	methylated-DNA-protein-cysteinemethyltransferase	8.82862	8.75857	11.9687	0.302099	0.675413		181
SLIV_07385	ADA-like regulatory protein	2.3543	1.6544	2.26075	-0.0331484	0.961564		181
SLIV_07505	hypothetical protein	43.4705	10.3991	40.4997	-0.317052	0.659249		181
SLIV_08760	hypothetical protein	82.6107	103.695	98.1003	0.48788	0.290405	0.845002	181
SLIV_08765	hypothetical protein	9.89706	10.4322	22.8091	0.46143	0.522974		181
SLIV_08780	Cell division protein SepF 3	117.131	125.027	78.5912	0.0661727	0.907099	0.996022	181
SLIV_08785	oxidase	0.185334	0	0	-0.199708	0.53127		181
SLIV_08790	hypothetical protein	3.11266	3.49969	5.73882	0.17985	0.769545		181
SLIV_10050	peptide transport system secreted peptide binding protein	4.99626	1.75547	5.03762	-0.172415	0.811382		181
SLIV_10055	peptide transport system permease	1.6696	2.34649	1.2826	0.0915306	0.880774		181
SLIV_10060	peptide transport permease	1.22157	1.71683	0	-0.0194967	0.967021		181
SLIV_10065	ABC transporter ATP-binding protein	0	4.15699	0	0.48699	0.380108		181
SLIV_10070	ABC transporter ATP-binding protein	0	0	0				181
SLIV_12100	hypothetical protein	83.9912	73.7772	66.5393	0.0149341	0.98213		181
SLIV_13245	ATP-binding protein	46.3603	41.9962	47.5985	0.175108	0.7261	0.980293	181
SLIV_20130	ABC transporter ATP-binding protein	0.622531	0	0	-0.199708	0.53127		181
SLIV_20145	hypothetical protein	3.21572	3.61557	1.48221	-0.0111521	0.986315		181
SLIV_20170	hypothetical protein	60.0711	70.3545	53.0693	0.249896	0.704829		181
SLIV_27390	hypothetical protein	12.1394	9.74913	15.9867	0.078856	0.899861		181
SLIV_27425	hypothetical protein	1.08206	0	0	-0.232458	0.484198		181
SLIV_27430	membrane-associated oxidoreductase	2.58481	1.03793	8.51004	0.441652	0.537507		181
SLIV_28625	hypothetical protein	6.19882	8.71199	0	-0.0259521	0.961294		181
SLIV_29380	hypothetical protein	30.8301	34.6636	21.3156	0.0629522	0.930188		181
SLIV_29780	hypothetical protein	29.8815	12.5989	13.7732	-0.277271	0.694267		181
SLIV_29785	integral membrane protein	6.28575	4.41708	2.89727	-0.197496	0.778829		181
SLIV_30063		6.47432	0	0	-0.219908	0.501914		181
SLIV_30110	hypothetical protein	9.24904	11.5545	11.842	0.281105	0.696994		181
SLIV_30115	hypothetical protein	2.27969	2.56315	2.10154	0.0616678	0.928396		181
SLIV_32113		2.77471	0	19.1841	0.14626	0.730804		181
SLIV_07245	deacetylase	148.283	131.107	145.198	0.137582	0.747804	0.982617
SLIV_07250	hypothetical protein	28.4078	37.1395	24.3607	0.129681	0.847858
SLIV_07255	hypothetical protein	21.8013	12.0703	18.2705	-0.191154	0.778359
SLIV_07290	regulatory protein	15.8451	16.2828	21.9887	0.406688	0.489517	0.959473
SLIV_07340	GntR family transcriptional regulator	25.8737	15.9402	13.8863	-0.356677	0.599791
SLIV_07345	hypothetical protein	37.1929	45.4959	57.144	0.583094	0.292398	0.84678
SLIV_07350	transmembrane protein	313.503	98.425	171.486	-0.902808	0.0261008	0.216037
SLIV_07365	hypothetical protein	12.8296	1.36944	5.61407	-0.984637	0.167696
SLIV_07370	regulatory protein	10.3629	8.32243	7.50596	-0.0695249	0.922928
SLIV_07390	Putative ribosome biogenesis GTPase RsgA	19.8464	17.8513	25.6136	0.277344	0.658571		182
SLIV_07395	radical SAM domain-containing Fe-S protein	188.05	255.604	324.022	0.812702	0.0234868	0.207506	182
SLIV_07400	putative xylitol oxidase	27.5816	31.2717	21.3665	0.166841	0.776979	0.990451
SLIV_07405	hypothetical protein	0	0	2.55787	0.135719	0.685409
SLIV_07410	hypothetical protein	0	0	0
SLIV_07415	transcriptional regulator	50.0908	37.3546	28.2712	-0.248096	0.698243
SLIV_07420	hypothetical protein	0	0	0
SLIV_07425	hypothetical protein	1.8557	1.7387	0	-0.0619376	0.87399
SLIV_07430	transmembrane protein	2.17016	0	3.75107	-0.00631327	0.989412
SLIV_07435	two-component system response regulator	32.6659	4.96319	15.26	-0.806692	0.248386		183
SLIV_07440	sensor kinase	85.3812	34.3851	37.3982	-0.856174	0.089208	0.487856	183
SLIV_07445	transmembrane protein	1.03681	1.94289	1.59298	0.170132	0.758961
SLIV_07450	homocysteine methyltransferase	6.36819	2.68501	1.46763	-0.442137	0.511937
SLIV_07455	transmembrane protein	10.6552	12.8358	11.2258	0.266807	0.704976
SLIV_07460	hypothetical protein	5.87206	6.34827	9.36896	0.266441	0.709206		184
SLIV_07465	hypothetical protein	19.8313	27.8714	26.2125	0.559642	0.360053	0.906644	184
SLIV_07470	ATPase	10.1117	13.027	15.5359	0.504405	0.44313		184
SLIV_07475	hypothetical protein	3.4161	10.9739	14.621	0.904965	0.20921		184
SLIV_07480	carboxypeptidase	19.337	16.3061	18.8162	0.0854417	0.890196
SLIV_07510	membrane lipoprotein	5.79125	0	6.16002	-0.183524	0.764683
SLIV_07515	hypothetical protein	46.2786	18.724	24.2398	-0.650792	0.296609
SLIV_07520	hypothetical protein	24.2787	11.699	25.5787	-0.0860933	0.904831
SLIV_07525	hypothetical protein	4.41431	4.96319	2.03467	0.00748296	0.98977
SLIV_07530	hypothetical protein	15.8915	14.8896	16.2774	0.0981616	0.891086
SLIV_07535	quinone binding protein	7.24738	2.03713	10.0215	-0.0190464	0.976331
SLIV_07540	AraC family transcription regulator	15.691	16.6885	8.79619	-0.000544617	0.999392
SLIV_07545	AraC family transcription regulator	7.35255	6.02785	8.47246	0.111029	0.877865
SLIV_07550	copper homeostasis protein	0	0	1.62184	0.135719	0.685409		185
SLIV_07555	hypothetical protein	0.755758	0	3.48349	0.249305	0.67021		185
SLIV_07560	transcriptional regulator	4.76053	1.33812	2.19426	-0.407859	0.548553		185
SLIV_07565	peptide-binding transporter	0.966317	0.905392	1.48467	0.12772	0.836918		186
SLIV_07575	oligopeptide ABC transporter integral membrane protein	0.651778	0	1.50211	-0.0206094	0.960732		186
SLIV_07570	peptide ABC transporter integral membrane protein	2.42787	3.41219	4.19651	0.286124	0.674856
SLIV_07580	oligopeptide ABC transporter ATP-binding protein	0.6629	0	0	-0.232458	0.484198
SLIV_07585	sugar kinase	2.5143	0	0	-0.370534	0.359716
SLIV_07590	hydrolase	17.7789	22.0315	31.2811	0.665722	0.240853	0.807463	187
SLIV_07595	esterase	32.1898	21.9812	37.7215	0.102322	0.848363	0.996022	187
SLIV_07600	hypothetical protein	37.6414	21.1609	24.2899	-0.378293	0.518043	0.966454
SLIV_07605	Putative acyl-CoA dehydrogenase AidB	25.7581	16.1437	12.4341	-0.451485	0.452058	0.953502	188
SLIV_07610	regulatory protein	8.58224	7.61792	6.24597	-0.0232775	0.973985		188
SLIV_07615	hypothetical protein	78.0467	39.8868	67.4508	-0.270299	0.571392	0.973111
SLIV_07620	acetyltransferase	66.0991	30.013	46.8721	-0.418599	0.493479	0.960218
SLIV_07680	hypothetical protein	16.9818	14.9167	24.4606	0.262609	0.711688
SLIV_07695	rRNA adenine N-6-methyltransferase	0	0	0
SLIV_07697	conserved hypothetical protein	2.55565	7.18357	0	0.0441587	0.895816
SLIV_07700	putative lipoprotein in oleD 5'region	3.37987	5.70019	7.27006	0.584489	0.418415
SLIV_07705	Putative ABC transporter permease protein ORF1	2.44534	0.981927	1.61017	-0.0853109	0.886869
SLIV_07710	transport system integral membrane protein	4.60988	8.63847	0	0.083481	0.901082
SLIV_07715	aminoglycoside phosphotransferase	11.7613	9.44552	18.5866	0.289652	0.681219
SLIV_07720	DNA polymerase III subunit epsilon	67.7822	47.91	72.1686	0.0525864	0.922186	0.996022
SLIV_07725	hypothetical protein	83.3414	57.0886	44.6552	-0.381762	0.434134	0.949669
SLIV_07730	Glycogen operon protein GlgX	22.6867	9.69585	20.7915	-0.2828	0.623723	0.979045	189
SLIV_07740	dehydrogenase	10.9819	6.05267	3.97009	-0.487761	0.496149		189
SLIV_07745	hypothetical protein	48.0296	5.93425	25.544	-0.882999	0.208626		189
SLIV_07750	Malto-oligosyltrehalose trehalohydrolase	18.8556	7.03545	14.6133	-0.42531	0.504714		189
SLIV_07755	transferase	8.01583	3.46636	1.42104	-0.534782	0.441981		189
SLIV_07760	dipeptidase	18.2895	12.3092	11.2798	-0.251877	0.709161		189
SLIV_07735	malto-oligosyltrehalose synthase	1.44588	1.35472	2.22148	0.201178	0.774241
SLIV_07765	hypothetical protein	34.6839	32.4971	63.0587	0.539456	0.361312	0.906644
SLIV_07770	hypothetical protein	61.7179	22.9606	35.5592	-0.636855	0.304723		190
SLIV_07775	Germacradienol/geosmin synthase	141.732	58.5752	92.3579	-0.620531	0.116354	0.570133	190
SLIV_07780	hypothetical protein	6.69758	5.37883	6.06393	0.0131622	0.985456
SLIV_07785	CprB	97.5645	50.551	18.6512	-0.907551	0.142433	0.631526
SLIV_07790	secreted solute binding protein	44.2476	6.46096	27.8112	-0.842891	0.197232		191
SLIV_07795	large hypothetical protein	24.4175	11.8549	12.2778	-0.627779	0.253557	0.825113	191
SLIV_07800	hypothetical protein	54.8005	38.9965	71.9402	0.160457	0.795119	0.995697	191
SLIV_07805	hypothetical protein	22.2555	9.09919	12.1233	-0.046765	0.94761		191
SLIV_07810	ATP/GTP-binding protein	34.0378	4.01435	18.1026	-0.798028	0.260673		191
SLIV_07815	substrate-binding protein	119.503	100.346	127.595	0.160424	0.711045	0.979312
SLIV_07820	ABC transporter permease	7.87418	3.68886	9.07354	-0.00765083	0.991441
SLIV_07825	ABC transporter permease	11.4253	14.9104	11.2847	0.234326	0.743596
SLIV_07830	ABC transporter ATP-binding protein	34.6127	23.7979	23.5292	-0.229381	0.69561	0.979312
SLIV_07840	UDP-N-acetylmuramate-L-alanine ligase	43.6283	35.9644	62.3586	0.345868	0.489528	0.959473	192
SLIV_07845	hypothetical protein	28.274	27.6431	19.8316	0.0137352	0.984365		192
SLIV_07850	riboflavin biosynthesis protein RibD domain-containing protein	2.92075	0	1.68281	-0.237548	0.634046
SLIV_07855	ATP/GTP-binding integral membrane protein	14.1353	11.7725	7.23927	-0.181628	0.795539
SLIV_07860	secreted protein	10.8711	4.07426	0	-0.439661	0.450434
SLIV_07865	carbonic anhydrase	6.5077	0	0	-0.591257	0.226876		193
SLIV_07870	transmembrane transport protein	10.1609	2.19699	0.90066	-1.13332	0.115393		193
SLIV_07875	hypothetical protein	15.8781	7.26551	5.10602	-0.562213	0.436423		194
SLIV_11175	hydrolase	36.0265	29.3522	7.21981	-0.398796	0.573365		194
SLIV_11225	GlgX-like protein	2.1925	0.725035	1.78338	-0.203206	0.76649		194
SLIV_16230	hypothetical protein	135.5	74.4479	110.58	-0.274449	0.560246	0.971052	194
SLIV_16245	sodium-coupled permease	2.39109	0	0.847781	-0.428712	0.438496		194
SLIV_16250	IS4 family transposase	0.94058	0.660958	1.08385	0.0195838	0.970104		194
SLIV_16300	hypothetical protein	24.9724	13.6488	35.1708	0.104632	0.883486		194
SLIV_07880	hypothetical protein	4.37642	4.68628	3.8423	0.107999	0.880993		195
SLIV_07885	iron-sulfur binding oxidoreductase	0.573513	0	0	-0.219908	0.501914		195
SLIV_07890	lipoprotein	1.33952	0	0	-0.232458	0.484198
SLIV_07895	hypothetical protein	15.1348	0	29.0668	0.0257302	0.968155
SLIV_07900	hypothetical protein	2.58973	2.42645	0	-0.187642	0.719116
SLIV_07905	ABC-transporter ATP-binding protein	7.49659	0	3.14125	-0.5716	0.36911
SLIV_07910	hypothetical protein	12.0422	7.64332	13.4288	0.0212029	0.976519
SLIV_07915	UPFUPF0276-like protein	15.8245	18.2796	21.4822	0.439902	0.475289		196
SLIV_07920	hypothetical protein	24.8264	11.2885	10.0969	-0.599015	0.392481		196
SLIV_08065	cationic amino acid transporter	7.51484	8.66589	6.66113	0.183758	0.793716		196
SLIV_07925	Tripeptidyl aminopeptidase	4.00099	3.06714	5.44866	0.156402	0.82859
SLIV_07930	hypothetical protein	595.028	408.345	492.574	-0.136593	0.700944	0.979312
SLIV_07935	protoporphyrinogen oxidase	3.13907	9.37492	29.8419	1.87841	0.004897
SLIV_07945	flavoprotein oxidoreductase	16.4637	16.9878	16.3298	0.207642	0.740545
SLIV_07950	hypothetical protein	3.21041	0	3.69941	-0.0673862	0.877657
SLIV_07953	putative integral membrane rhomboid family protein	2.94287	8.27199	0	0.15843	0.784158		197
SLIV_07955	hypothetical protein	0	0	0	-0.160237	0.591825		197
SLIV_07960	transmembrane transport protein	0	1.32835	0	0.18448	0.630062
SLIV_07965	hypothetical protein	1.02226	0	0	-0.199708	0.53127
SLIV_07970	lysine/ornithine decarboxylase	0	0	0
SLIV_07975	hypothetical protein	0.438442	0	0	-0.199708	0.53127
SLIV_07980	hypothetical protein	2.39461	1.49576	3.06595	0.0434554	0.946635		198
SLIV_07985	hydrolase	1.34084	2.15365	2.64869	0.336706	0.620021		198
SLIV_07990	Uroporphyrinogen decarboxylase	142.399	88.1803	120.08	-0.18879	0.657206	0.979045
SLIV_07995	hypothetical protein	42.6655	18.2745	42.1407	-0.206724	0.744712
SLIV_08000	two-component regulator	8.78868	2.47037	0	-0.601836	0.326447
SLIV_08005	ribonuclease	93.2665	52.8135	71.4744	-0.304624	0.501562	0.960772	199
SLIV_08010	acetyl-coa acetyltransferase	54.7766	49.0818	62.5687	0.235707	0.627397	0.979045	199
SLIV_08015	fatty acid oxidation complex alpha-subunit	48.9678	35.3715	55.9535	0.150331	0.737752	0.982333	199
SLIV_08020	hypothetical protein	9.17854	9.15467	8.18832	0.095461	0.885334		200
SLIV_08025	transferase	7.93058	4.30191	6.41301	-0.192157	0.780964		200
SLIV_08030	Exopolysaccharide phosphotransferase	5.62505	3.72028	2.28771	-0.281532	0.696782		200
SLIV_08035	Exopolysaccharide phosphotransferase	7.35991	7.06406	9.1015	0.286629	0.675563		200
SLIV_08040	Exopolysaccharide phosphotransferase	36.9212	38.3641	35.0844	0.220636	0.660669	0.979045	200
SLIV_08045	transcriptional regulator	88.9117	133.141	110.382	0.649911	0.139502	0.631526	200
SLIV_08050	hypothetical protein	75.0433	70.0686	126.269	0.543924	0.236023	0.79989	200
SLIV_08055	hypothetical protein	31.8037	8.77992	27.4859	-0.433127	0.507282
SLIV_08060	hypothetical protein	1.54151	4.33295	3.5526	0.234882	0.665294
SLIV_08070	1-deoxy-D-xylulose-5-phosphate synthase 2	171.348	106.558	137.665	-0.21106	0.562814	0.971052	201
SLIV_08072	conserved hypothetical protein	387.031	369.32	233.688	-0.0927687	0.875188	0.996022	201
SLIV_08075	chitinase	0.382342	1.07471	0	0.0796988	0.856104
SLIV_08080	ABC transporter	63.0909	53.8351	91.3951	0.496726	0.272502	0.839631	202
SLIV_08085	ABC transporter ATP-binding protein	77.9862	131.318	151.753	0.991189	0.0266486	0.21763	202
SLIV_08090	solute-binding protein	653.437	570.901	752.063	0.246571	0.462076	0.953502	202
SLIV_08095	transcriptional repressor protein	88.9418	33.1084	56.5075	-0.656521	0.182431	0.717981
SLIV_08115	ATP/GTP binding protein	2.06627	1.07555	3.52741	0.188098	0.79433
SLIV_08120	DNA-binding protein	109.973	77.0419	58.488	-0.365636	0.463916	0.953502	203
SLIV_08125	hypothetical protein	73.3455	47.723	43.8237	-0.312628	0.61872		203
SLIV_08130	hypothetical protein	257.961	142.175	177.186	-0.359105	0.477051	0.953502	204
SLIV_08135	hypothetical protein	519.744	293.196	331.576	-0.415258	0.405377	0.937399	204
SLIV_08140	Aconitate hydratase 1	211.399	245.829	227.524	0.402716	0.252498	0.825113
SLIV_08145	UDP-N-acetylglucosamine transferase	46.4628	36.3967	71.5327	0.38019	0.437865	0.950678
SLIV_08150	hypothetical protein	66.866	31.3251	62.3744	-0.164311	0.818291
SLIV_08155	conserved hypothetical protein	127.547	86.7987	74.2609	-0.339616	0.501367	0.960772	205
[truncated: 5,499 more rows]

## Sheet: All expression
Additional file 6
TPM values for all transcriptomics samples
	Wild-type MMGLC			pIJ486-vsi MMGLC			pIJ486-vsi-celA MMGLC						Wild-type MMGLC+CAS			pIJ486-vsi MMGLC+CAS			pIJ486-vsi-celA MMGLC+CAS*
slv	T1	T2	T3	T1	T2	T3	R1, T1	R2, T1	R1, T2	R2, T2	R1, T3	R2, T3	T1	T2	T3	T1	T2	T3	T1	T2	T3	* 4 Reactors, samples pooled
SLIV_00005	0.256773	0.211664	0	0	0	0	0	0	0	0	0	0	0.298005	0	0.625976	0	0	1.39944	0	0	3.03761
SLIV_00010	25.3369	15.6471	15.6557	23.0009	15.8324	17.3623	26.0469	16.0615	17.9589	8.83477	2.70645	13.0623	13.0044	5.89583	17.8033	26.9164	12.7801	11.2415	20.0133	17.6916	28.1928
SLIV_00015	9.66751	6.25467	6.76734	10.5943	4.97741	1.88169	8.99802	5.81978	4.96319	4.06935	2.49321	0	6.70512	3.52029	9.32704	4.5262	6.1964	4.05837	3.55562	4.11048	3.87295
SLIV_00020	5.07538	3.57238	4.00032	5.11131	3.05939	3.81883	4.176	4.32031	1.24932	1.79256	5.88358	3.15516	3.98318	2.7343	5.50701	3.21981	3.62638	5.07257	2.7596	1.90598	4.0429
SLIV_00025	67.6039	72.1521	59.779	114.943	48.5327	122.804	47.5167	47.6475	65.9361	42.1679	34.2817	41.2975	19.5971	41.5293	92.9076	23.2157	20.1271	122.035	42.1979	27.3614	101.24
SLIV_00030	18.8559	14.5071	14.8855	22.4111	7.55579	22.1771	9.51713	16.0968	8.99919	4.91899	0	6.06067	5.99776	9.30087	25.6513	4.7576	6.74114	27.9119	14.8042	8.36835	19.4148
SLIV_00035	2.81581	2.91754	3.32308	3.73519	0.822742	8.59789	2.75997	5.10805	4.19962	2.75463	1.26578	5.09097	1.02124	1.0468	6.32428	3.26371	0.943759	7.10485	6.05063	2.01363	5.32048
SLIV_00040	0.068519	0	0	0	0	0.418436	0	0	0	0	0	0	0	0.0447323	0.0556798	0.0583479	0	0.373435	0	0.0641442	0.202644
SLIV_00045	6.56162	5.03065	4.75801	7.71309	2.75803	8.12627	7.59309	6.93331	8.86924	3.23197	0	1.19463	5.21886	3.47491	10.4405	10.3937	4.0601	10.8368	6.11857	4.63922	7.7352
SLIV_00050	2.1439	1.42013	1.43353	1.17006	2.76135	0.935179	2.23595	2.84334	0.822216	2.69655	0	0.664483	1.19965	1.19969	2.17772	1.10843	1.53977	2.50382	0.916274	1.21855	1.35869
SLIV_00055	1.01682	1.88593	1.09831	0	1.14596	1.5524	1.23723	2.6041	0	0	0	0	0.59005	2.98722	2.27229	1.51529	0	1.84726	1.30373	1.42785	1.50361
SLIV_00060	4.67231	12.8274	52.007	3.02539	142.68	266.229	1.54172	2.53515	3.40156	2.78896	0.640779	0.687254	1.88412	4.29109	406.838	1.28129	0.637013	632.586	2.03073	1.48271	310.091
SLIV_00065	37.6769	152.521	755.74	14.5672	1863.28	1799.12	3.9768	11.1604	5.84948	3.19734	11.7537	18.1214	6.5327	44.2156	3024.07	0	2.19087	4881.38	0.465617	0.169982	3380.45
SLIV_00070	62.3444	219.341	828.238	39.1918	2112.49	2643.22	6.7919	15.4546	27.5406	21.2524	34.7903	31.422	8.14164	62.9355	3762.13	0.706581	4.39908	6272.87	1.61193	0.918004	4059.43
SLIV_00080	18.5765	15.8168	15.665	19.6097	18.5484	47.7661	14.2757	15.6497	10.4991	6.45617	23.7335	7.95463	14.2548	11.1702	54.6224	34.1358	10.8139	67.7181	19.6395	11.3267	37.2289
SLIV_00085	10.4698	11.0456	7.25999	10.2053	10.9417	25.7856	9.43648	9.26884	4.6267	9.86299	4.18353	7.66521	7.77566	6.91955	32.7714	15.4098	5.54525	32.7967	9.72271	4.63849	19.3686
SLIV_00090	2.10087	2.94405	2.64743	8.02602	3.7883	18.9239	3.06751	2.42117	0	0	0	1.82321	0.365734	1.02866	8.53604	3.30968	1.47869	22.5182	3.14259	1.27838	13.9799
SLIV_00095	1.03183	1.39183	1.41848	1.07507	2.53718	2.8642	1.59789	1.20115	0	1.65176	3.03602	0.407027	0.544327	0.306193	3.88752	0.159757	0.377272	6.98687	1.52342	0.614695	6.65807
SLIV_00115	1.09426	1.59589	0.848581	2.57258	7.08321	14.3931	0.819356	0.215571	0	0	0	0	0.195381	0.109905	7.79776	0.71679	0.67709	13.7627	0.287798	0	11.2024
SLIV_00120	2.06112	0.943907	1.15438	1.74982	7.57092	11.1885	0	1.46627	0	0	0	0	0.132894	0.149511	12.0966	0.390037	0	27.4593	0.39151	0	19.3032
SLIV_00125	6.21698	6.32059	5.77009	10.0282	15.5701	20.6705	3.69823	4.24582	5.93425	2.43276	6.70728	11.3901	2.32493	2.34504	17.0647	6.94118	6.94569	24.3457	7.67593	5.04403	22.6768
SLIV_00175	1.89924	3.2516	2.609	3.12554	9.30819	9.99244	1.70652	2.31975	1.25506	2.05806	1.8914	1.01429	2.27203	1.41159	17.1431	2.18959	1.9978	16.774	3.69639	2.79005	6.22185
SLIV_00205	4.55059	3.42778	3.55933	1.49869	2.00425	12.6971	1.33651	2.21027	0	0.690784	2.53938	1.02134	1.04716	1.58786	8.98971	0.868555	0.631115	21.0952	1.40835	0.587592	16.3588
SLIV_00240	2.60425	1.47388	1.95926	3.56385	2.92039	11.8685	1.13507	1.49318	6.6783	1.36889	0	0	0.586441	0.913523	9.79164	0.926786	0.312662	10.8745	0.531591	0.582202	4.71317
SLIV_00255	7.834	6.22712	4.25968	5.80246	3.36341	10.2517	6.80864	6.03939	3.43366	5.63054	2.5873	1.04061	4.45321	5.01001	10.7833	4.42471	4.01889	14.3773	4.50975	3.29273	7.09252
SLIV_00260	28.3537	22.889	30.133	23.9052	24.6823	80.0082	20.9377	25.5402	25.1977	13.7732	12.6578	25.4548	14.0704	15.8297	86.1247	26.3095	7.0782	73.1799	40.1147	31.1198	89.6386
SLIV_00265	2.02628	2.12584	1.85704	0	3.59843	5.62463	0	1.65115	0	3.24368	0	0	4.59641	0.481034	8.38264	0	0	10.7088	0.94473	0.862228	21.7915
SLIV_00270	0.250202	0.494994	0.144135	0	0	1.52795	0	0.128155	0	0	0	0	0.116152	0	1.95186	0	0	1.81817	0.171093	0.0936909	1.18395
SLIV_00280	13.3325	15.3497	15.6169	15.6199	38.3323	52.9226	8.43564	6.48749	2.86338	4.6954	17.9799	9.2563	6.65354	8.70402	86.0958	5.82806	8.75837	102.051	7.8254	5.90777	60.9858
SLIV_00315	6.05817	8.66586	8.8104	13.1604	31.5943	27.5659	7.08226	6.31252	5.74014	3.13758	3.84467	3.8658	6.13487	5.62236	36.7293	8.4464	8.24136	46.6131	7.00601	5.05975	20.0248
SLIV_00410	20.2734	23.2494	18.1538	19.6638	8.20799	41.0551	12.7813	13.5855	10.152	12.0231	17.8491	10.4835	15.7265	16.3214	45.9239	11.0024	21.1241	41.9832	14.2763	13.8655	19.4165
SLIV_00420	2.45661	1.67286	1.84589	0.816091	6.74095	9.78402	2.07937	1.64124	0	0	0	3.70771	1.2396	0.976216	19.2685	0.545724	1.28875	21.3444	0.182595	0.399958	12.0036
SLIV_00520	0	0	0	0	0	0.924046	0	0.775031	0	0	0	0	0	0	3.68879	0	0	4.94802	0	0	1.79002
SLIV_00560	8.28931	5.01092	5.30583	10.9078	4.01363	17.4364	7.6206	8.72752	10.8795	11.3529	9.6883	5.59514	3.42058	2.94633	19.1603	6.27451	4.07481	30.7877	7.08547	4.48359	19.2038
SLIV_00565	3.02957	3.30109	3.86163	11.0418	3.61056	7.65566	2.54225	3.47808	4.86121	3.67914	2.5359	2.11542	3.55647	1.70503	13.4979	3.02466	2.94117	18.093	3.66115	1.95596	8.49645
SLIV_00570	5.53592	4.46107	4.89805	6.63871	1.34292	14.4021	3.74551	3.62387	5.33155	6.55705	6.02608	2.36982	2.42013	3.20893	22.6947	4.77757	1.89704	17.8592	4.73195	3.30004	18.7952
SLIV_00575	4.46315	2.58602	3.26045	3.95379	4.4711	9.8753	0.944448	1.32524	0	1.139	1.04677	1.12269	2.43978	0.92902	15.6112	2.31343	0.780463	19.0366	1.43753	1.21107	12.9127
SLIV_00790	41.5095	31.4763	78.8201	19.2591	65.2763	101.201	8.35259	7.76012	4.60718	6.61054	10.4147	9.30838	11.1412	16.2105	224.92	6.39365	4.74534	147.411	3.85067	3.21316	38.4627
SLIV_00795	64.9301	54.1627	140.36	90.2016	292.9	319.689	6.71038	10.593	13.8801	25.0368	9.06431	5.23478	3.75032	6.41324	595.628	0.880559	2.42605	479.974	0.147314	0.484017	83.2085
SLIV_00800	29.7438	19.8619	59.1077	36.3355	181.292	157.176	2.94578	5.60975	6.18992	9.64278	6.52984	4.75234	1.27108	2.5966	324.098	0.392691	0	284.734	0	0.21585	59.6673
SLIV_00805	38.8848	25.8161	84.2733	63.7831	229.678	274.63	3.53868	8.55161	11.5668	17.5447	10.4588	4.9076	1.37512	2.49638	394.675	0.321037	0.75814	391.075	0.644498	0.252092	94.852
SLIV_37445	19.4932	17.2776	14.6089	18.6759	25.8943	43.288	11.3016	17.6841	7.8743	23.6726	7.91116	14.8486	14.8931	13.3244	62.5675	33.3032	15.4836	69.0502	21.6243	10.5258	40.6627
SLIV_37450	9.19879	10.3531	8.00461	7.57167	12.1071	22.3651	7.12978	9.10333	13.8801	3.03477	6.97254	5.9826	9.70083	6.89142	40.054	15.9234	8.57781	34.2056	8.13909	6.69557	15.4821
SLIV_37455	0.677881	0.465661	0.650848	0.863243	0.679088	3.79475	1.3747	0.434017	1.21322	1.98946	0.914178	0	0.0655611	1.18014	2.38706	1.0583	0	3.07877	0.482862	1.16343	1.33655
SLIV_37460	1.91736	2.39628	3.29581	2.83547	7.62116	16.9971	1.50514	1.8216	0	3.81192	6.00555	0.805141	0.93317	1.13061	24.8791	0.895377	0.12438	14.6073	0.634417	0.694817	36.9501
SLIV_37475	0.472096	0.538836	0.418403	0.277471	0.436557	4.43542	0.176747	0.186007	1.55986	0	0	0	0.126439	0.0948324	1.82964	0.618488	0.292116	4.4862	0.55874	0.339964	1.71842
SLIV_37485	0	0.138773	0.242452	0	0	4.62635	0	0.431143	0	0	0	0	0.195381	0.21981	1.23122	0.286716	0	4.28173	0.287798	0.315199	0.497886
SLIV_37490	0.28245	0.23283	1.01695	0	0.42443	6.0371	0.687348	0	0	0	0	0	0.327806	0	1.14762	1.92418	0	4.10502	0	0	4.17671
SLIV_37500	4.6282	5.5234	6.46648	8.97257	8.71927	22.7797	8.74128	4.24582	1.48356	2.43276	2.23576	3.59688	3.12663	3.06659	18.7487	7.17647	6.94569	24.8477	7.67593	8.01872	18.7952
SLIV_37505	1.6031	2.35977	1.4842	3.49964	5.85025	12.587	1.11462	0.879765	2.45924	0	0	1.98746	0	0	13.9576	0	0	35.7803	0	0	13.2074
SLIV_37510	1.01009	1.73466	0.969807	5.14516	5.31241	13.365	0.819356	0.215571	1.80779	0	0	0	0.195381	0.21981	7.66095	0.286716	0	23.8553	0.287798	0	8.713
SLIV_37525	0.932087	1.42027	1.70848	3.02135	2.37681	7.24452	2.74939	1.88074	0	0	0.914178	0.735362	0.295025	0.331913	4.17735	1.44314	0.908805	7.08116	0.724293	0.581716	6.01446
SLIV_37530	0.703521	0.773238	2.43168	2.15014	2.25528	6.01482	0.684812	0.840808	0	0	0	0.814054	0.108865	0.42867	4.726	0.878663	0.943179	9.71345	0.8018	2.37097	6.93549
SLIV_37535	2.15339	2.64099	2.95	4.81561	3.31477	19.8861	2.55625	0.403528	2.256	0	0	0.455803	0.731467	1.16581	11.1822	3.84638	1.0562	18.3199	1.61619	1.57339	14.4459
SLIV_37540	10.2975	9.71377	8.59409	8.55928	10.2295	20.2601	12.7917	6.56543	4.6267	6.06953	9.06431	7.47825	8.80075	6.41324	37.0079	12.8415	6.58499	36.2407	9.57539	5.20318	14.3353
SLIV_37545	16.4989	15.9679	14.8729	23.3449	19.4667	37.3173	14.2757	26.1349	7.8743	17.2165	25.7113	24.3942	15.4605	12.6063	59.8861	42.2534	18.187	72.6026	18.8038	14.759	49.6988
SLIV_37555	65.3617	219.714	838.504	30.2583	2087.67	2713.01	10.8303	16.2273	7.29015	11.2903	31.7385	27.1669	8.31673	67.0229	3819.13	1.4774	4.39908	6218.74	1.09611	1.41231	4062.33
SLIV_37560	41.49	146.983	706.97	20.8103	1819.35	1841.25	3.53493	9.53288	19.4983	4.79602	17.6306	18.9093	5.37367	46.942	3009.31	0.927731	2.92116	4839.16	0.776028	0.169982	3419.92
SLIV_37565	4.98908	13.7087	52.6913	0.907616	152.557	247.852	0.963573	1.7239	0	0	0	3.43627	1.33267	3.15369	391.908	1.61847	0.95552	617.48	1.4892	1.18617	311.145
SLIV_00075	0	0	0.345379	0.916178	0	0	0	0	0	0	0	0	0	0	0.194879	0.408435	0	2.17837	0	0	0.709252
SLIV_00100	0.875596	1.28057	1.62712	1.9423	1.78261	3.27728	1.23723	1.08504	0	3.97892	0.914178	0.980482	0.655611	0.47943	2.70839	1.15451	0.227201	6.97854	1.35201	1.95668	6.51566
SLIV_00105	7.0692	8.41721	13.1632	18.55	6.22339	13.9541	15.2916	11.3381	9.20142	12.5738	13.8667	9.91499	3.64638	4.75494	9.6323	8.26966	4.30789	18.4207	18.677	14.84	15.8386
SLIV_00110	0.448598	0.53414	0.574278	0	0.149799	1.21757	1.45556	0.765913	2.14098	0	0	0.865131	0.0578481	0.390486	0.567061	1.10358	0	2.17325	1.70422	1.21321	1.17931
SLIV_00130	0	0.16899	0	0	0	0	0	0	0	0	0	0	0	0	0	0	0	1.48973	0	0.767661	0
SLIV_00170	0.449921	1.25172	0.323984	1.71885	1.01413	2.74761	1.64234	0.720161	2.41571	0	0	0.976144	0.652711	0.881186	4.20457	0.862051	1.58337	11.8519	1.24989	0.73709	3.32658
SLIV_00135	0.141225	0.465661	0.20339	2.15811	0.84886	3.44977	2.06205	0.723362	0	0	4.57089	0	0.163903	0.553189	1.37715	1.20261	0	1.53938	0	0	3.75904
SLIV_00140	0	0.138773	0.242452	0	1.51783	1.54212	0	0	0	0	0	1.46098	0.0976905	0.109905	3.00966	0	0	0.611675	1.15119	0.315199	0.248943
SLIV_00145	1.29257	0	0.310256	1.64601	0.647436	1.31559	1.0485	1.10343	4.6267	0	0	0	1.87516	0.843848	1.57555	1.8345	1.73289	1.17411	4.05113	2.82343	0.637125
SLIV_00150	0.29052	0.119741	0.313802	1.10988	0.654835	1.5524	0	0.372015	0	0	1.17537	0	0.547904	0	1.7116	0.98958	0	4.35426	0.372493	0	2.25542
SLIV_00155	13.8972	31.2894	27.9206	16.8156	263.898	53.156	10.8318	16.9723	9.02838	13.0631	5.60245	12.6614	7.14604	22.472	53.8132	3.57977	8.15538	152.111	7.7784	13.9359	64.0645
SLIV_00165	4.05255	7.37296	3.5667	1.87662	53.2691	15.9989	2.49039	1.93945	1.7583	1.44164	1.3249	1.77624	1.1877	3.90172	12.9731	4.00872	0.329277	54.8824	2.86918	1.03467	27.7237
SLIV_00685	2.95261	6.04999	4.1713	0.859424	47.6639	4.12141	3.83212	3.60081	1.81178	3.46615	6.37093	5.36879	2.08867	3.15758	9.50597	3.06507	0.452392	28.9145	3.46122	1.94802	19.6268
SLIV_02620	1.59115	2.79501	2.80988	1.30258	32.449	11.4521	0.829735	1.35832	0.813638	0.667106	0.613085	0.657551	1.18714	1.06351	14.0691	0.871044	0.990408	30.7647	0.388592	0.461054	12.0446
SLIV_02825	16.5672	22.8334	22.6815	13.8417	73.763	20.6986	9.24365	11.1498	6.90283	7.20321	11.3484	16.4822	11.0889	18.9229	31.247	4.37918	12.4569	71.4486	7.84234	13.4579	44.5035
SLIV_03200	9.1222	8.22148	6.30607	3.71732	143.474	10.3988	4.43981	6.54141	6.53052	0	3.93665	4.22217	4.02307	7.7023	11.9594	4.35013	3.17973	23.6432	1.97534	2.16341	10.4318
SLIV_06310	17.7944	23.3158	26.0397	10.9425	137.731	22.3021	13.2436	9.71954	9.99629	10.0874	13.3264	9.94292	8.06125	19.1668	40.3834	14.3907	11.9521	55.0275	9.97688	8.11126	49.7675
SLIV_06370	6.47392	9.43698	13.8571	3.40356	130.17	22.3066	2.60165	5.01959	1.27559	2.61465	5.76701	3.09264	6.99651	11.3223	50.3399	3.08521	6.21088	106.498	4.06145	3.3917	29.3785
SLIV_06375	16.6455	19.8548	41.3656	23.1555	273.44	89.7739	22.6752	21.6622	17.486	33.4526	32.9397	29.0481	17.271	41.814	99.7574	22.3404	22.0127	220.389	24.2032	20.8334	102.671
SLIV_06380	73.2354	74.9631	113.099	36.9961	250.565	126.594	36.8222	46.5018	55.2451	31.9734	66.1147	85.3545	43.0245	146.002	194.276	45.098	76.0719	253.998	26.6436	41.3623	125.301
SLIV_06735	18.5461	33.8782	10.1141	7.1797	191.291	71.8814	5.29552	5.69964	8.49729	15.6757	6.4028	6.86719	7.28953	2.90586	84.7991	2.52689	5.96735	149.865	3.63555	5.00025	111.894
SLIV_07065	1.53731	1.22198	1.50236	0.839005	63.2795	18.1057	0.801659	0.281221	0	0	0	0	0.350462	0.430125	24.4942	0.467539	1.54575	51.3682	0.563165	0.102797	20.8655
SLIV_07070	0.409129	1.07921	1.61054	0	46.15	8.16175	0.398249	0.628673	0	0.960575	0	0.946818	0.601446	0.249291	13.6533	0.557435	0.438801	30.7216	0.27977	0.408541	12.5839
SLIV_07075	1.6965	2.10879	4.88653	0.823007	108.122	15.1293	0.262124	0.827575	1.73501	0	1.30735	0.467391	1.00009	1.05481	23.8083	0.871386	0.649834	50.7801	0.506391	0.201674	14.5742
SLIV_07080	3.99233	10.343	28.9244	4.98025	475.28	70.1564	5.74993	6.78152	5.24953	10.7603	6.59263	6.36371	6.57187	4.52126	92.2954	5.13424	6.39004	165.78	4.17861	4.65271	68.7952
SLIV_07085	3.13014	4.84774	14.0703	0	237.317	37.6514	2.76991	4.8584	0	13.362	6.14	7.40849	3.7979	6.06857	60.5071	2.74627	2.28897	99.7727	4.7025	0.976763	39.2735
SLIV_07090	1.77353	4.44679	17.773	0.564621	124.923	49.1893	0	3.59578	0	2.60249	2.39174	3.84782	2.35849	2.89459	59.2694	1.88783	4.75538	122.837	1.01064	1.45275	55.0743
SLIV_07105	1.54339	1.72128	2.54964	0.693678	57.8438	6.09871	0.883734	0.697528	1.94983	0	0.734607	0.787888	1.42244	1.00759	5.45941	0.309244	2.0083	4.78308	1.55206	0.169982	4.9673
SLIV_07110	1.32666	1.37582	1.78737	0	34.4689	4.44289	1.6663	1.4248	3.67644	0	2.07768	0.74279	1.6887	2.68213	6.0511	0.291543	1.03273	2.3324	1.39006	0.801262	2.02507
SLIV_07115	0.937643	1.2882	3.33843	0.995029	34.9111	5.72606	0.380295	0.800442	1.67813	1.83454	0.842992	1.3562	0.785928	0.986218	12.0642	0.621022	0.314264	6.15122	0.267157	0.73148	5.70018
SLIV_07125	3.90176	3.45997	4.6827	1.35509	180.334	36.1023	0.863182	0.757007	0	2.08199	3.82679	5.13043	3.15608	0.771892	150.173	0.704788	1.90215	124.153	1.31383	0.996174	40.213
SLIV_07130	1.60213	0.880451	1.1383	0.652873	13.0967	2.34816	1.45556	0.984745	0	1.50463	0	0	0.223128	0.557838	5.03411	0.764014	0.343666	2.32848	0.474746	0.439954	2.52708
SLIV_07155	5.2764	2.82232	2.76941	2.06056	91.8672	27.4963	0.456541	1.02098	2.51822	0.825882	0	2.03513	14.7104	7.07306	21.4957	2.0369	4.57442	31.8669	2.64594	2.23925	9.50163
SLIV_07160	5.43427	2.28665	3.14363	1.99789	129.459	32.6309	0	1.10639	1.95331	0.800766	0	0.789297	13.6561	6.67983	12.5643	1.12301	3.97806	33.5415	2.09902	1.95829	6.65733
SLIV_07190	0	0.0332615	0	0	0.485063	0	0	0	0	0	0	0	0.0936588	0	0.262314	0	0	0.293216	0	0	0
SLIV_07500	3.43657	7.01963	10.6992	3.08914	212.561	7.40707	1.35283	0.841286	1.08539	0.889917	5.72497	1.75434	2.11151	5.54289	12.2793	0.731611	4.57339	14.1391	1.16636	0.993533	11.733
SLIV_07685	81.3995	164.551	338.246	29.7631	1156.76	108.073	96.592	104.921	51.9267	88.6978	64.397	83.4932	26.8718	112.026	41.2053	9.694	7.76596	200.527	23.3362	55.6427	173.7
SLIV_07835	158.878	258.853	355.469	159.954	2357.09	203.181	140.553	134.274	134.481	154.695	140.656	158.157	212.375	341.676	221.154	163.149	246.956	233.624	154.498	158.708	210.617
SLIV_07940	4.70319	5.35083	2.46307	2.07891	478.827	17.328	1.51343	0.597271	0	1.36889	5.03217	2.36125	0.811996	1.62404	10.7392	2.97895	1.09432	55.785	1.12963	1.1644	22.6462
SLIV_08100	25.1269	22.0613	20.6008	18.2691	215.199	41.2436	27.7662	30.9936	35.1355	28.8078	14.2557	12.3774	17.9644	27.3582	58.1879	11.3594	11.5569	144.793	19.7208	17.1609	61.5341
SLIV_08105	25.1692	24.4176	20.5803	30.1769	336.127	50.6503	44.0369	38.4822	42.4115	21.4963	32.5385	13.0869	20.4601	30.1207	71.8626	13.9422	17.4011	219.949	14.7314	17.3103	75.3931
SLIV_08110	34.9668	39.6357	36.5323	32.4405	1020.8	110.319	50.6737	53.2594	33.6863	59.525	42.0133	26.2853	35.3402	53.2827	126.712	19.8508	29.9108	492.177	24.5951	27.0886	165.798
SLIV_08680	22.6125	31.4321	12.771	4.51697	843.925	95.671	2.15795	3.78503	0	0	0	0	6.00342	3.47351	342.285	0	0	336.158	0.757981	0	176.587
SLIV_08685	10.0853	9.60426	7.95874	7.03731	31.6939	13.7803	7.6206	5.54315	5.93425	6.48736	5.96203	9.99133	7.58942	9.13964	15.4929	4	8.33483	30.6203	3.54274	4.31114	43.1744
SLIV_08935	5.22486	6.31103	3.96201	3.91067	52.9398	3.64657	1.8683	4.26007	2.74808	3.00422	0	5.18208	5.51935	5.23488	7.76378	2.03395	3.43089	22.1609	1.09373	2.71515	4.60419
SLIV_08940	10.0795	9.33217	8.98228	4.06527	67.514	10.4697	3.45273	4.08784	1.26965	3.12299	2.87009	7.1826	6.68952	5.24886	16.1414	1.81231	5.70645	22.5538	3.03192	3.43127	14.9487
SLIV_08955	0.691354	0.569899	0.804199	0.406338	6.23326	3.24769	0.258834	0.136198	0	0	0	0.461524	0.740649	0.555504	4.53767	1.17746	1.06946	3.28488	0.545492	0.298713	3.14564
SLIV_09820	36.7186	49.4118	72.8815	44.6609	453.315	127.21	42.3865	42.6984	47.181	40.0655	67.2937	66.7273	35.4668	44.8186	150.402	32.2702	53.0136	195.274	25.0149	26.9558	223.686
SLIV_09825	40.184	60.0434	77.0223	48.1839	558.436	160.315	35.6892	48.7017	25.1977	51.6494	90.1872	89.0919	37.5022	47.17	157.869	40.3801	49.9406	220.605	32.3425	36.1539	330.506
SLIV_10325	8.14508	8.36565	6.8585	4.01509	62.4801	7.01989	7.35303	8.4953	4.23218	3.46999	6.90948	3.70531	2.7063	12.7791	6.77898	4.75452	3.03816	12.0525	7.07449	28.5939	8.83908
SLIV_10365	40.5607	75.6528	61.376	23.5646	822.115	56.5027	48.6703	40.6891	66.2367	41.1423	40.8355	9.73273	30.1533	27.09	59.997	19.2595	18.0425	101.192	34.9897	22.7476	56.662
SLIV_11055	16.2781	38.5089	67.9216	15.3339	1498.13	42.2143	17.3646	15.7046	14.3671	21.5961	34.2817	20.3192	9.70478	19.3616	38.234	11.2033	19.2822	57.1192	14.6765	9.81125	132.226
SLIV_11060	10.5104	14.4668	15.6297	8.21741	233.894	9.25468	4.52064	7.76223	8.39925	12.0515	7.91116	8.90919	6.35439	8.29784	10.9642	4.49593	6.68496	15.8083	4.34576	5.58326	34.4096
SLIV_11070	76.2093	102.833	107.495	87.1236	467.03	83.3695	92.4102	89.8844	51.6744	61.71	104.961	162.96	65.9254	88.5785	77.6983	42.4033	82.4657	178.835	57.1386	97.0507	77.9652
SLIV_11140	17.612	17.337	18.1409	8.70985	141.661	23.6688	5.82551	8.02834	4.89642	9.03285	13.8357	12.8606	11.51	6.40012	72.0687	5.24189	10.0865	78.4878	6.72325	6.08277	42.6474
SLIV_11285	85.2302	103.069	169.736	41.8273	302.746	100.826	28.1317	46.6084	29.7052	48.711	52.7773	52.3092	30.6853	36.4801	212.701	3.74422	26.5263	203.135	8.51231	16.8736	122.545
SLIV_11290	8.98744	15.5611	23.5042	10.1999	229.955	48.5698	3.56892	5.1042	6.86477	4.30412	7.91116	4.89516	5.33533	4.25939	50.1151	1.64915	5.14228	125.872	2.98931	2.69306	81.8814
SLIV_11295	21.6545	36.4768	48.0388	17.6417	423.655	88.4346	7.5281	10.506	13.9617	13.4209	10.8831	5.25258	12.4488	10.5808	112.431	2.30978	11.0896	195.762	4.33043	2.37135	85.291
SLIV_11300	7.9815	10.8153	11.2193	2.29734	107.449	19.0294	1.06428	3.43014	5.2834	3.85056	3.09641	3.32099	3.67988	2.64103	36.1612	0.698292	2.85834	64.2568	0.934571	0.614129	45.9977
SLIV_11305	10.0049	18.7379	18.8584	6.97172	108.486	35.0951	2.33733	4.38663	6.18836	3.94634	3.88583	6.66827	6.61391	3.0934	52.7878	2.23559	6.24518	87.7099	2.07983	1.10895	69.3102
SLIV_11325	2.72169	6.32681	24.3023	1.03977	179.542	4.65387	1.85452	1.67287	1.16906	1.91704	0.8809	2.59817	10.2027	1.31486	19.1975	5.23794	0.875723	9.19674	1.16321	2.14025	2.73677
SLIV_11765	0.526221	0.433776	0.291483	0	2.85882	1.23599	0.591032	0.259166	0	0	0	0	0.187914	0.264262	2.00651	0.620457	0	2.72088	0.2768	0.454729	0.897859
SLIV_11835	6.02315	8.0926	7.58159	3.62369	47.1783	17.088	2.07743	1.45752	3.0557	0	6.14	1.64633	4.67857	7.4309	31.2171	2.6655	4.95943	43.0798	2.35125	3.64066	30.5772
SLIV_11960	3.50113	3.92559	2.37377	1.1833	11.9018	6.75543	1.29214	0.906563	0	0.779161	0.53705	0.864002	1.86798	0.736622	11.4972	0.979676	1.95761	11.4951	1.00228	0.497076	4.71106
SLIV_11965	3.64592	5.84452	2.86407	0	16.8906	8.97645	1.96385	1.40244	2.47597	0	0.466417	1.50074	2.12405	0.60211	15.1533	1.37442	2.89798	17.9071	1.72451	0.431701	8.69437
SLIV_11970	3.21632	4.0488	2.06491	1.18433	14.3828	6.62609	0.188602	0.496209	0	1.36472	0.627104	3.19479	2.06877	0.379474	12.281	0.758967	2.10404	14.7837	0.331231	0.362767	5.09991
SLIV_11975	10.4839	13.0133	8.48215	2.47426	78.9521	33.0008	2.16712	4.87233	1.7387	5.70227	4.58545	2.10772	9.72456	1.08348	51.7088	1.24091	10.5822	66.919	1.9722	2.99363	24.1225
SLIV_11980	29.538	28.7759	21.0767	20.5172	229.461	95.9316	4.79208	16.2756	1.92236	14.1854	11.5882	9.32149	30.2297	8.2394	137.472	10.8235	21.9601	187.003	9.4107	6.28455	70.5481
SLIV_11995	14.587	24.6113	29.454	6.19189	103.38	53.6567	4.35936	3.55006	6.41218	6.00843	7.9377	9.06864	14.1325	2.47821	84.8471	3.77734	14.7528	107.124	5.45042	4.97112	50.9614
SLIV_12000	35.1977	73.3416	120.532	43.3282	778.079	256.743	13.324	23.0363	12.5989	58.536	31.6446	123.88	50.3812	15.3191	354.986	16.9846	87.2978	486.682	27.4117	22.333	207.036
SLIV_12005	7.94945	9.24528	8.37124	3.46839	57.0984	14.5368	2.10156	3.11903	1.4267	2.9244	7.34607	12.587	5.33255	2.87678	28.5566	1.75364	7.12478	35.2395	2.0631	1.40961	18.2385
SLIV_12010	20.9477	27.0998	24.7468	14.8093	262.462	63.2796	7.98211	10.0231	13.6088	15.096	16.8895	21.0257	19.0339	11.6316	97.834	4.44368	25.0355	126.356	7.9651	6.69959	58.9761
SLIV_12015	17.2764	28.6232	23.7525	7.55049	275.405	45.8852	4.06328	4.53798	2.19551	12.3008	15.4405	22.7706	17.6382	1.86868	133.677	4.81691	22.4765	134.397	6.20406	4.72122	58.8042
SLIV_12020	16.5962	23.2905	17.3724	6.18566	311.794	96.4069	9.85053	12.6473	6.95479	9.97897	13.1013	10.5386	26.9657	4.86243	135.588	10.7546	16.606	205.611	11.9024	8.03355	80.927
SLIV_12125	81.4232	111.262	232.205	81.3399	1788.55	336.878	28.8896	24.9505	33.2559	31.8111	98.1465	118.143	160.317	49.6185	1014.51	21.0976	150.247	1053.74	26.1407	15.3415	233.938
SLIV_12130	23.1134	23.9285	40.7183	15.705	196.667	52.2589	5.71656	5.3715	5.40546	8.86392	6.78845	13.1055	29.5999	10.8447	160.963	8.93031	32.3931	186.707	7.17121	5.26215	35.9776
SLIV_12320	13.0218	11.9154	11.9342	6.66475	81.6404	32.7221	4.85187	7.49956	2.67623	0	12.0994	5.40707	6.21867	9.92486	76.9582	4.98731	11.0259	90.0992	5.32568	5.94937	132.303
SLIV_12330	11.2149	11.8641	4.30708	1.42816	56.4555	13.1269	3.18404	3.11152	2.00717	4.93707	3.02485	0	3.47088	6.71148	32.9604	1.5917	7.14181	41.0879	3.51495	1.39985	54.1744
SLIV_12540	95.327	96.5082	115.526	65.8223	1267.35	416.56	37.1168	37.6148	27.2976	24.8682	27.4253	47.7985	148.66	31.163	794.614	63.7386	156.769	678.355	58.4263	40.9846	253.109
SLIV_12860	5.38465	7.14835	8.11557	4.78398	205.012	13.0004	6.09471	7.45633	4.70648	2.20506	10.6391	2.98854	8.13863	5.88615	14.8569	5.54506	5.28831	37.5367	4.92376	2.75488	18.8878
SLIV_12865	27.3971	29.2201	33.9091	18.2986	223.989	51.541	13.4817	14.0033	12.3939	18.5453	16.3431	15.2748	33.8057	28.1429	72.312	10.8112	34.1769	113.855	12.0852	9.85935	50.0067
SLIV_13480	30.2883	33.587	191.879	37.1929	624.996	37.9842	40.8022	39.9388	42.5919	46.0327	10.2116	25.8159	19.3545	137.356	50.3977	24.257	44.2318	80.8995	22.3452	17.384	76.2471
SLIV_13500	3.95894	13.6206	54.9153	1.59205	4786.17	969.867	2.73813	3.52194	2.2375	1.46763	4.04636	3.97819	54.8698	9.14122	2079.88	2.34214	2.1789	1894.43	1.24673	2.06765	876.903
SLIV_13525	3.63151	4.61503	7.73609	1.15613	121.872	24.9492	5.52334	4.06891	45.4959	54.6213	7.34607	8.53545	8.95612	2.07446	54.84	3.22129	31.3416	57.1771	20.8234	8.35745	146.11
SLIV_13530	4.08213	2.79142	2.60547	3.54434	17.5658	5.66568	3.61234	3.20761	0	1.63368	3.00277	6.44112	2.09963	4.96659	5.65435	2.76514	7.83596	10.7869	2.06186	2.08445	13.4447
SLIV_13535	4.75651	5.48536	6.02231	1.80511	40.5654	9.61832	4.67601	6.61513	1.35304	8.87491	6.11718	7.51764	6.16007	13.2025	7.76885	1.34121	18.4337	13.3337	2.55791	2.09371	11.8547
SLIV_13545	6.60525	8.49061	8.07193	3.99578	39.2579	8.26187	3.2646	3.58122	2.44164	4.00383	7.72717	4.14381	6.09578	2.43443	7.26143	1.45217	5.39552	11.566	2.87644	2.83101	11.7008
SLIV_13555	160.262	262.504	305.708	183.659	795.287	210.683	152.76	160.21	116.99	152.254	155.317	129.063	205.113	264.12	251.54	139.896	180.138	291.226	103.544	94.7043	200.738
SLIV_13610	106.311	170.484	312.245	168.969	5248.9	209.977	168.42	146.387	129.387	150.072	162.887	189.366	122.359	289.705	123.107	458.467	325.338	239.183	198.573	191.068	305.069
SLIV_13715	3.99818	3.82475	2.66579	2.45144	252.482	27.4307	3.60357	3.34994	0.53005	3.47672	2.39639	3.85529	4.69749	6.34825	46.1278	6.05277	5.75724	26.0948	1.43452	3.14219	18.1018
SLIV_13855	62.1007	60.9282	41.485	33.7791	157.155	48.0906	32.6117	29.19	14.8356	15.8129	16.7682	16.7854	16.3547	34.9952	41.539	32.2353	7.22352	87.5942	26.5705	9.57073	61.6972
SLIV_13860	191.402	491.512	847.957	241.359	5247.83	1302.42	413.925	312.588	301.076	302.807	293.411	218.986	133.629	983.782	581.136	100.277	128.553	1751.5	281.516	1161.88	1078.51
SLIV_13955	35.2089	23.7848	22.408	22.3253	1119.73	134.05	21.3315	33.3931	52.5556	56.5967	25.4157	31.0627	35.8184	15.6419	192.326	37.0115	30.8485	341.982	16.5463	14.6341	153.926
SLIV_14035	3.33532	6.27899	8.76309	0.688758	162.006	25.3228	1.9743	1.26973	3.87199	3.17467	4.37638	3.1292	3.66166	0.706199	49.885	1.07468	3.08172	61.5753	1.30989	1.35021	22.7942
SLIV_14400	29.8086	44.3209	38.7531	28.1325	218.657	60.217	32.4036	41.9808	27.0809	33.7497	49.79	51.6504	45.5123	54.8579	87.9981	35.8637	22.1116	179.961	28.8855	44.3842	76.1503
SLIV_14405	34.0612	47.3305	52.8555	26.8136	440.26	107.605	47.5084	62.3082	39.2679	80.49	91.6299	87.5268	33.216	49.633	102.495	51.0539	27.28	261.017	35.6937	87.0734	121.536
SLIV_14410	32.1913	38.9033	29.9099	45.9964	550.618	187.008	21.534	29.0146	16.1251	38.2467	33.4138	32.3466	11.7637	33.2964	182.646	29.3194	15.2067	410.372	17.901	41.0431	196.358
SLIV_14415	33.1972	29.3642	18.1847	15.9728	288.752	115.409	19.5352	10.4935	14.3671	11.7797	8.11934	17.4165	13.3926	24.02	156.56	8.54489	8.07163	283.165	6.43286	15.1866	112.277
SLIV_14460	4.58326	3.11595	3.30036	1.6246	30.1046	14.1389	1.37981	3.38824	0.50739	2.91208	1.91162	2.05026	2.9338	3.70164	15.7425	3.98338	1.61533	25.7518	2.90794	1.327	25.0835
SLIV_14490	17.4012	16.6459	16.1497	7.33909	63.4408	17.3246	3.04414	8.86722	6.2367	7.08023	8.67585	11.6314	13.1958	10.1499	52.1694	4.71746	7.54676	38.7957	3.24595	4.34963	19.3567
SLIV_14495	2.12881	2.01289	2.6601	0.478398	6.77416	2.67655	1.82841	1.68369	1.34471	3.3076	3.03975	1.08674	1.34433	1.14453	3.35807	0.533179	1.0073	3.86742	1.23094	1.58259	2.59244
SLIV_15205	157.664	261.817	328.258	148.4	4071.38	351.47	191.84	140.446	125.753	150.886	164.09	120.219	175.689	220.405	402.7	116.262	189.547	553.659	128.42	122.998	324.798
SLIV_15220	146.397	258.241	399.815	190.038	920.891	274.182	169.117	160.298	192.458	176.314	194.592	172.598	296.299	312.93	322.044	56.5315	382.667	483.244	164.842	278.379	215.671
SLIV_15225	154.333	299.114	470.467	213.788	1278.2	348.481	268.71	265.779	218.001	235.86	326.033	233.439	317.254	288.638	335.178	95.6079	320.656	554.579	239.884	352.418	272.073
SLIV_15330	22.2886	21.4926	14.1329	6.38126	170.757	31.7174	6.60532	6.48352	5.04472	9.19154	8.02487	6.34193	10.8741	7.90595	71.77	6.35632	3.56897	76.337	3.21247	4.05584	16.3638
SLIV_16095	22.8514	39.2065	48.8785	31.769	345.109	90.2125	29.45	24.2403	31.944	19.6433	20.7878	20.8287	19.9299	22.5101	78.2886	11.5144	25.1523	161.635	16.7589	17.9747	113.571
SLIV_16100	2.80718	3.98526	3.48134	0	14.2952	3.80956	0.379518	2.39641	0	2.74618	2.5238	0	0.904985	0.916325	2.91482	0.929629	1.88173	13.3161	1.99958	0.437991	14.0676
SLIV_16315	26.8084	24.5676	18.1999	29.581	174.529	39.7021	15.2876	24.8812	15.6883	18.008	16.5498	22.8216	20.3466	15.928	55.0859	44.5382	24.6788	34.7688	22.7278	10.2575	15.1226
SLIV_16335	4.65447	13.6501	17.1449	10.2586	296.444	9.29252	10.8911	13.7541	9.61182	9.45693	7.24261	6.21432	4.77858	17.2969	10.6196	8.38443	10.4401	14.635	6.42682	6.03317	24.8838
SLIV_16340	2.05188	3.7587	5.49974	0.870985	34.2589	0.348071	1.94184	3.21134	1.22411	2.0073	0.922377	5.44102	1.65373	3.20006	2.68636	1.45608	2.75087	5.59148	1.46158	1.17387	3.87703
SLIV_16350	11.2875	4.92593	3.23299	3.62369	76.1124	8.68879	3.07768	3.72477	0.679044	3.34051	6.14	6.03655	4.1098	3.79801	18.4476	5.76178	2.79763	19.4146	2.16207	1.59834	15.8029
SLIV_16435	50.5707	79.0484	95.4592	38.4327	650.76	35.507	9.47663	12.9513	19.7472	12.3812	29.7594	43.4176	47.0471	5.29649	92.6937	3.77672	56.5586	96.4898	10.2634	7.79748	51.5068
SLIV_16480	35.0053	32.8706	26.7075	32.836	469.422	64.8953	18.5077	20.8782	12.3063	31.1872	38.7776	38.8777	23.729	19.5203	84.0257	16.1909	14.1419	208.858	14.4265	16.5315	138.422
SLIV_16485	25.8123	24.6864	13.9169	13.3034	77.8364	35.6201	30.2951	19.397	11.2182	30.6595	23.9502	28.7093	20.6113	33.0777	49.7329	30.7655	19.7829	52.6659	21.7288	21.6785	39.6501
SLIV_16490	21.1953	25.9508	24.4899	19.3171	405.198	109.768	11.2935	19.3356	6.69422	29.8825	17.9348	18.3339	26.7291	12.752	172.125	15.8666	13.3721	153.896	10.3611	6.93823	31.0351
SLIV_16580	10.419	12.6643	9.51727	5.89692	213.246	14.8759	11.7384	9.63568	9.32364	11.8914	8.19638	11.7211	4.3666	9.47874	14.2288	5.25773	2.13405	31.4595	4.65911	2.03204	15.4071
SLIV_16950	48.8426	49.3557	23.0253	14.0481	384.63	81.0371	9.72663	14.126	10.301	19.7069	19.4047	15.956	8.07144	11.4813	100.428	7.35183	8.3593	167.88	4.50975	2.54439	47.2835
SLIV_17725	127.065	134.142	211.52	155.384	729.196	136.704	84.2053	75.6939	72.5219	110.905	111.748	92.8531	135.447	142.475	177.405	103.906	203.108	229.253	89.315	64.5729	109.18
SLIV_17920	0.819217	0.654836	0.750796	0.569032	47.6738	3.63843	0.362469	1.0808	0	0.874274	0	1.7235	1.41174	0.129654	8.99718	1.35294	0.399377	5.2315	0.976098	0.371836	4.25828
SLIV_18675	16.1049	18.4818	30.9254	6.03198	970.153	89.6727	9.22157	8.896	13.564	5.5606	5.11031	5.48096	37.3821	3.91699	197.976	6.31933	18.7335	203.944	10.392	8.12958	81.9517
SLIV_18740	42.6168	58.9609	103.011	40.9406	3926.98	881.214	36.9955	42.7635	50.8484	30.7196	32.2651	64.8849	71.2977	18.3854	1910.79	38.4129	103.744	1888.01	42.3924	39.6625	986.194
SLIV_19120	0.996564	0.673353	3.19987	0.499305	828.883	93.7824	0.47708	1.17151	1.40347	2.30143	1.05753	0.567117	6.1432	69.7743	94.1788	2.7824	2.49688	143.768	2.17846	2.44704	79.6259
SLIV_19125	121.013	132.468	179.855	112.479	1034.05	234.018	124.646	113.492	114.079	86.1851	127.712	137.633	91.7881	250.669	255.286	90.4977	109.871	288.462	121.519	167.044	211.292
SLIV_19130	41.998	59.0919	77.5832	44.3222	388.457	110.053	57.7205	48.6619	35.9907	50.8462	66.7554	72.7158	36.0104	116.961	121.785	27.948	38.9883	161.916	29.8165	40.1854	88.5242
SLIV_19135	15.6521	10.695	9.50562	12.1033	34.4582	21.19	7.70972	8.59663	5.67012	9.96205	9.15534	9.81937	12.5189	15.266	20.2281	6.16652	15.0175	26.9963	4.83578	5.57864	11.6006
SLIV_19195	129.931	126.18	207.487	140.096	627.72	242.144	132.306	154.969	92.0803	173.483	178.626	298.719	160.535	181.997	134.47	146.869	137.095	243.06	106.149	110.448	133.635
SLIV_19200	204.841	223.645	405.959	237.293	1291.51	428.69	253.121	258.818	189.497	253.245	244.689	366.669	243.554	278.878	254.962	167.748	228.4	394.873	177.618	215.051	234.279
SLIV_19205	156.607	187.144	304.761	216.339	941.639	386.118	193.613	184.711	118.483	176.194	206.565	282.332	220.39	244.345	232.284	179.026	197.411	297.625	132.129	153.367	185.632
SLIV_19250	64.1329	45.3335	45.2244	27.2937	201.23	67.4735	21.4291	26.5942	16.0574	20.4797	18.8213	21.6283	48.978	20.2836	77.2283	22.6375	40.7626	107.455	22.4389	16.1761	77.6376
SLIV_19255	8.08835	10.2234	12.4253	11.4772	53.0152	11.2902	10.6851	6.90482	3.30879	13.5645	13.7127	9.35915	13.142	7.54349	19.5305	4.32941	10.5339	15.6737	5.92603	5.19218	14.8083
SLIV_19335	119.497	229.472	235.866	77.2143	1409.28	131.699	150.09	119.266	127.538	154.101	131.507	120.25	114.745	113.585	223.843	112.671	91.7651	196.839	141.593	85.827	113.387
SLIV_19400	5.27123	6.30147	6.63848	4.8819	81.8838	5.29543	3.99822	6.37	1.47025	7.63459	5.16995	7.12918	6.96514	2.89009	6.78684	3.22568	6.69979	14.924	2.65271	2.81981	6.74872
SLIV_20005	33.4617	82.2153	233.297	27.7471	5424.61	1329.83	25.2495	39.8587	69.6366	34.2573	56.6697	131.69	79.3256	7.28177	915.663	113.537	115.803	901.482	272.94	147.642	408.508
SLIV_20110	7.65084	6.30677	5.02058	5.89289	17.6159	6.40552	5.25521	3.39734	1.32512	3.25943	7.98796	1.60637	5.08417	6.84773	7.06958	2.10166	4.71498	12.5542	2.95343	2.94581	8.66768
SLIV_20115	33.1464	38.6225	24.5863	33.3237	635.522	36.527	30.9307	28.7217	24.0861	54.8564	64.5302	72.4548	10.268	21.9649	24.9102	27.5894	8.01887	133.111	17.6813	7.69919	114.982
SLIV_20175	32.215	29.3559	38.466	22.3767	261.582	77.9776	23.3762	20.8508	17.6113	10.314	11.3746	15.7578	25.016	17.0545	174.968	36.3112	25.9135	131.096	23.431	11.8439	57.3383
SLIV_20400	46.7406	52.0608	73.3913	37.5766	428.785	205.403	39.0163	40.8242	37.3784	43.6484	59.3173	55.4954	53.3432	31.5387	297.622	28.7205	77.1047	411.801	31.8043	32.1661	223.632
SLIV_20538	266.291	231.704	337.894	208.558	2507.34	861.453	131.836	121.133	116.35	176.116	192.202	269.432	265.039	99.8461	2054.21	101.138	386.335	1446.77	198.052	126.79	580.494
SLIV_20710	53.2373	69.2193	86.8743	42.1892	482.494	156.512	25.8601	21.6119	31.3251	16.5109	43.8356	26.2199	48.2439	25.9817	323.573	24.6635	54.4725	213.495	22.2631	12.4839	114.004
SLIV_21065	81.7977	106.031	49.2204	34.0981	680.107	130.746	34.6424	29.8025	9.7058	37.7997	59.4216	75.0069	30.027	26.0368	381.011	47.5273	14.9953	243.428	24.9157	18.6149	64.8225
SLIV_21070	42.4432	86.6254	46.8524	51.4478	223.963	64.6832	35.3493	44.3705	47.1208	59.9502	57.5442	45.3035	56.8099	46.0332	232.148	36.465	48.0774	163.01	21.9875	23.0892	28.4165
SLIV_22260	97.6247	155.549	87.7941	22.7846	1270.84	127.177	37.8306	32.0505	28.3475	46.4845	37.9735	37.758	30.7507	30.8935	102.65	11.4063	8.84774	248.847	9.52723	4.7595	72.7229
SLIV_22285	39.1212	83.955	210.39	21.4409	1608.32	491.929	43.3833	37.2015	70.9027	34.8801	90.8242	60.166	30.8435	53.2355	1369.81	15.1811	60.4149	1657.14	29.9123	38.0142	1800.92
SLIV_22300	29.5428	23.8122	60.2674	15.5097	498.085	114.046	19.6072	25.5932	12.7433	23.6462	25.7744	20.5974	45.7035	60.7556	534.956	12.9776	31.9031	252.693	14.7884	14.2668	44.6097
SLIV_22305	10.8093	10.631	18.7346	3.41753	347.149	80.579	3.084	6.58662	0	7.87615	21.1119	23.6135	17.1738	3.40674	375.04	3.17406	13.4922	181.205	4.71534	4.25703	52.6927
SLIV_22320	5.96068	3.97417	2.90357	3.34879	51.1073	12.3121	4.2663	4.82657	0	6.17418	8.51131	3.8036	4.93404	4.06308	22.7942	9.55457	6.34597	8.59931	2.84722	4.02096	9.85127
SLIV_22330	4.10367	2.72448	4.31272	4.23712	542.915	99.2938	51.929	59.8194	34.777	39.8412	30.5125	29.068	5.09729	4.34442	188.33	10.3891	4.1039	61.4141	35.7975	41.5314	31.8173
SLIV_22335	2.28214	0.809971	2.09984	1.93745	70.4914	13.356	6.17071	11.8516	4.76516	7.81396	6.15531	5.36392	1.39787	1.75889	57.6444	2.05134	0.892374	20.4995	4.90388	5.28174	5.53075
SLIV_22455	134.052	126.414	113.936	121.394	893.832	259.337	106.667	105.335	99.4958	126.549	116.782	86.594	74.9971	101.629	365.314	65.2952	79.0693	475.95	69.2986	61.3842	207.274
SLIV_22495	2.59082	2.23618	3.0728	0.698668	19.2368	5.21189	0.296697	1.40509	1.30924	0	0	1.85163	1.66261	0.994944	11.2451	2.07646	1.59368	10.4102	1.35479	1.48378	7.75245
SLIV_22660	25.139	29.708	36.6681	22.4348	247.446	48.3896	19.5764	18.2328	19.0046	34.7053	35.8005	46.7746	34.4974	13.7597	59.2261	15.0022	27.825	75.4103	21.3162	17.8481	63.0471
SLIV_22665	731.763	895.219	1881.26	891.172	13431.9	1775.21	730.934	683.066	898.143	833.817	1132.51	1287.75	1168.59	572.713	3307.75	140.494	1719.25	2367.03	443.182	712.805	1599.43
SLIV_22800	17.9439	15.853	11.9641	7.61685	586.712	50.7319	4.85187	4.89333	3.56831	4.38851	9.41066	4.32566	7.71308	5.09802	63.9293	2.82968	5.51297	183.141	1.91725	1.24431	77.6376
SLIV_22805	20.1621	15.322	13.1619	7.3051	511.457	32.4561	4.37956	3.09669	6.03928	6.93229	8.1912	6.83301	11.3898	7.60023	54.3394	3.4961	4.63702	168.532	2.69206	2.00067	76.5114
SLIV_22810	32.8394	30.0606	18.6979	9.58645	938.492	74.2886	8.23048	8.31245	14.0588	14.4086	13.2418	7.10113	18.4866	11.04	83.0278	6.45696	6.91111	296.315	4.47632	2.24697	133.744
SLIV_23030	5.5878	4.55749	6.46063	10.2226	101.587	8.89144	8.04389	5.0389	9.29638	8.31507	5.7313	9.56198	3.97325	2.72313	15.6048	11.7618	4.27321	17.5861	5.91992	5.3047	11.8125
SLIV_23035	3.10113	3.97852	5.59847	3.67101	50.9973	3.73429	2.55098	2.7965	6.56642	0.76912	0.706839	3.03242	3.39634	3.2507	7.31166	3.31029	0.702685	4.91968	2.01607	1.96268	2.51894
SLIV_23040	4.55205	4.99503	4.00158	4.6299	93.1427	6.67892	2.73341	4.08784	1.26965	2.60249	1.9134	5.13043	4.93996	3.18405	11.2173	4.0777	3.92319	10.6325	2.24868	2.18605	6.46904
SLIV_23045	3.70716	3.68648	4.49153	0.674409	107.522	3.23416	2.29116	3.16471	2.52755	0	0	3.06401	3.89269	3.18852	12.0022	4.10893	3.55002	8.33833	2.96759	3.80099	7.30924
SLIV_23055	10.9277	6.00532	8.37124	8.29029	285.326	6.62609	7.54407	8.13782	8.32243	5.45888	5.01683	10.0888	8.00526	6.17278	23.9321	11.6155	1.87026	5.0687	6.75712	5.94937	12.6065
SLIV_23060	1.79674	4.361	35.556	2.03382	6414.89	581.336	0.971644	1.19298	1.42919	2.3436	1.07691	0	16.6434	13.207	2789.75	31.5072	0.802937	493.368	1.36516	0.872159	351.696
SLIV_23070	9.89157	8.3905	8.4196	10.1701	161.658	25.9795	9.14583	5.74828	12.3315	10.1107	12.6708	3.17096	10.0563	18.2314	49.204	5.86738	9.97213	52.8195	4.50638	4.54449	25.086
SLIV_23090	320.351	455.979	455.573	217.022	1855.76	175.041	95.9482	85.0319	61.2802	77.6498	104.944	51.7755	213.893	151.901	291.309	38.8764	212.827	211.587	113.3	56.3369	123.511
SLIV_23105	23.6048	17.3197	15.083	4.7071	59.6368	11.8806	1.73591	6.31096	5.57093	11.99	3.14832	11.8183	19.3046	9.61025	22.3435	12.5354	11.6064	33.3402	8.86889	6.1315	20.3295
SLIV_23108	24.8153	36.6708	36.3923	24.2787	179.17	24.0252	15.4653	27.1261	0	61.2824	39.1791	15.7578	47.5904	26.2765	80.6615	22.4202	50.5117	86.3154	24.8329	13.3153	31.3253
SLIV_23170	74.9435	133.567	131.932	101.431	756.335	166.739	64.6107	56.9045	113.234	92.8414	102.083	62.9143	73.3192	90.723	87.6784	42.6527	75.7338	163.175	34.4441	39.6625	109.987
SLIV_23175	46.2249	59.5281	51.6368	50.7317	188.713	64.8763	39.3943	38.7053	24.4456	52.3346	47.0733	39.512	45.2812	63.2452	28.7762	42.8633	54.6809	66.63	35.566	28.0597	41.1437
SLIV_23205	26.1318	31.2919	24.006	30.8357	162.228	38.5267	30.1781	35.1649	26.567	49.0104	40.2872	19.7259	24.8726	15.2228	28.4476	22.4898	24.8761	60.2831	18.5831	16.3572	22.042
SLIV_23475	142.349	175.376	129.059	109.96	431.079	114.175	87.7788	99.9185	96.0006	82.3047	59.757	57.3447	91.7555	93.154	99.1009	82.0371	71.7169	190.057	77.0641	43.6105	77.5948
SLIV_23505	190.202	161.467	228.271	100.57	487.373	264.46	51.1029	55.453	29.1318	60.1556	75.6094	76.2974	103.725	73.8606	214.247	16.5989	81.4288	374.198	25.0783	18.3419	436.078
SLIV_23530	41.7513	81.3425	88.7521	40.0231	352.586	112.431	18.7459	15.1906	16.544	21.7032	27.4253	12.0332	56.8594	35.2029	99.405	9.1836	50.8105	132.947	11.5887	11.1055	110.949
SLIV_23745	7.58822	8.4249	13.1141	4.34843	131.059	25.1975	4.03945	3.88672	1.01857	3.34051	3.45375	1.23475	7.62332	5.01586	70.2191	3.06936	3.05196	70.9954	1.90532	1.68714	20.7589
SLIV_23780	6.01028	5.84783	9.31811	6.52451	1062.16	150.827	5.275	4.37382	1.41073	3.46999	11.693	5.70048	33.3142	6.98991	92.9308	18.6825	79.6526	121.719	10.2187	22.8136	173.382
SLIV_23785	1.63875	2.80055	2.47522	2.74853	759.83	84.9425	0.77813	2.96851	0	1.40764	1.29365	3.46869	21.6166	1.98313	51.4481	13.138	30.8651	73.2659	6.013	15.0044	119.509
SLIV_23790	0.71689	1.08607	2.65089	0.444123	471.166	63.1845	1.50881	1.98483	2.49673	2.04708	1.88131	2.35405	14.0767	1.23962	33.2216	11.2195	20.1052	48.1175	4.10727	11.9532	113.631
SLIV_23795	1.22622	1.69115	5.33192	1.26123	684.175	98.0689	2.29541	2.71764	3.03869	4.98287	2.28968	2.04646	17.5428	1.57028	42.3875	17.3498	26.4612	61.0041	6.89355	17.1748	145.828
SLIV_23805	37.7357	34.1193	52.2122	23.9013	1080.05	187.012	36.8604	45.9597	28.9948	38.8486	64.478	67.7257	62.1387	71.7999	73.9592	53.3886	75.7534	85.4238	38.2787	37.7307	50.5425
SLIV_23810	10.8758	7.52498	9.56143	7.34202	73.3783	20.2719	4.25164	5.593	9.3806	9.22945	7.06839	6.06484	13.636	11.9763	17.3208	10.34	16.3374	15.3938	5.74954	9.32273	11.3675
SLIV_23845	2.56034	3.61808	9.28425	1.74667	158.703	7.81783	1.78018	2.10764	0.981927	4.02543	3.69946	4.36456	1.06124	0.656663	26.6017	1.71308	0	37.3771	1.25058	1.19843	17.0374
SLIV_23850	60.1688	82.805	138.765	36.8097	853.31	101.407	14.9665	25.201	17.6113	28.8792	43.1286	26.6865	28.9077	6.6918	139.103	8.20494	25.1479	222.714	18.5746	18.04	132.173
SLIV_23865	6.2096	4.07898	7.26615	2.224	22.4527	2.37007	5.19446	3.23028	2.08378	3.41701	4.71046	0	3.26555	5.7008	2.8384	2.14818	1.95116	7.05061	3.1515	1.27162	6.02594
SLIV_23975	3.02625	5.07238	9.58839	4.62452	66.393	17.2489	4.90963	1.8084	4.33295	0	0	7.00344	3.74635	1.58054	28.5266	3.43604	1.21715	30.4211	2.06941	1.13321	14.9168
SLIV_23980	4.62192	6.74679	7.48845	2.94287	35.5943	24.6972	10.3102	2.21941	0	0	0	1.67128	3.35256	3.26884	20.3442	0.655972	0.387275	31.1375	2.63379	5.40852	17.0865
SLIV_24335	71.0709	84.9754	71.5637	71.8178	593.809	81.9035	46.5667	55.9767	56.0413	58.3004	44.9521	64.2833	61.1868	67.7015	115.553	62.3607	57.6655	145.885	68.9757	59.0997	63.1485
SLIV_24425	48.8857	40.902	49.459	22.4111	529.273	58.9613	33.9048	27.8564	41.9962	53.8015	67.2448	29.6973	63.5439	6.86167	66.5401	24.1448	63.4088	108.793	55.5755	30.4333	190.843
SLIV_24430	6.42654	5.47413	6.42736	1.90956	47.6411	3.9246	3.12782	3.06311	0.383393	4.40084	11.8445	6.50671	6.13255	1.00227	7.1662	0.972902	4.37969	11.0913	2.7161	1.73802	10.0839
SLIV_24490	14.9655	7.57917	3.09804	9.45522	61.5211	8.96972	7.31754	10.5444	5.96125	11.6082	12.3526	8.02943	9.07357	5.46645	15.9957	16.6834	14.1872	33.323	9.07508	4.33075	6.77242
SLIV_24495	27.1814	20.2422	8.89896	4.64782	180.698	17.0099	3.73973	4.7556	9.62634	5.63763	6.21733	3.33413	9.36352	7.85891	52.8658	7.08846	9.39996	68.1671	7.11522	4.37586	16.0966
SLIV_25280	7.39179	9.28845	7.78941	2.06627	169.321	8.80793	5.70353	5.54064	1.936	3.17467	4.37638	7.823	5.96327	13.5355	8.93681	5.52691	6.16344	17.0315	2.92799	3.54431	13.3299
SLIV_25325	9.8796	11.0264	4.7961	1.69633	74.3958	7.45693	5.94301	4.97509	2.38407	6.84148	8.08389	1.92671	2.44781	5.21785	5.41237	3.49756	2.23233	31.2582	2.84657	1.35095	23.4735
SLIV_26440	56.7174	202.802	248.373	83.8115	3627.05	284.961	70.1237	85.8373	71.0484	36.7914	97.9141	45.7083	83.6578	25.2345	37.1405	143.449	19.0826	83.6644	103.137	39.1192	73.6359
SLIV_26445	39.0361	51.3421	30.9257	29.8815	317.561	45.997	24.4978	32.9222	15.5542	30.6071	22.2684	19.1697	28.662	24.7753	36.9005	24.299	21.4094	67.3645	18.5716	16.9498	39.0897
SLIV_26555	122.513	148.866	157.246	131.847	579.215	218.306	181.073	132.014	119.427	83.1531	149.982	130.986	104.693	158.293	157.655	162.353	113.068	247.263	136.333	167.409	180.643
SLIV_27730	46.5366	126.197	220.714	52.7461	2124.12	165.903	60.8732	69.8865	64.5374	40.7585	67.6871	85.988	32.3774	112.299	159.846	50.9709	84.4383	208.923	39.3617	40.4481	161.891
SLIV_27735	77.2102	83.2977	90.0684	56.5296	501.334	60.2423	43.3953	48.584	19.0132	31.1781	34.7933	51.0363	55.3356	69.8504	73.5849	49.2175	60.0218	71.2252	28.6474	29.5989	54.0478
SLIV_27740	34.8281	37.867	49.7265	29.058	299.574	42.1714	15.1	16.9164	10.7471	0	6.47843	19.9764	23.2303	34.8901	54.8148	27.9537	26.1639	66.545	11.2921	13.8663	65.7092
SLIV_27805	100.224	69.0476	66.6186	54.1296	687.577	237.949	48.6778	36.8203	8.95002	18.3454	26.9757	41.5901	39.4173	48.9708	386.73	48.972	62.8528	342.954	27.7843	38.232	206.439
SLIV_28215	0.780836	0.67942	0.874647	1.16008	9.38672	1.8544	0.844524	0.444386	0	1.90968	0	1.1294	0.780357	0.623046	3.20786	1.21903	0.697888	3.15232	0.296639	1.05586	4.42617
SLIV_28220	0.12105	0.798276	0.348669	0.770753	4.36557	0.492825	0	0.620025	0	1.06578	0	0	0.234147	0.316108	0.655784	0.137442	0.324573	1.75929	0.275921	0.151095	0.835342
SLIV_28225	0.333749	0.389749	0.560769	0	4.59722	0.849233	0.541456	0.284913	0	0	0	0	0.258228	0.58103	2.16969	0.378942	0.447442	2.02107	0.190186	0.624879	1.15157
SLIV_28230	2.1102	2.10356	1.90825	1.49984	11.2089	3.89598	1.19423	0.628403	0	3.45659	1.58834	2.55531	1.53778	2.11451	3.98788	0.752215	1.18425	10.8767	2.01348	1.19447	10.595
SLIV_28265	2.50786	2.37268	5.1714	7.40338	44.9649	4.17685	2.49665	2.77343	0	1.00365	0.922377	1.97855	3.04286	3.49774	7.68856	3.68874	0.229239	10.3546	1.2667	1.70744	10.6197
SLIV_28270	2.2652	1.15839	2.23528	0.641022	16.515	2.30554	0.204163	2.25603	3.60364	2.95464	0.678845	0.728081	2.19078	2.62902	4.49959	1.07164	0	5.48691	0.501985	0.628317	3.96994
SLIV_28275	1.16749	0.944234	1.52278	0.33662	14.73	0.538093	0.750484	1.12829	1.89238	0.775785	1.06945	1.14701	0.843659	1.61067	2.68508	0.787848	0.177193	3.92183	0.677848	0.82487	4.23462
SLIV_28280	0.896237	0.436557	0.938724	1.24506	8.0805	1.49269	0.396547	0.625986	0	2.86941	0	0.707079	0.661915	0.319148	1.32418	0.41629	0.327694	3.10837	0.417861	0.076274	2.16868
SLIV_28285	0.850185	0.315372	0.918317	0	6.89877	1.03839	1.24136	0.435469	0	0	0	0	0.592024	0.333023	1.6581	0.434389	0.170971	3.39797	0.145343	0.0795903	1.13148
SLIV_28295	0.585934	0.185769	0.38947	0	3.92824	0	0	0.34629	0	0	0	0	0.209238	0.294249	1.02554	0	0	2.62023	0	0	1.99949
SLIV_28300	0.987205	0.325511	0.426527	0.377145	2.29934	0.904309	0.480477	0.252826	1.0601	0.869181	0	0.428366	0.372362	0.193348	1.28355	0.504398	0	0.986401	0.253151	0.277252	1.53281
SLIV_28305	2.86192	2.59043	3.59637	4.7164	44.776	7.88193	2.18495	3.018	2.41038	0.988142	1.81625	2.92197	2.47482	2.1981	6.06492	3.63174	1.91842	8.86929	1.63086	1.26079	5.72569
SLIV_28310	0.379411	0.195473	0.614724	0.724738	5.55877	2.31701	0.461652	0.97168	0	0	0	0.823166	0.27521	0.247697	1.4645	0.484636	1.14448	3.10174	0.567543	0.177593	2.66499
SLIV_29505	587.521	792.616	1105.89	416.654	7044.52	1368.82	289.772	334.024	351.3	385.69	382.395	367.431	954.95	591.076	6967.09	79.8626	758.733	4104.19	175.822	195.188	548.985
SLIV_29510	210.451	224.827	268.874	251.073	2037.04	469.107	127.037	147.45	154.361	270.886	188.957	191.5	247.786	183.178	1534.25	43.5518	218.377	1368.13	73.464	88.5796	412.301
SLIV_29515	827.735	1342.11	1850.07	1066.93	11043.6	2515.73	672.001	772.313	972.242	1079.21	1369.39	2511.31	1084.52	1030.52	6098.12	160.129	1175.07	5153.35	636.385	841.062	2066.96
SLIV_29520	630.285	790.001	835.739	676.705	3022.85	751.427	563.333	589.732	427.855	452.39	461.708	543.307	768.949	606.095	1849.85	273.505	805.417	1509.41	377.403	381.435	564.789
SLIV_29525	602.018	728.362	778.865	567.075	2731.13	696.448	450.739	480.483	331.853	434.463	508.175	451.166	693.136	562.235	1567.27	235.231	705.861	1271.71	372.031	377.214	636.383
SLIV_29540	381.756	560.493	815.827	628.68	18812.3	2546.75	513.422	463.318	600.667	632.497	770.658	711.147	782.402	470.089	7090.11	81.8202	1083.55	4323.67	312.961	422.117	3045.4
SLIV_30035	142.372	173.489	187.806	104.052	1283.38	621.463	137.38	157.261	101.036	181.667	158.942	159.01	68.9669	139.447	610.461	118.637	75.3527	1227.41	114.288	284.025	695.178
SLIV_30045	72.0475	83.987	98.7693	119.446	250.232	149.429	86.6721	72.7617	71.5284	94.5525	100.095	99.0969	76.9116	126.198	89.3673	72.8129	93.2194	183.738	68.6722	92.772	158.201
SLIV_30050	29.1047	46.1612	80.6486	66.1507	2005.43	697.454	28.6893	22.1726	61.3206	53.5208	56.6393	20.782	36.023	3.24698	1325.95	13.1765	64.0856	1873.36	24.4055	24.6597	906.527
SLIV_30105	12.1325	15.7161	27.0795	8.02602	1784.92	274.236	4.60126	4.43881	4.51199	7.39881	11.8994	22.7901	19.5668	1.64585	1916.08	3.66748	8.2384	859.128	3.95069	4.32682	187.175
SLIV_30130	147.872	157.996	151.017	119.634	553.812	205.58	103.775	121.89	98.4097	96.4995	134.891	160.261	157.373	94.6434	303.983	110.196	143.174	355.229	101.007	91.3531	182.708
SLIV_30135	3.74545	3.64492	4.02063	3.8422	219.395	34.2036	1.01274	2.84213	7.07577	3.0534	3.64798	4.21353	2.67656	1.49429	149.786	2.95321	1.95275	118.95	2.25292	1.10384	83.9501
SLIV_30490	1.98145	2.27076	2.29684	0.738516	39.3607	5.90265	2.82257	2.59915	4.15172	1.70201	0.782091	0	0.953503	1.51443	4.08432	3.86849	0.388748	12.6428	0.330476	0.361939	12.5778
SLIV_30900	463.096	717.199	869.572	333.568	4611.42	1439.01	170.522	181.438	239.744	235.491	187.804	222.527	208.57	322.389	1956.87	59.6706	227.596	2817.47	93.9061	121.264	1476.81
SLIV_30910	12.5093	17.6003	28.6515	5.56587	195.221	55.5304	4.4012	6.17574	9.71059	5.30784	7.31704	5.23182	12.0692	2.919	102.551	2.56685	8.99152	114.906	5.7972	4.04463	59.06
SLIV_31350	0	0.154991	0	0	4.74659	0	0	0	0	0	0	0	0	0	2.26129	0	0	0.81979	0	0	0.889713
SLIV_31415	0.520557	0.625781	0.655985	0.6629	4.88891	0.794743	0.633393	0.666579	0	0.763871	0.351007	0.376465	0.276901	0.538085	2.67909	0.775748	0.348944	1.89139	0.630357	0.24366	1.60368
SLIV_31420	0.231096	0.285746	0.998461	0	2.95172	0.705635	0	0.295921	0	0	0	0	0.670512	0.226305	1.50234	0	0.92946	1.04958	0.395069	0	0.512596
SLIV_31425	0.64744	1.12358	2.11024	0.520723	33.2831	2.91335	0.995089	1.04723	0	0	0	0.591444	1.14688	0.355939	2.32601	0.174105	0.274104	3.21909	0.699049	0.957004	13.3028
SLIV_31430	0.698367	0.518112	0.603465	0	13.4325	1.70593	0	1.43083	0	0	0	2.42427	0.324203	0.36474	2.27002	0	0	5.58238	0	0	3.71773
SLIV_31435	0	0.440637	0.285126	0	9.16293	1.20903	0.385429	0.405624	0	0	0.640779	0.343627	0.0919082	0.1034	0.900938	0.944109	0.318507	2.44575	0	0	6.90913
SLIV_31440	0.353063	0.582076	0.338984	1.19895	10.1392	0	0	0	0	0	0.634846	0.68089	0.455286	0	0.382541	0.133624	0	4.2048	0.134128	0	4.64079
SLIV_31445	0.977713	0.619963	0.3791	0	8.13701	0.459289	0.640576	0.577834	0	1.32434	0	0.326344	0.261857	0.147299	0.794508	0.256178	0.151244	1.7079	0.257145	0.140814	2.66914
SLIV_31450	0.783743	0.421342	0.73613	1.04145	5.22288	2.08096	0.746317	0.349075	0	1.20008	1.1029	0	0.237286	0.133477	2.21525	0.23214	0.137052	2.60003	0.233016	0.382801	2.41868
SLIV_31455	0	0.24366	0.4257	0	8.43925	0	0	1.51401	0	0	0	0	0	0	1.9216	0	0	2.14798	0	0	0
SLIV_31460	0.15024	0.29723	0.259647	0	6.231	0.366997	0	0.153907	0	0	0.97253	0	0.0697459	0.156933	0.29301	0	0	0.545881	0	0	1.24413
SLIV_31465	1.05188	0.830964	1.32554	0	17.6504	2.14124	0.85326	0.673475	2.82389	1.54355	0.709276	0	0.610397	0.686717	3.70405	0.14929	1.05766	4.4589	0	0.164121	3.49979
SLIV_31480	104.935	83.7777	89.6518	88.7034	479.439	236.832	61.8614	68.6909	77.3789	66.0868	99.6058	88.5908	55.114	61.6131	167.535	47.044	87.7498	387.815	52.611	63.054	247.889
SLIV_31660	3.68338	3.37842	2.20408	0.792774	16.9166	6.49472	1.26248	1.52792	0	0	0	1.35066	2.28795	2.8111	7.75699	0.618488	2.08654	15.4567	0.620822	0.194265	6.52078
SLIV_31970	154.126	300.446	413.926	96.24	2868.69	903.467	84.711	116.715	95.9103	82.6701	90.8001	59.6239	160.802	254.168	1263.44	45.4393	203.56	1858.08	104.925	312.369	871.352
SLIV_32300	10.2893	16.7971	14.8184	4.11068	86.9071	10.6779	1.30924	1.03337	0	0	13.0597	25.6793	4.52684	0.878078	11.9134	0.229069	5.13908	32.2537	0	0.503651	12.1323
SLIV_32345	16.8913	24.8608	32.9171	17.0377	235.726	99.4079	13.5661	12.1353	5.98631	11.7797	16.2387	9.67581	28.6614	7.56995	100.206	28.1032	28.4749	197.689	12.1986	8.87187	155.637
SLIV_32350	4.86141	21.201	21.8253	5.18776	2592.29	228.547	10.5746	11.4069	6.99937	3.82588	21.5359	4.71386	36.1532	14.2553	367.239	224.658	2.29386	998.823	28.7396	53.7478	937.269
SLIV_32355	10.107	22.7641	21.3192	7.80039	1408.29	142.147	14.4095	19.0209	13.1554	15.2805	14.8692	11.9607	37.6779	18.995	240.213	115.668	10.6757	700.141	23.954	42.4819	542.268
SLIV_32360	16.2706	32.8702	25.0221	10.3372	700.096	112.408	13.3426	19.8317	9.94029	20.6887	9.79476	15.1398	51.6501	23.3362	203.65	99.5947	13.8898	482.642	15.977	29.2303	300.091
SLIV_32375	18.1888	26.3741	40.0819	4.18599	137.318	31.4494	20.2649	16.2756	14.1194	17.3649	0	22.8216	6.48547	31.4745	17.6299	9.89047	10.1359	28.6644	8.99122	10.6678	31.4333
SLIV_32550	6.77374	13.5516	24.0049	8.72289	986.533	148.268	1.48171	5.06787	6.53834	16.0824	4.92671	9.24706	20.2278	4.17376	416.36	1.55548	34.8965	407.614	3.90337	3.135	119.749
SLIV_33110	1.08294	1.40951	0.902943	0.870985	10.7916	2.4365	0.55481	1.02179	0	2.0073	0	0	1.38913	0.44652	6.02116	1.26194	0	7.04112	0.876946	0.640291	5.73127
SLIV_33125	7.10858	8.37109	9.57716	3.75444	96.2844	35.8092	1.59436	1.7618	3.51773	0	6.36155	4.54863	4.44819	4.0206	58.0851	1.78532	6.19241	109.145	1.84807	1.77868	71.693
SLIV_33130	5.65248	7.33673	6.70138	1.67028	193.528	38.3332	0.303987	2.39936	8.04842	0	4.04305	2.9812	6.92258	2.16111	76.589	0.904177	5.27531	117.212	1.54824	0.877057	62.4351
SLIV_33160	29.0828	79.3794	102.385	18.1062	1442.49	940.648	13.6305	12.1378	18.5068	30.3477	17.4314	24.3043	28.7525	15.4705	638.973	6.97109	5.19868	1511.47	4.41941	4.03347	1906.91
SLIV_33165	25.9732	38.9159	28.1967	26.5407	380.801	206.344	18.4431	20.6226	18.6505	25.0227	21.7188	3.4256	37.3821	17.5234	150.887	14.2521	21.2737	443.457	8.50257	8.57301	407.19
SLIV_33170	8.38878	5.14888	4.28863	7.21425	31.323	19.9594	4.06517	6.51026	1.55986	8.95256	7.05223	8.19403	8.55573	3.7933	29.6874	9.71025	7.3029	20.4518	4.59408	6.25534	32.6499
SLIV_33195	6.29209	7.63975	8.51696	4.1428	39.7145	11.1656	1.22741	2.90637	0.812427	4.44076	3.67304	1.532	7.18538	1.10309	19.4686	1.46032	5.42646	29.963	1.98318	1.25126	11.2622
SLIV_33345	4.56074	9.70698	12.6521	4.57011	93.8116	8.21858	6.91392	5.16991	5.62009	3.94966	9.67953	5.83964	2.38623	10.5431	13.4272	2.86505	6.91628	14.9411	3.38713	6.50931	18.3529
SLIV_33695	11.616	12.559	9.94052	12.2198	65.5197	29.3002	7.3742	7.32943	7.23114	5.92885	5.44874	13.8793	10.1598	10.7707	64.9813	7.31126	15.5731	47.4048	10.5046	9.45596	41.0756
SLIV_33760	132.953	173.292	273.705	21.5811	1916.61	76.3878	70.6987	94.0371	151.653	95.9203	75.0932	110.304	85.2295	102.472	160.339	10.6517	148.492	75.5031	86.2253	206.623	406.334
SLIV_34875	0.267585	1.21317	0.192685	0	15.6816	3.26821	0	0	0	0	0	0	0.155276	0.698765	1.08722	0	0	8.75018	0	0	2.37413
SLIV_34960	19.7597	27.8223	35.072	22.0345	481.496	117.408	8.31749	14.2241	4.58782	11.2847	20.7419	27.8078	26.5275	9.6227	507.577	8.36777	36.9441	227.027	12.9642	10.3989	109.612
SLIV_35095	18.0255	30.2891	170.071	33.5488	5041.54	170.764	42.7406	31.9594	54.5951	48.8322	37.3982	56.1549	13.6784	24.7426	142.723	46.4428	42.7552	226.709	20.5436	26.8263	520.798
SLIV_35100	21.3905	36.543	194.659	14.2119	3373.6	117.376	31.6851	19.8483	19.9738	10.9178	20.0673	32.2842	16.5502	30.3579	178.357	24.8149	22.4431	198.243	15.8991	12.7694	286.054
SLIV_35220	5.29802	6.29462	6.91367	1.90049	57.0364	19.5948	3.2686	4.01317	7.47878	5.6939	3.2202	6.69165	7.33233	2.59815	52.5122	3.4737	7.70306	34.252	3.18916	2.56137	16.0366
SLIV_35790	3.95941	8.32513	8.92529	3.06909	121.063	5.43164	0	1.98394	0	3.03134	5.57174	2.24094	6.32672	1.94802	6.85465	0.732971	8.53928	14.0734	0.735737	0.752065	7.80658
SLIV_37220	54.0877	171.225	303.626	67.0304	3670.81	422.269	12.1033	10.6146	35.6055	31.6259	57.0119	103.71	41.8487	29.764	506.326	3.29412	39.4515	596.846	5.19601	4.78537	138.104
SLIV_37470	14.194	30.9225	29.3095	13.9815	260.034	48.0216	9.02646	15.1357	12.2149	14.3694	8.80385	11.1592	8.75318	20.8576	58.8771	3.41131	10.5423	143.576	7.48248	12.6858	60.3347
SLIV_00160	11.0106	12.7921	9.15256	19.1971	5.10797	23.0152	17.6233	14.5724	11.1095	7.80747	7.17523	11.5435	18.9537	15.3413	14.8924	67.8359	27.9378	20.9428	48.7634	30.9921	10.7089
SLIV_00180	0.213618	0.440226	0.230737	0	0	1.63067	0.779765	0.27354	0	3.76158	0	0	0.495841	0	1.08494	0.45477	0.859165	1.35828	0.182595	0.299968	0.315885
SLIV_00185	0.467764	0.319108	0.394907	0.246484	0.290853	0.197005	0.235513	0.413087	0	0	0	0	0.374397	0.126363	0.720905	0.439534	0	1.52375	0.330895	0.241599	1.09718
SLIV_00190	0	0	0	0	0	0	0	0	0	0	0	0	0	0	0.737758	0	0	0	0	0	0
SLIV_03385	0	0.0873114	0	0	0	0	0	0	0	0	0	0	0	0	2.58215	0	0	0	0	0	0.313253
SLIV_08280	0	0	0	0	0	0	0	0	0	0	0	0	0	0	0.459049	0	0	0	0	0	0
SLIV_00195	0.575362	0.819218	0.451978	2.3979	0.157196	3.51366	0.509147	0.803736	0	0	0	0	0.12141	0.341475	1.27514	0.534495	0.420743	1.52038	0.357675	0.48966	0.309386
SLIV_00200	3.99466	5.20875	4.18403	3.88459	9.38597	16.4111	8.13035	10.0444	9.35916	5.11575	19.9813	5.67279	4.8047	3.2243	9.79742	4.9479	4.96597	10.028	17.1347	12.7827	21.2654
SLIV_00210	0.71406	2.35447	3.08513	2.18236	2.57519	8.72134	0	0	6.13428	0	0	0	1.16021	4.47524	6.03469	0	0	3.11336	0.488287	2.67388	5.91309
SLIV_00215	0.670566	0.351758	0.482869	0	1.74047	1.48911	0.593394	0.156121	0	0	0.986523	0	0.141499	0.318382	5.10238	0.155734	0.490363	4.20839	0.20843	0.627752	0.991593
SLIV_00220	0.331572	0.212584	0.31835	0.562985	0	1.34991	0	0.283055	0	0	0	0	0.0427573	0.14431	0.658636	0.815686	0	1.20473	0.188946	0.137956	1.41645
SLIV_00225	1.75196	1.52913	1.4842	3.14967	2.78747	6.92285	1.33754	1.31965	0	1.81471	4.44735	0	2.35223	2.33236	1.95406	1.57965	1.51979	5.99111	2.58396	0.771811	2.2351
SLIV_00230	0.569117	0.312757	1.18391	2.41579	0.190043	4.24785	1.53884	1.78141	0	0	0	2.19511	0.880672	0	2.26099	1.29236	2.03464	4.36541	1.40534	0.947164	2.80525
SLIV_00235	1.86916	2.56798	2.51247	1.90421	7.11545	0.760979	1.81945	5.10608	2.67623	4.38851	2.01657	10.8141	0.867721	1.13892	4.658	2.33449	4.00944	4.98036	2.98238	1.86647	4.05386
SLIV_00245	20.5134	16.3129	14.1343	33.1912	23.2093	25.5458	21.534	23.2804	13.8215	7.08272	5.20734	18.8495	9.98978	13.1295	18.0424	24.5242	12.9418	47.9352	19.941	15.0617	48.5344
SLIV_00250	11.8753	7.0359	6.27986	2.83547	7.24939	11.3314	8.57931	11.6424	7.97009	4.90104	3.00277	0.805141	5.70669	6.78363	11.6103	16.1168	5.59711	16.8546	11.1023	8.85892	14.2679
SLIV_00275	1.14642	1.60242	1.57926	2.28506	0.898793	4.26148	1.45556	2.936	0	3.51081	6.45302	0.865131	1.50405	1.75719	3.64539	1.61292	2.8066	5.07091	2.38591	2.05312	3.3905
SLIV_00285	7.23262	4.07697	5.43792	4.87606	3.67603	6.82016	8.02386	4.35833	0	1.87292	0.860628	1.8461	3.95013	5.69391	5.61807	8.42333	2.99449	5.99007	8.63696	2.88756	6.76312
SLIV_00290	19.182	15.7161	16.8776	27.6198	4.55581	19.2269	18.7287	20.9045	3.75654	16.4267	8.49179	13.6615	14.4129	18.6511	17.8145	36.2439	18.5252	23.9381	24.1209	18.2302	23.6233
SLIV_00295	18.8521	18.9507	13.9438	19.8792	7.0501	26.5679	13.7008	19.0065	19.2365	22.5316	24.8485	17.0268	14.5533	12.9201	29.6687	19.7584	10.2927	39.2078	16.8435	17.0096	79.3434
SLIV_00300	0.697515	0.511091	0.669699	1.18433	0.465838	0	0	0	0	2.72944	2.50842	1.34517	0.179893	0	2.26725	0.395983	0	1.97116	0.662463	0.290213	1.83368
SLIV_00305	9.7313	7.20319	8.58052	12.1394	3.58113	12.1281	7.73267	9.15505	0	6.99419	0	1.7235	4.84026	7.51991	6.77815	4.7353	4.79253	10.8238	4.75317	4.46203	9.98494
SLIV_00310	16.1564	16.5646	15.1468	14.0201	6.59062	19.9516	12.6337	12.9517	4.80591	6.30462	19.555	6.60272	9.66104	13.9661	14.4746	7.46976	9.90006	20.1638	8.5691	10.558	13.7655
SLIV_00320	19.0176	7.32628	5.84938	17.1594	0.861625	12.8394	9.53502	14.8072	8.20979	8.41406	7.73271	4.97613	18.0232	8.36022	9.70734	42.6431	14.9902	9.72242	23.6893	10.5568	8.33771
SLIV_00325	19.216	18.323	16.6568	24.854	4.52591	26.4864	18.7636	19.7468	23.287	36.0648	17.547	14.6375	25.4477	18.8766	19.3845	46.9875	27.1349	18.1662	26.9808	21.429	25.1196
SLIV_00330	14.3963	17.4266	10.6469	18.8284	19.0994	68.1154	10.7311	7.30743	11.1419	22.8382	16.791	14.6322	15.9554	14.7329	97.5948	38.6555	22.952	42.8828	28.8239	23.069	58.687
SLIV_00335	61.63	215.72	123.382	67.0017	140.802	176.901	46.9954	37.2195	69.831	31.2299	206.487	36.3405	69.6968	683.832	185.515	16.529	32.8914	195.645	33.0985	25.919	199.899
SLIV_00645	11.9504	42.8206	18.2056	4.22239	15.5701	9.28064	9.74989	11.4991	5.93425	4.86552	51.4225	14.3875	18.1184	131.503	14.1457	12.7059	3.61176	11.7964	16.4147	8.92406	14.505
SLIV_00695	19.098	32.1306	13.4237	6.47432	2.93836	14.3298	4.12409	10.3496	5.5995	9.18212	29.535	10.1819	16.7181	99.8293	20.0216	6.99367	1.57293	18.4726	5.01433	4.02727	8.09639
SLIV_00700	19.766	30.6071	12.5397	4.97045	9.92565	17.4186	9.25485	9.73976	9.67236	10.5739	37.251	15.6337	16.2612	90.4268	18.868	18.4938	9.66053	17.4544	9.58119	5.52776	13.1714
SLIV_01050	37.2342	95.0354	31.977	9.67119	25.9942	40.9034	11.8076	10.8054	9.06143	3.71476	60.5975	10.0693	41.377	281.989	79.9717	7.8145	8.69682	76.4582	11.0898	4.83849	28.6997
SLIV_00340	3.91085	4.02976	2.34681	0	9.30482	7.96101	0.793094	3.75592	3.49969	5.73882	0	1.41416	2.08031	2.34042	11.3879	7.21569	3.93233	26.0511	5.01433	1.83058	5.78313
SLIV_00345	10.3234	12.1006	14.0941	20.9732	8.96684	13.8477	22.0726	16.8105	12.8158	8.40616	13.5195	3.62502	8.24131	5.92146	14.3534	21.8503	11.2801	13.4425	20.1986	10.0553	17.4716
SLIV_00350	5.9813	5.81098	3.99944	3.26437	3.20998	3.26134	6.23812	5.4708	0	7.52316	6.91395	2.78078	3.099	6.27567	4.33975	9.27731	1.28875	5.43312	6.02563	3.7996	11.6878
SLIV_00355	3.13107	2.96433	2.54486	1.18433	0.745341	3.59702	4.0738	3.6521	2.66318	2.18355	2.50842	2.69035	1.97883	2.89412	2.26725	2.95667	1.62089	2.02748	3.4978	2.37975	3.57567
SLIV_00360	1.73897	1.64198	1.6848	1.44948	0.760174	1.15851	3.38545	2.51017	0	2.22701	1.02333	1.09755	1.43109	1.7958	1.64436	1.02312	0.25433	1.03391	1.99991	0.651175	1.30912
SLIV_00365	3.21779	2.25462	4.86592	0	0.967056	5.89518	3.91528	2.88429	0	0	5.20734	6.98128	1.68052	2.52086	4.44522	2.19211	0	5.26118	2.20038	0.903702	4.28245
SLIV_00370	1.34806	1.58748	2.2188	0	0.578769	4.70424	3.74917	4.93201	0	3.39112	0	0	0.894016	3.01739	3.12988	2.2959	0.77455	2.09916	1.97534	0.360568	5.12596
SLIV_00375	3.322	2.7384	4.36827	4.41431	1.73631	7.05635	4.92079	4.43881	0	0	4.67477	2.50691	2.51442	2.26305	7.9812	5.90374	1.74274	4.19832	5.92603	3.78596	6.83461
SLIV_00390	28.8183	35.6334	39.51	26.9229	44.25	78.7727	25.4183	24.0106	39.1896	15.5119	32.5846	21.8424	18.2565	19.7176	165.564	17.039	28.8501	123.913	26.8921	36.5209	72.7616
SLIV_00400	9.6339	11.8454	11.6593	8.65993	5.8393	19.2814	9.65352	14.4096	5.21609	8.5534	16.3766	10.8899	15.8318	8.82636	53.4851	13.5811	10.745	30.4445	12.11	11.6714	12.2109
SLIV_00395	7.06126	12.9821	22.8043	9.15561	86.9439	16.9875	16.0381	11.508	11.0293	15.0717	11.7735	7.79929	3.92374	15.3105	27.4038	13.0465	6.02428	23.013	10.8278	9.4549	58.9802
SLIV_00405	2.4383	1.66783	1.12072	0.792774	0	4.43542	2.52495	3.05584	5.57093	5.48116	1.6791	4.05199	3.67276	3.2514	1.77062	3.79928	3.12981	2.07345	3.10411	2.52545	1.38087
SLIV_00415	3.15707	2.90663	3.36578	2.19292	0.246443	7.5116	1.39687	4.09516	1.76113	2.88792	0	1.06746	2.1889	1.76664	8.32952	4.18975	0.164904	5.06507	2.31306	1.68885	4.48659
SLIV_00425	2.48825	3.54789	3.09928	8.22137	7.88228	12.3206	2.61847	3.96127	2.88863	9.47361	2.17661	2.9181	2.38049	2.63423	4.48119	2.74883	3.24573	11.7286	2.41431	1.88869	6.06617
SLIV_00430	4.63272	3.08446	3.42152	5.44569	6.24745	17.0474	2.31257	3.19429	0	0	1.92234	6.70073	1.89561	2.86934	8.39803	5.86696	2.3888	12.0849	3.45224	2.66888	7.28972
SLIV_00435	7.59996	8.31709	12.0776	13.0154	18.1149	28.8074	8.92844	9.73183	11.2567	4.61472	10.6026	3.41147	5.62677	8.21229	31.5182	11.3814	8.43222	27.6137	15.9046	13.0028	16.2762
SLIV_00440	37.6264	47.3145	62.1793	38.5376	35.4702	100.413	35.3493	36.9431	32.4971	26.6445	60.401	34.1418	28.9171	30.6888	105.909	34.0168	45.0346	113.988	44.3198	49.4837	62.0539
SLIV_00445	0.211335	0.248869	0.304361	0.461353	0.635133	1.10622	0.587756	0.154638	0	0	0	0	0	0.236518	0.834139	0.257091	0.242852	1.09695	0.103225	0.226104	0.53573
SLIV_00450	37.9856	39.6943	31.2756	84.9061	10.0408	35.9269	67.1638	38.3175	43.6761	72.8994	57.5932	39.7095	74.9364	37.364	26.2051	82.2588	94.3535	20.3199	66.6763	50.8586	16.5398
SLIV_00455	8.20872	6.1118	7.05509	12.1394	1.59161	8.89394	18.0429	14.2412	19.9045	9.32559	10.713	8.04302	16.2878	7.26061	7.53128	27.5098	21.8326	2.88634	23.3132	19.8312	2.74096
SLIV_00465	58.2065	106.439	83.1709	45.3203	110.678	67.2706	47.9029	44.9041	36.3967	49.3539	73.8374	36.7681	76.3283	160.765	78.8152	38.2987	53.4797	78.8638	45.6862	40.0286	53.7831
SLIV_00470	1.89302	0.891691	0.584206	0	1.21911	4.95446	1.3162	0.34629	2.904	0	0	0	0.706177	0.353099	4.39515	0.57572	0.271917	3.1934	2.08042	2.02532	4.99872
SLIV_00475	2.17115	1.71516	2.99657	1.38242	1.08751	11.0491	3.52235	1.73761	2.91433	1.59298	1.46399	3.53288	1.31239	1.65366	7.20429	1.84886	1.81923	8.38169	1.23723	1.86315	7.22377
SLIV_00480	0	1.00151	0.942175	0	3.0896	4.56588	1.81945	1.19674	0	0	0	0.811061	0.542326	0.366081	4.70863	0.318339	0	3.73527	0.958623	0.349963	2.764
SLIV_00485	5.71041	8.61726	11.8718	12.3153	16.0545	43.3096	10.5344	12.7375	7.91234	17.0293	10.4336	16.3858	5.29121	5.47176	55.984	6.66667	5.92699	47.0181	14.6433	11.8125	23.6983
SLIV_00490	23.9655	25.9641	18.49	28.4478	10.9323	92.2553	23.7448	15.7824	19.3013	16.5788	26.3172	14.4844	19.271	17.6015	59.3982	20.6267	22.548	60.9534	19.7534	12.3394	64.9288
SLIV_00495	155.55	163.647	142.332	189.605	90.9493	608.814	130.456	109.611	154.129	135.506	116.138	119.309	140.589	124.185	379.278	130.766	173.183	432.598	104.801	93.4092	395.594
SLIV_00505	0	0.218279	0.190678	0	0.397903	2.42562	0	0	0	0	0	0	0.0768295	0	0.215179	0	0	1.6837	0.452683	0.247891	0.783133
SLIV_00500	33.4298	25.117	15.4214	23.9461	5.75597	21.2657	16.3128	17.1675	8.41363	18.3957	11.9751	16.2434	15.9132	15.8568	28.6513	27.0588	12.9551	28.3099	18.9755	13.9362	22.5285
SLIV_00510	29.8999	24.6934	32.3363	45.3488	66.974	29.4067	17.1686	26.672	13.2279	21.6912	30.8082	73.8601	15.791	34.9459	21.8402	8.39181	18.4664	47.1987	36.7571	24.4265	136.451
SLIV_00516	6.04259	8.4735	10.1028	6.89887	3.75725	12.7246	5.74668	5.51415	5.96668	2.44606	6.74394	7.23307	8.46384	7.70837	18.6254	4.25844	12.2912	9.5896	5.58062	6.89217	5.34071
SLIV_00525	0.693287	0.190498	0.887521	0.588575	0.231507	0.470424	1.12475	0.394561	0	0	0	1.33702	0.178803	0.20116	2.5039	0.524777	0	0.559776	0.263379	0	0.911282
SLIV_00530	6.53106	7.72208	13.0479	5.20858	124.84	90.7803	3.10377	3.37903	1.8891	9.29332	8.89663	2.09922	11.4845	2.87122	336.698	2.65907	5.57194	161.715	3.83449	3.33494	47.8009
SLIV_00535	10.9842	12.547	7.90962	9.59159	3.77271	34.4977	19.093	7.63549	6.74014	0	15.2363	4.08534	10.1984	9.01493	23.9726	28.8628	6.94226	59.8649	12.3398	10.2829	181.919
SLIV_00540	10.4264	10.15	5.72035	21.2439	1.79057	21.2242	7.24938	8.39213	4.26524	0	6.42781	11.2028	4.9555	8.16818	25.6601	44.6471	5.19191	69.2722	21.559	8.55222	205.572
SLIV_00550	10.5117	13.8188	11.3789	18.3731	7.84622	19.3001	15.7161	11.4369	7.37772	7.25883	16.6776	9.53983	11.8807	13.2765	23.0021	17.3177	10.5004	34.6985	14.0943	10.8053	60.551
SLIV_00555	7.52087	8.74147	10.3982	8.61966	1.5822	11.9415	7.32087	6.35617	14.5372	9.2704	12.171	5.2215	6.98284	4.61536	26.1577	6.66064	5.14228	30.6055	8.61437	5.49173	11.3438
SLIV_00545	28.0023	28.7309	22.0233	36.4181	6.26698	26.0754	15.4653	16.0213	17.061	20.9826	25.7113	16.3733	17.9781	23.0784	20.3344	52.5956	21.167	38.244	39.7229	27.8877	70.1883
SLIV_00580	1.6724	0.827161	0	1.70377	4.02092	1.36175	0	0.285538	0	0	1.8043	0	0.258794	1.16461	1.81204	0.189887	0	4.05101	0.381207	0.20875	1.31896
SLIV_00585	7.84585	10.4127	6.77967	8.99212	5.18748	24.4359	14.5107	9.24296	26.9606	5.52627	5.07877	4.08534	5.37237	6.86364	17.3419	7.48294	2.84002	21.9505	11.2668	9.69527	19.4913
SLIV_00590	5.59572	7.38029	9.21012	6.71864	2.88292	7.32263	9.33756	7.57483	6.86731	7.03818	15.5238	2.77495	3.98933	7.82815	17.2793	7.48798	4.82267	15.6843	9.15615	7.78283	10.8752
SLIV_00595	6.37304	5.54858	3.24851	2.73563	2.36724	4.37295	2.09109	4.30961	1.53789	1.26092	3.47645	2.17501	4.11373	5.00208	10.0086	3.59768	2.44801	10.1469	2.69314	1.54181	4.97675
SLIV_00600	5.62586	2.40464	0.900251	0	1.87863	3.81737	2.02824	3.73539	13.425	0	0	0	1.69277	2.99266	5.75693	0.70974	0	5.29952	1.42484	0.780246	4.31365
SLIV_00605	0.996884	1.54079	1.97408	3.80843	0	6.84881	1.21297	2.87217	0	0	6.04971	0	1.01234	1.13892	2.8353	1.06113	0.501179	4.07484	2.3433	1.16654	3.68533
SLIV_00610	0.0538571	0.177583	0.38782	0.823007	1.94231	4.60457	0.524249	0.689646	1.15668	0	0	0	0.625053	0.0703206	2.18826	0	0	4.69642	0.276213	0.403347	11.6275
SLIV_00615	0.297897	0	0.572035	0	0	3.03203	0	0.762921	2.13262	0	0	0	0.115244	0.259307	2.25938	0	0	0.721586	0.169756	0	0.881024
SLIV_00620	0.631006	0.0743076	0.38947	0	0	0	0.438733	0	0	0	0	0	0.104619	0	1.97782	0.460576	0.362555	0.655057	0	0.168777	1.99949
SLIV_00625	0.370366	1.06855	0.775846	0.128629	1.26486	2.26177	0.901291	0.215571	0	0	0	0	0.390762	0.703393	3.85784	0.315388	0.338545	7.3401	0.518037	0.220639	2.53922
SLIV_00630	42.1626	47.8241	44.6802	39.1592	25.0551	75.9506	33.924	32.9013	17.6113	25.2693	48.6579	32.0238	41.6366	35.4219	71.7449	30.0266	48.9216	89.1352	32.2427	32.2418	84.4773
SLIV_00635	49.6044	53.6045	44.7486	37.2711	15.6408	53.285	33.4386	36.6422	24.3465	31.1525	25.5723	27.1289	40.6058	44.6513	69.2017	34.7523	43.4523	83.5011	29.9211	25.8878	57.0459
SLIV_00640	110.254	102.093	94.9312	167.881	31.3881	169.681	147.7	111.028	84.6436	105.835	146.694	120.565	74.4424	121.83	112.574	182.07	124.036	212.292	128.688	126.182	189.992
SLIV_00650	45.5545	60.5462	40.174	73.9104	12.1695	118.834	60.219	51.2755	53.1457	45.5551	40.0458	23.4275	67.6208	48.0246	86.6506	60.3436	62.4301	87.0501	46.9188	36.4333	29.6066
SLIV_00655	19.8432	23.7696	19.1794	33.9177	5.92935	41.7062	20.8667	22.543	42.3723	26.7241	16.578	11.1951	27.9613	18.5772	29.1051	27.6565	16.7858	26.0546	27.3718	17.9014	13.8018
SLIV_00660	11.4763	7.52743	7.81966	5.65718	5.56292	5.27514	15.0149	11.6932	15.9015	13.0377	9.98495	5.35458	6.44472	8.86177	5.01389	12.3998	6.94839	12.5542	5.90685	8.77966	8.02901
SLIV_00665	38.7011	41.1035	46.3495	36.1068	18.8545	83.5906	44.4133	35.6812	34.9969	45.9106	27.689	38.8893	19.7629	19.9999	102.359	91.5837	20.9724	104.5	64.2113	39.9676	80.7229
SLIV_00670	2.32151	3.20541	3.17623	1.77379	5.75597	6.37972	1.12989	1.78363	4.98586	3.06595	0	1.00734	0.538859	2.1976	6.79141	4.94225	0.933704	11.5981	2.57967	0.869315	9.61215
SLIV_00680	1.06909	2.88862	1.19753	1.36142	3.03448	4.35252	1.15629	0.456326	0	3.13758	1.92234	1.03088	0.689311	1.3959	3.18546	2.2254	0	10.7901	3.24916	1.66805	4.21574
SLIV_00675	0	0	0	0	0	1.27246	1.01412	0.533628	0	0	0	0	0	0	1.69321	1.41948	0	0	2.13726	0.390123	0.616236
SLIV_00690	4.61312	4.46751	14.7277	10.1059	8.7256	9.25922	29.2036	39.2433	27.7133	30.675	39.6763	23.2367	1.90943	3.66453	4.35165	6.31831	4.67089	12.3073	49.4137	38.8974	49.9933
SLIV_00705	1.85823	1.28669	0.695808	1.13585	0.781845	1.58871	0.542643	1.23733	0	1.30885	0	1.93516	0.73325	0.873456	2.17444	1.77227	0.448424	4.18604	0.825948	0.556666	2.52801
SLIV_00710	10.737	11.3864	10.4481	6.20826	2.09308	7.79743	6.49685	6.53998	2.49293	4.08793	9.39224	10.0734	6.66838	9.24508	9.33819	13.5418	4.20167	15.6047	5.85387	5.32455	10.642
SLIV_00715	17.2426	20.1425	19.5113	13.9273	2.81308	25.8733	18.2227	19.556	14.8126	19.9524	22.3229	16.6739	11.6638	15.7595	20.3369	26.8491	25.362	18.6158	20.4655	14.0202	16.464
SLIV_00720	9.94717	38.5689	6.76493	7.74104	0.553605	13.4991	5.37925	4.24582	3.95617	6.48736	2.98101	6.39445	5.55845	8.53835	7.93357	5.17647	2.22262	8.70086	5.35347	4.65603	2.99633
SLIV_00725	7.62616	4.52893	6.73156	5.01238	2.46443	9.01392	2.39463	1.47006	1.76113	1.44396	0	2.13492	2.95025	2.67672	6.39707	2.51385	1.64904	8.93835	0.420557	1.68885	0.485037
SLIV_00730	28.7878	20.251	28.7554	33.7003	24.088	61.6904	14.7729	11.7816	14.2599	16.7025	3.07	7.40849	11.3387	17.4007	50.641	7.02722	11.8263	79.7837	8.18883	6.57095	53.1595
SLIV_00735	20.407	19.2667	23.4916	5.9348	14.8551	25.4421	8.24818	5.96774	0	2.48682	6.85633	9.19202	10.3259	20.007	26.1658	4.56994	11.6441	27.4523	4.34576	6.61041	21.9277
SLIV_00740	17.8616	20.4932	16.8536	15.4015	7.90899	23.5937	7.35796	12.4756	1.20254	9.85965	10.8735	9.23251	22.9392	15.7915	16.1982	6.10314	20.4932	10.9859	8.71066	7.86261	6.12707
SLIV_00745	6.72897	8.27918	6.49652	5.52222	3.14578	7.76199	3.03242	4.97843	3.74672	9.65472	8.06628	7.35362	5.98728	9.56692	6.72372	3.48051	4.41038	7.1536	3.66407	3.73294	4.05386
SLIV_00750	15.2625	24.9101	16.8348	8.58043	8.28406	20.2622	11.9251	12.2884	7.67401	9.88737	9.91277	9.74576	10.3674	38.5233	22.1505	7.99811	6.98028	24.2963	10.0354	6.78563	16.6062
SLIV_00755	46.7525	39.7114	26.7536	40.0684	18.4316	56.9936	27.2536	24.3566	11.4535	21.9119	17.2607	29.3116	30.4309	18.5686	49.5484	38.1473	38.2509	49.7339	26.2873	32.2847	53.6254
SLIV_00760	1.4753	1.68386	0.0817192	2.16774	1.02318	7.62338	2.20933	2.76105	0	0	1.83652	0	1.25122	0	8.02311	2.60924	2.51037	6.18502	2.7161	0.84991	1.84596
SLIV_00765	1.33792	1.8749	0.770742	0	1.60837	0.817051	2.60469	2.05587	0	0	0	0	0.621106	1.74691	4.78378	5.013	3.22865	4.37509	3.65958	2.004	3.56119
SLIV_00770	6.02065	5.58793	6.1017	3.06679	1.87643	6.26406	4.99232	6.8529	2.87343	10.2091	10.1041	5.80549	3.93367	4.13436	9.42259	5.46873	4.30487	13.6114	2.66845	3.9245	7.78187
SLIV_00775	11.3425	7.6999	6.1017	4.843	2.40622	2.64845	6.81936	9.91063	10.7471	14.686	9.71764	4.92171	12.1959	5.74968	4.77122	14.2041	6.17201	4.84845	11.064	6.74575	2.56522
SLIV_00780	24.2357	23.0413	29.0089	17.2832	8.25481	26.9696	20.4457	18.8963	8.09673	26.5542	16.5598	16.8261	22.0019	19.1975	34.2244	16.0518	17.5455	29.157	14.7314	15.9322	19.4323
SLIV_00785	15.1182	10.6784	21.7949	4.89068	10.168	12.099	2.52193	5.19103	0.654618	3.75707	0.986523	6.08393	4.28034	9.69076	42.8253	3.94527	3.30995	23.3122	2.86591	1.36964	8.1581
SLIV_00810	1.86818	2.74997	2.16202	8.66642	10.0259	24.6509	2.27312	6.15142	0	1.17488	9.71764	11.5805	1.31639	1.74233	3.68685	13.1814	1.87844	19.6362	4.22029	3.37287	28.5134
SLIV_00815	7.57952	6.15185	7.26327	4.90029	0.876117	5.34082	5.10782	4.47954	3.75654	3.08001	6.13296	5.05983	7.84929	3.88247	5.44858	4.12089	4.68994	4.97828	2.84069	2.61991	2.50028
SLIV_00820	16.9749	16.4054	16.2578	15.3339	0.753922	14.8091	17.5003	12.2067	10.7754	7.3623	9.47257	9.43392	16.8863	14.3028	11.144	21.3622	16.8159	10.6339	18.8697	12.2119	7.41915
SLIV_00830	24.3558	16.292	17.1551	26.9481	2.79991	15.0363	23.9672	15.8496	1.42919	4.68721	10.7691	9.24015	14.2879	10.6004	16.0066	36.2673	19.0028	8.22079	21.7288	18.0662	11.2181
SLIV_00825	40.5075	20.3585	11.9058	21.3179	5.59006	11.359	30.6792	29.9048	22.1931	34.5729	28.4287	1.79357	23.8659	16.1909	8.56519	45.758	24.5211	15.3938	33.3881	25.1518	13.447
SLIV_00835	7.06126	4.88297	5.25424	3.29711	2.59374	6.70789	4.77325	5.92755	8.42517	11.7433	3.17423	5.10668	4.37074	3.02205	6.12066	8.55193	4.26003	7.98199	7.44412	6.24317	8.93351
SLIV_00840	0.19258	1.26998	130.632	0	6.94522	1.17606	0.937293	0.986403	0	0	0	0	0.447008	40.7348	1.25195	2.62389	0	10.4958	0.329224	0	2.2782
SLIV_00845	0.511642	0.71033	126.391	0.411504	6.71715	2.46673	0.262124	0.827575	1.15668	0	0	0	0.250021	42.333	2.05697	0.229312	0	11.154	0	0	0.318562
SLIV_00850	0.237777	0.26728	71.8662	0	3.18323	1.58408	0.210413	0.166078	0	0.761272	0	0	0.100349	25.1899	0.632364	0.0736295	0	5.02656	0.0739074	0	0.383575
SLIV_00855	0.249629	0.154331	66.2399	0	4.37629	1.90556	0	0.106551	0	0	0	0.180531	0.0241428	23.3453	0.709986	0	0	5.51759	0	0.155794	0
SLIV_00860	0.313834	0.215584	80.4144	0	5.03028	0.638847	0	0	0	0	0	0.453927	0.12141	24.4496	0.850091	0	0	5.89147	0.178838	0	0
SLIV_00865	0	0.207286	74.5703	0	5.49622	0.837625	0	0.117091	0	0	0	0	0	26.4158	0.668759	0.155734	0.367772	5.73116	0	0.171205	0
SLIV_00870	0.709554	0.851922	127.358	0	13.2583	4.70994	0.600596	0.316032	0	0	0	0	0.322236	41.5496	1.90528	0.210166	0.496314	10.1442	0.10548	0.231044	0.547433
SLIV_00875	0.235739	0.12955	49.9359	0	8.85596	0.299922	0	0.100622	0	0	0	0.340971	0.0227995	17.3139	0.925903	0.13383	0	3.64027	0.134336	0	0
SLIV_00880	0.314447	0.34106	63.7342	0	12.7329	0.909608	0	0.169538	0	0	0	0	0.153659	19.9234	1.23728	0.112745	0	5.53216	0.113171	0	0.195783
SLIV_00885	0.431032	0.605448	179.888	0.105388	43.5461	2.94812	0.335656	0.388567	0	0.48576	0.223212	0.478803	0.232114	54.1363	2.54432	0.0939645	0.277375	15.7363	0.224008	0.303441	0.897437
SLIV_00890	0.187166	0.462856	133.18	0.260013	65.4032	3.87926	0.110417	0.363134	0	0.599234	0	0.295326	0.0789893	33.9171	1.58547	0.115915	1.14057	16.7951	0.0290881	0.00530957	0.603861
SLIV_00895	0.894766	1.11582	223.395	0	50.5409	4.06313	1.00497	1.23389	0	0.807993	0	0.597315	0.372775	45.3835	3.87789	0.156296	1.75322	8.66945	0.470659	0.343646	1.22135
SLIV_00900	0.539366	0.947216	90.124	0	7.89346	3.72346	0.228271	0.120115	0	0	0	1.62811	0.0544327	70.3632	1.90565	0.239635	3.48976	2.72658	0.32072	0.0878136	0.554839
SLIV_00905	0.35678	0.624966	73.6058	0	5.36122	0	0	0	0	0	0	0	0.103518	71.2158	1.08722	0.151909	2.15243	1.6204	0	0.334	0.263792
SLIV_00910	0.481146	1.85089	169.337	0	12.8333	4.04015	0	1.02685	0	0	1.29773	0.695926	0	177.474	1.43362	0	6.04735	2.84082	0	0.150142	0.237163
SLIV_00915	0.937052	2.43614	469.808	0.734328	97.5909	15.0398	0.467761	1.90754	1.03204	0	0	1.04257	0.557704	498.247	3.51446	0.245524	23.4342	7.81331	0.164301	0.224929	0.781652
SLIV_00920	0.687042	2.54855	561.274	2.62473	151.762	1.04892	0	0	0	0	0	4.47179	0.996707	473.874	2.23321	0.585056	18.652	7.48889	0.587264	0	0.507978
SLIV_19230	61.9113	117.762	370.615	34.9077	116.885	56.5159	34.6367	34.5014	28.9329	49.5073	41.7067	63.031	46.0892	415.274	58.2115	43.4438	73.6179	61.0787	32.5431	38.4927	74.0548
SLIV_19235	30.7141	63.056	184.454	22.6675	61.7998	38.7211	23.1449	20.9311	18.1151	30.7296	40.479	37.8619	25.148	194.895	36.3747	23.0093	40.8845	37.3045	18.7454	22.9262	29.9777
SLIV_20620	10.7294	10.6588	1241.02	8.40821	148.165	23.1852	9.64073	9.5822	4.72685	15.5023	14.2469	21.4878	12.8355	1448.92	14.308	15.4622	23.9004	18.5925	8.27763	7.00532	2.60366
SLIV_20625	0.747663	2.97886	3531.63	0	461.006	47.9417	3.03242	2.23391	0	4.38851	0	3.24424	4.62785	4104.42	35.4413	2.97117	33.0778	28.0711	1.91725	0.466617	1.47413
SLIV_20630	4.82669	5.03975	8087.15	7.37581	2095.13	101.201	9.39666	5.76858	13.8215	11.3324	5.20734	9.77379	7.84244	8614.94	51.2508	4.38422	188.304	97.0396	3.85067	3.31357	5.70993
SLIV_20635	7.62616	11.4299	14786.9	7.0629	4760.26	145.361	11.2475	9.46947	0	0	14.9593	18.0498	13.4102	15856.4	83.0044	5.51016	185.892	256.097	2.37041	3.89413	3.41731
SLIV_20640	4.78504	9.79942	10659.7	4.57011	3662.36	279.888	10.1889	8.42504	3.21148	0	4.83977	5.19079	9.19784	11460.9	168.052	3.5654	123.29	251.01	3.32323	1.39985	6.6336
SLIV_20645	0.928458	1.80781	2034.24	0.244622	631.049	55.8198	0.467466	1.31189	2.06279	2.25505	2.07244	3.33413	2.34088	2627.36	42.173	0.599793	16.3533	62.4672	0.328395	0.17983	1.98841
SLIV_20650	2.06542	4.32192	4509.01	1.21394	1472.56	103.817	2.3198	2.03446	3.41219	0	2.57113	11.0304	5.71611	4884.73	57.3238	1.08235	28.1162	101.022	3.25932	2.67722	2.3494
SLIV_20655	82.3141	43.9052	429.298	97.1149	137.788	32.3416	87.6369	86.4159	58.4948	42.6312	83.2555	56.4653	52.5075	459.147	23.6082	210.286	45.6431	35.1859	121.578	74.5088	30.4303
SLIV_00925	0.338941	0.139698	0.732204	0	0.254658	0	0	0.217009	0	0	0	0	0.0983417	0.221276	2.34115	0	0	1.53938	0	0.15865	0
SLIV_00930	0.191132	0.236332	1.37632	0	0.287208	4.66887	0.930246	0.978986	0	0	0	0	0.332735	1.12302	2.48508	0.48828	0.384363	4.16675	0.653497	0	1.13054
SLIV_00935	0.137408	1.52913	0.791572	1.04989	0.825918	5.87394	0.668771	0.175953	0	0	0	2.38496	0.956838	1.79413	3.1265	1.28712	0.276326	4.74296	0.704717	1.28635	3.65744
SLIV_00940	1.30781	0.808543	1.17718	1.8736	0	3.74372	0	0.627999	1.75547	0	1.32277	0	0.56918	0.747072	3.05541	0.139209	0	2.3759	0	0.306077	2.17565
SLIV_00945	0.068519	0.0282409	0	0	0	0.627654	0	0	0	0	0	0	0	0.0894645	0.278399	0	0	0.497914	0	0	0.202644
SLIV_00950	0	0.426405	0.63855	0	0	1.35384	0	0	0	0	0	0	0	0.0964865	0.6005	0	0	1.61098	0.25266	0	0
SLIV_00955	0.0738969	0	0.319275	0	0	0	0	0	0	0	0	0	0	0.14473	0.1201	0	0	0.268497	0	0	0.437097
SLIV_00960	12.3858	16.3179	21.1093	5.37231	4.55134	8.91803	9.47663	10.1117	9.29279	3.8096	14.0044	24.8771	9.79232	12.7116	30.4144	22.2919	14.5747	25.3507	15.8112	19.5443	9.7575
SLIV_00965	4.96011	4.4976	4.0182	0.947462	2.23602	3.02907	3.01763	3.17574	2.66318	0	0	8.60911	3.45395	9.71454	1.10844	5.27977	5.23671	0.901102	4.13377	3.25039	1.10021
SLIV_00970	2.26096	1.73783	1.40809	0.933797	1.37736	1.11952	0.29741	1.25197	0	1.07603	0	1.59093	1.24109	4.2686	0.695195	0.312217	0.860197	1.22115	0.679024	1.25852	0.180723
SLIV_00975	2.17642	1.47114	0.877642	0.66517	1.43899	1.06329	0.423708	1.11477	0	1.53297	1.40884	1.51102	1.21243	4.60359	1.20265	0.518936	0.700278	2.68865	0.446482	0.814983	1.67354
SLIV_00980	2.71631	1.52091	1.62384	0.783184	1.23222	0	0.498882	0.525021	0	0	0	2.66865	1.01117	3.88125	1.16613	0.872865	0	1.86216	1.05139	1.53532	1.06102
SLIV_00985	2.13935	2.33407	1.63115	2.40383	1.13462	0	0.612489	0.32229	0	0	1.01827	0.546061	0.949338	0.862646	2.35206	0.642982	0.759212	2.74346	0.860546	0.235619	1.86091
SLIV_00990	3.17757	6.23337	3.12809	1.84395	1.81323	4.17575	1.56611	2.57526	0	0	5.85826	2.79251	1.82057	3.49244	9.15193	1.43857	1.29418	7.16105	0.825144	1.20494	3.80662
SLIV_00995	30.1415	36.5211	55.1768	33.2965	67.1206	184.07	20.3259	19.5308	35.0969	28.7761	38.1996	31.5155	23.602	35.3251	401.93	36.1815	20.4481	286.985	33.8348	28.217	122.437
SLIV_01000	12.5683	12.9943	21.5775	10.3083	18.9927	54.4206	9.67664	8.00143	0	1.25036	3.44732	5.54602	7.33442	13.0726	141.946	12.5771	9.42441	96.8779	6.31227	5.58377	30.2403
SLIV_01005	2.80964	5.07325	4.04639	1.02226	3.21673	14.2984	0.651172	1.02794	0	9.42375	8.66063	2.32219	1.70804	3.66852	35.4434	3.64582	0.538108	23.5769	0.686172	1.2525	15.0361
SLIV_01140	3.26439	3.14894	0.400112	0	1.87863	4.66568	0.67608	0.355752	0	2.44606	0	1.20551	0.241824	0	13.6586	0.70974	0	9.84196	0.237473	0.390123	5.95694
SLIV_01685	0.448598	0.808059	0.502493	0.253895	0.898793	1.1161	0.161729	0.468058	0.713662	0	0.537752	0.288377	0.674894	1.0196	5.5896	0.282968	0.534591	3.0184	0.284036	0.248863	2.06379
SLIV_01695	0.682532	0.762673	1.13588	0.463555	0.638165	1.29675	0.885843	1.39838	0.651493	1.86957	0.981814	0.526512	0.72172	0.851568	6.58171	0.361645	0.488022	4.02297	0.492657	0.454367	2.24286
SLIV_01765	9.10086	8.07586	8.05722	10.0464	9.91772	16.2167	7.9052	10.7624	9.41295	11.8036	12.5166	14.5432	13.7938	5.52067	26.5234	7.33278	26.1305	34.6595	8.63862	7.19235	18.1471
SLIV_01770	1.28017	2.22361	3.09475	2.44534	6.45806	8.65545	1.55766	1.75636	0	1.61017	2.21968	3.17422	3.18372	1.7312	17.7593	0.700804	5.88435	10.4656	1.09426	1.88325	9.4652
SLIV_01810	0.205004	0.316856	0.332149	0.391592	3.77366	8.60704	0.249441	0.26251	0	0	0	0.444775	0.118962	0.033459	25.7799	0.218216	0	17.3181	0.087616	0.0959576	9.9281
SLIV_01815	0	0.17318	0	0	0.315692	3.20743	0	0.269019	0	0	0	0	0	0.205731	16.6453	0	0	11.45	0.179577	0	8.85393
SLIV_02495	5.75076	4.98203	4.11469	5.87727	16.6225	13.8687	2.67412	4.69039	6.29339	1.93499	2.37107	4.45032	9.90502	6.07392	58.8165	2.80726	2.79909	57.8932	3.25619	2.60607	21.0159
SLIV_02535	1.20515	1.13913	1.06452	0.24555	1.83508	1.86445	0.625652	0.781889	0	0.565902	0	0	0.82055	0.545496	8.38302	0.136834	0.646274	6.24705	0.65928	0.541536	2.80383
SLIV_02590	0.959266	0.790745	0.287816	0	0.480487	2.92905	1.55626	0.8189	0	1.40764	0	1.38747	0.695814	0.469689	11.368	1.02109	0.321511	5.80899	0.956613	0.598679	3.66447
SLIV_02595	1.12752	3.2953	1.62384	3.13274	0.616108	5.6337	0.997764	1.31255	0	3.6099	0	1.7791	0.594809	3.07823	14.8265	2.6186	1.64904	12.6627	2.10279	1.34341	5.15352
SLIV_02600	4.14155	5.10134	5.62179	3.27354	2.146	8.43062	3.24367	4.14511	1.02238	8.38255	4.62225	2.89187	4.69609	3.79152	20.8893	3.40516	3.25485	17.9883	2.11591	4.09994	10.5591
SLIV_02605	2.00595	2.44374	1.81517	2.17016	3.57446	6.07083	1.72797	1.04564	0.762502	0.937768	1.14911	1.84867	1.70999	2.03969	16.3873	1.48143	1.85632	14.5768	1.09251	1.09681	9.18759
SLIV_02610	4.50771	4.8732	4.15058	4.51697	5.99631	12.6358	2.87727	2.64952	0	3.90373	0	1.28261	1.28645	4.53486	25.8215	2.76881	2.97211	27.9237	1.01064	2.35208	17.0468
SLIV_02625	2.48438	4.04101	4.63218	2.37279	11.9996	5.0121	1.72737	1.64745	0.476397	0.781201	0.717941	0	2.5229	2.80939	23.5052	0.415563	1.07058	22.2445	0.492974	0.706034	9.84041
SLIV_02630	0.81189	1.13082	1.16927	0.427819	1.59862	2.7355	0.272517	1.00378	0	0	0.906123	0.485922	0.779802	1.2794	11.4206	0.143042	0.450399	9.86697	0.143582	0.20967	7.94863
SLIV_02635	1.95279	2.92293	2.59035	1.30883	2.83144	10.5655	1.75079	2.23735	0.735783	3.01636	3.88094	2.08121	1.70971	2.92996	25.5292	0.933566	2.27354	24.2733	1.11279	0.962163	15.1983
SLIV_02640	2.37445	2.82083	3.26877	0.533598	5.14214	4.05159	1.35959	1.43083	0	3.68924	1.13017	0	4.82253	0.91185	17.9332	0.35682	2.38749	11.5454	0.955111	1.1768	11.3597
SLIV_02650	12.2713	7.73056	6.40823	11.8916	28.664	30.3412	3.49609	4.65018	6.428	4.56763	2.58323	3.46324	5.41883	2.99608	25.1648	3.3643	4.41384	51.8364	1.63733	1.75586	31.1581
SLIV_02655	9.81759	7.73158	9.21568	14.7347	34.774	39.6129	5.97282	4.93882	0	4.63064	1.41855	7.60719	6.40917	2.86132	61.9716	6.71805	2.82043	70.7055	2.69737	2.46181	48.7379
SLIV_02700	15.8671	15.5905	12.2832	20.1	37.2001	33.4831	9.16465	11.9142	8.92077	14.1408	11.2032	10.8141	25.9352	14.1371	100.991	12.8279	13.6989	83.2072	10.3673	5.44387	41.6033
SLIV_03160	3.08466	6.09648	9.95541	4.54339	119.957	161.141	5.24555	5.71075	0.798174	9.81641	18.6444	16.1264	2.50168	1.69839	902.756	1.13932	4.93266	382.145	2.22371	4.94041	220.816
SLIV_03165	9.5327	12.7329	26.3136	10.7905	322.302	441.463	12.8878	17.6319	9.47832	26.4225	12.8556	32.1721	5.94148	3.11169	2102.73	2.85621	11.7151	883.862	8.90276	20.6575	702.992
SLIV_03175	0.501721	0.48251	0.602142	0	1.00523	8.68117	0	0.428306	0	0	1.35322	3.62843	0.291143	0.218364	7.06694	0.28483	0	22.4831	0	0.313125	14.8383
SLIV_03240	0.490386	0.382386	0.209965	0.101267	0.159327	0.566568	0.129012	0.203658	0	0	0.214484	0.23004	0.246111	0.138441	1.80939	0.158008	0.159918	1.39652	0.20392	0.0992596	0.548765
SLIV_03245	0.745085	0.433546	0.252484	0.334879	0.592739	3.07803	0.106658	0.336737	0	0	0.709276	0.38036	0.356065	0.343359	2.03011	0.44787	0.176277	1.99058	0.299707	0.492362	1.42584
SLIV_03255	0.325904	0.134325	0	0	0	0	0	0	0	0	0	0	0	0	0.529672	0	0	0.59207	0	0	0
SLIV_03260	10.7174	13.2884	14.0956	9.47462	6.38864	22.4476	3.01763	3.85625	1.90227	3.11936	7.1669	3.84335	5.91078	5.49334	28.5026	4.90265	3.02803	33.1477	2.64985	2.98505	11.6569
SLIV_03265	14.8693	13.4627	13.9921	12.7713	10.5701	22.329	3.38966	6.95617	3.73939	9.19784	6.76241	6.34627	5.57719	6.13812	28.8635	4.80387	5.042	33.7821	3.69092	3.91192	25.6438
SLIV_03300	2.8245	2.10364	3.4612	2.83962	9.00983	11.4992	4.8235	4.94932	7.44963	2.61771	2.40573	0.860072	0.690117	1.39106	13.5701	3.16478	0.597898	59.7749	2.3296	3.57194	29.5301
SLIV_03325	5.91985	7.89391	10.0302	4.43447	11.1631	22.6834	5.64944	2.67545	2.49293	4.08793	11.2707	4.53305	6.39895	5.30455	27.1656	1.87806	10.2707	40.0661	4.76247	3.80325	29.6947
SLIV_03335	1.11644	1.0619	2.04077	2.95282	0.774298	7.86688	1.88092	1.97947	2.76664	0	1.3898	3.7265	1.29572	0.840997	8.23497	0.877584	1.38163	16.3819	0.660672	1.12556	11.4295
SLIV_03340	4.47748	3.80995	7.90448	2.20716	4.77484	22.9331	9.13861	8.87762	0	5.08668	7.01216	11.2811	1.67628	2.82881	28.4037	4.91979	3.48548	34.6361	3.45685	4.32682	29.0471
SLIV_03345	0.389508	0.439374	0.280482	0	0.0308054	1.69011	0.349217	0.420017	0.440283	0.36099	0.829395	0	0.237924	0.200754	1.73254	0.157116	0.0824521	2.49529	0.420557	0.268681	3.24369
SLIV_03355	9.22118	9.14202	11.8445	4.76053	8.23894	21.3074	6.06484	6.38261	5.35246	0	12.0994	6.48849	18.0775	1.95243	31.9984	2.12226	3.00708	31.2404	4.6866	3.26632	49.0149
SLIV_03360	2.56126	3.31212	2.48986	4.89244	3.75252	10.3624	2.64897	4.50962	4.81317	1.12753	2.07244	3.61198	1.96931	1.92292	17.1189	2.50822	0.772599	18.554	2.24403	1.73836	9.65798
SLIV_03365	0.974936	0.639953	0.572035	0.551789	0.434076	1.9846	0.351485	0.554852	0.775499	2.54334	1.16869	0.940093	0.251442	0.612908	4.81219	0.430481	0.871369	4.78871	0.864213	0.473246	2.77656
SLIV_03375	0.106809	0.0880451	0	0	0	1.30454	0	0	0	0	0	0	0	0	0.954745	0	0.429582	1.74636	0	0	0.789714
SLIV_03380	0.0498442	0	0	0	0.299598	0.913175	0	0	0	0	0	0.865131	0	0	1.53916	0	0	1.44883	0.255633	0	0.737066
SLIV_03395	0.152219	0.156847	0	0	0.228735	1.39437	0	0	0	0	0	0	0	0.0993753	1.23696	0	0	2.76536	0	0	1.91328
SLIV_03430	0.500659	0.439331	0.279112	0.246798	1.89295	2.16981	0.628832	0.33089	0	1.70633	0	0.280316	0.112462	0.168698	2.49356	0.385081	0.129912	7.51109	0.358925	0.0604765	2.19715
SLIV_03440	1.3128	0.737843	0.515637	0.455938	3.22806	5.6484	1.45214	1.06976	1.28158	2.10154	0	0	0.831057	0.934967	9.84369	1.7277	0.960006	35.5576	0.918117	0.558627	10.8536
SLIV_03445	0.326952	0.0673786	0.0588589	0	0.491302	2.24623	0.397822	0.418666	1.75547	0	0	0	0.0948634	0.320174	4.251	0.139209	0	8.46413	0	0.153039	2.05478
SLIV_03450	0.278037	0.196451	0.400424	0	0.954968	1.45537	0.193317	0.203446	1.7061	0	0	0	0.0921954	0.103723	2.19483	0.135294	0.319502	5.917	0.135805	0	0.23494
SLIV_03455	0.207746	0.0622726	0.0543985	0.288603	0.340553	0.461337	0.459594	0.145102	0	0	0	0.163899	0.175349	0.0739777	1.38124	0	0.151918	4.46032	0	0.106081	1.56394
SLIV_03460	0.279347	0.364597	0.268207	0.711464	0.279844	2.84322	0	0.238471	0	1.63966	0	1.21213	0.27017	0.54711	3.74554	0.792933	0	7.10485	0.31837	0	2.75387
SLIV_03470	0.29219	0.281002	0	0	0	1.48697	0	0.249435	0	0	0	0	0.226073	0.50868	1.74122	0	0	2.65411	0.166504	0	0.720122
SLIV_03480	3.87604	4.28177	2.77694	2.55565	2.12872	9.25191	4.30923	3.82956	3.3805	2.42523	2.54725	3.07349	3.76774	2.10657	23.5991	4.32271	2.76968	20.4457	2.32088	3.57331	6.40084
SLIV_03485	4.18493	4.79545	4.85151	5.84075	5.64609	28.4844	6.87348	7.00135	9.18266	5.70372	5.24185	6.18423	2.85702	2.03005	76.5012	5.49451	4.42938	51.9718	5.51526	4.85168	26.5547
SLIV_03520	0.0924383	0.228597	0.133128	0.70629	0.555618	2.25803	0	0.236737	0	0	0	0	0.214564	0.241392	3.00469	0.23615	0.185892	3.52659	0	0	1.64031
SLIV_03550	1.26313	0.845999	0.454785	1.80959	1.42355	1.92844	0	1.01091	0	0	0	1.37024	0.916227	0	7.18512	0.672269	0	6.02367	1.21465	0.591242	3.03525
SLIV_03595	2.25505	1.6054	1.91908	1.56637	2.46443	3.44282	1.99553	0.918786	0	0	1.65879	0	2.43872	1.60603	13.9936	1.3093	1.64904	7.44863	1.40186	1.82319	4.0925
SLIV_03610	0.172929	0.570197	0.124525	1.32129	1.03942	1.58408	0.841651	0	0	0	1.39925	0	0.301046	0.338687	4.49681	0.589036	0.695514	7.854	0	0.971326	3.58004
SLIV_03615	1.21807	3.18687	2.51695	0	1.27329	4.20441	2.06205	1.62756	0	0	0	0.919202	1.96683	1.45212	11.3615	0.541177	0.852005	11.5454	0.724293	0.396625	4.22892
SLIV_03620	2.96707	3.13991	2.77175	2.45085	3.01252	9.05973	1.95146	4.9289	0	4.23623	3.89319	4.17556	2.04749	2.25115	17.0732	1.43403	1.2901	25.7859	2.05635	1.20114	9.96086
SLIV_03625	1.73981	2.27076	2.15764	0.738516	1.59767	20.3642	3.99864	4.33192	12.4552	6.80803	5.47464	3.35526	1.29003	0.757217	41.7071	2.30463	1.55499	54.2589	2.14809	1.35727	20.153
SLIV_03635	0.124124	0.245563	0.178761	0.75871	0	0.909608	0.241646	0.254307	0	0	0	0	0.316922	0.194481	1.85592	0.0422794	0.199689	1.98436	0	0.139438	1.02786
SLIV_03640	1.77173	1.71448	1.88598	0	0	5.17466	0.749835	1.18368	3.30879	0	0	1.33702	1.51983	0.704059	8.76367	0.524777	2.16874	8.95641	1.3169	1.00959	7.29025
SLIV_03685	0.0996884	0	0	0	0	1.21757	0	0	0	0	0	0	0.0578481	0.130162	1.37715	0.0848904	0	1.81104	0.255633	0.186647	0.589653
SLIV_03715	20.9571	21.4453	18.7337	29.8815	9.45386	66.9764	25.448	26.0193	16.4333	25.4504	22.0136	12.543	31.4266	8.93613	110.886	18.0272	37.7846	104.565	23.5456	20.9322	36.2074
SLIV_03720	4.59407	6.87972	2.75679	4.09521	0.460226	10.7546	4.47191	6.47104	6.57772	5.39311	4.95639	3.32242	5.24292	2.79927	20.5328	4.43374	6.77498	24.4818	3.92689	4.44411	6.56699
SLIV_03750	1.43967	1.69537	1.36252	2.20001	2.34879	5.52633	0.800794	0.316032	0	1.44863	0	1.07092	0.668342	0.161123	3.47629	0.840663	0	7.02437	0.562557	0.154029	2.91964
SLIV_03755	20.2583	19.2741	13.2447	18.2298	24.1186	56.4267	12.879	11.554	9.31657	13.7497	11.2322	18.8233	12.0326	8.15623	50.7617	19.8	9.77043	87.1617	14.6095	12.1018	61.0683
SLIV_03760	0.302625	0.498922	0.653754	0	0	3.69618	0	0	0	0	0	0	0.702441	0.197568	7.86941	0.515406	2.4343	6.59736	0	0	3.13253
SLIV_03770	3.90869	3.3611	2.87536	4.08226	1.43668	15.1118	4.10584	3.45677	6.03928	1.48549	0	3.90458	2.96983	1.90924	14.259	3.73556	1.80957	12.9758	4.42267	3.5275	6.98582
SLIV_03775	1.29697	1.06912	1.12072	1.18916	3.11826	7.28676	2.52495	1.86007	0	1.82705	1.6791	3.15155	1.50523	1.49022	6.74521	1.85546	2.08654	7.72833	2.74936	1.26272	9.20581
SLIV_03785	0.938827	1.54779	2.39215	1.10358	14.5416	126.573	1.40594	1.4796	3.102	0	0	3.76037	0.167628	0.848642	291.783	1.84492	0.580913	269.48	0.987672	0.946491	126.44
SLIV_03790	0.387115	0.425477	0.278758	0	0.775609	10.2442	0	0.33047	0	0	0	0	0.449277	0.168484	18.6649	0.439534	0.778482	19.4572	0	0.241599	6.29686
SLIV_03795	0.331572	0.546645	0	0	1.66081	7.42451	0	1.69833	0	0	0	1.91833	0.128272	0	5.74809	0.752941	0	9.63788	0.188946	0.827739	2.94186
SLIV_03800	0.515915	0.193309	0.270186	0.716715	4.51055	10.5975	0.456541	0.120115	0	0	0	0	0.217731	0.122477	24.9259	0	0.188636	38.8538	0.56126	0	2.63549
SLIV_03845	2.33752	2.0473	2.94565	2.23253	8.34225	21.4124	3.55525	1.12246	0	7.71773	0	6.33933	1.8651	1.14453	39.6523	4.97634	0	60.5137	0.749268	1.64121	39.3187
SLIV_03865	89.9222	95.6672	61.4162	108.006	59.6186	174.826	63.5958	69.0574	56.1258	52.293	61.5148	90.7175	45.2188	37.5341	299.819	74.4497	34.3987	257.667	64.7802	52.7103	192.519
SLIV_03885	0.215428	0	0.310256	0	1.29487	6.57796	0	0	0	0	0	0	0.500043	0	15.4054	0	0	12.5238	0.368284	0	0.637125
SLIV_03895	32.8878	39.4735	26.4509	14.81	31.8004	39.3921	17.9398	28.8079	19.7907	26.8577	28.2824	31.9882	35.2555	18.8361	88.1547	14.72	19.1701	71.1195	19.1213	12.4342	51.2169
SLIV_03900	25.0031	34.7589	21.6455	9.56971	16.8688	19.5466	9.4824	24.7105	4.98131	31.0399	5.25485	19.3234	33.5941	17.5648	74.562	8.0584	14.9256	55.62	7.77161	6.86132	28.3986
SLIV_03930	8.30268	16.054	18.6004	16.4469	39.739	76.9939	4.98882	9.97539	8.80566	7.21981	19.9055	23.1283	10.2307	13.7851	202.074	9.60152	11.5433	117.688	7.71021	13.8179	63.0548
SLIV_05635	4.03009	5.00139	2.6788	13.1968	6.72138	12.4408	4.74199	4.53676	0.951134	6.23872	2.15007	3.45902	3.90626	3.41165	35.4484	6.8637	3.91863	29.6076	4.69402	3.39964	7.20373
SLIV_05640	17.1566	19.3628	15.5885	12.0107	9.58342	41.6898	12.2411	12.5374	12.5395	9.49035	9.44866	8.18512	14.1779	15.3055	130.732	18.6639	9.21249	94.8108	14.5882	13.2862	29.8863
SLIV_05645	0.450441	0.774906	0.169231	0.598551	0.117716	1.79399	0	0.802497	0	0	0	0	0.318209	0.153427	2.32354	0.500317	0.472607	2.27705	0.167402	0.146672	0.463364
SLIV_01010	10.6081	12.0503	13.2747	7.90757	3.69352	8.09775	6.29632	5.71511	2.77838	2.84751	5.23384	0.561345	6.79384	13.7242	8.09468	8.81305	7.28432	7.40314	6.8559	2.48269	4.97379
SLIV_01015	2.89442	4.20132	2.99044	3.36537	5.67308	11.1434	2.14371	2.09488	2.70273	4.43196	10.1827	1.09212	2.11775	0.657254	4.80638	3.85789	0.759212	6.63002	1.07568	1.06028	4.65227
SLIV_01020	5.63113	4.64187	2.66467	3.07326	0.483528	4.91265	0.391528	0.824083	10.3662	0	0	0.698128	2.70751	1.05036	5.09893	3.56218	0.323546	6.72262	1.37524	0.451851	2.61705
SLIV_01025	1.97111	1.79292	2.64298	1.03866	3.37048	1.86786	7.93943	12.5331	3.64941	14.3624	24.1988	16.5161	0.591628	0.665602	2.43026	0.578798	0.410056	0.864359	5.17075	23.2885	26.9364
SLIV_01030	1601.41	2700.96	1865.72	1297.46	409.691	2368.2	336.437	385.338	443.469	417.073	432.089	308.325	1741.5	830.463	2143.63	713.097	1796.02	4112.2	253.923	213.568	251.009
SLIV_01035	37.9911	31.0867	17.9028	4.80238	2.93836	13.221	6.11816	10.3735	0	6.14874	7.91116	2.42427	18.9659	33.2825	29.1698	10.5857	19.6617	34.763	5.96944	5.09946	13.8382
SLIV_01040	76.0981	101.809	76.9874	59.6429	14.4934	67.387	34.2127	43.9599	39.4981	23.7488	31.7464	13.4777	64.5071	121.986	102.29	25.6145	59.9965	106.767	30.1827	24.5627	35.7773
SLIV_01045	47.6413	59.0176	44.3547	33.2771	20.3014	40.4383	29.6329	31.5269	13.3624	27.3898	39.5558	23.1408	38.1676	61.3924	62.8384	25.4315	32.3524	91.5556	21.3489	19.9699	36.5389
SLIV_01055	21.6213	32.8557	21.4886	33.7791	6.64326	17.2957	35.9737	26.5364	23.737	35.275	33.5364	32.9714	21.8864	31.1169	17.8505	43.0588	26.3936	25.3496	39.7967	46.9483	37.5904
SLIV_01060	7.12545	8.73114	5.7319	5.88575	1.35046	8.62443	9.68536	10.0284	2.75733	11.3037	6.23303	3.34255	9.90867	6.87295	5.3208	21.3191	10.0692	11.4288	14.3761	11.2978	5.12596
SLIV_01065	0.258865	0.36276	0.521938	0	0.311191	1.26468	0.251981	0.33148	0	0	0	0.449305	0.480693	0.574596	1.51458	0.0881754	0.208229	0.752448	0.177017	0.19387	0.535912
SLIV_01070	8.4948	12.2148	10.8543	10.7363	7.87009	10.3363	6.68351	4.58008	2.0576	3.37408	6.20171	7.48295	6.5973	7.25539	16.8164	5.38457	5.77993	16.4768	3.54867	4.78342	11.1449
SLIV_01075	11.0252	9.96144	8.04315	6.62147	6.22176	14.1127	4.92079	6.78152	4.13599	1.69556	0	1.67128	5.86698	6.78914	17.7621	4.75579	5.03458	12.9448	3.78608	4.77753	9.25521
SLIV_01080	147.58	86.2055	118.983	250.88	133.059	470.032	21.3078	20.9775	30.3306	77.0915	36.5671	33.7041	18.0293	14.2907	496.117	1.20261	8.23605	489.267	2.05216	0.925458	231.807
SLIV_01085	32.2645	30.511	39.0241	29.8815	20.1488	51.1779	36.0291	31.4782	35.9968	36.8924	56.5083	60.6067	40.5254	12.2188	245.617	21.6471	14.044	68.0035	24.8329	33.9964	172.668
SLIV_01090	14.793	13.5589	14.9979	19.5862	7.06195	21.851	20.2739	18.8743	12.6165	26.3311	21.6061	39.8578	8.36731	9.41351	19.0081	25.0124	10.9544	23.6729	12.9642	26.1972	20.5326
SLIV_01095	6.32398	4.54533	5.38386	2.14224	3.37048	8.94151	3.79052	2.95196	2.00717	4.38851	3.02485	3.78495	2.60316	4.10824	9.26537	4.5098	2.75649	14.0356	4.20729	4.02458	7.92346
SLIV_01165	41.4637	37.2063	34.739	29.7819	12.7329	67.2706	49.764	43.8357	24.2645	24.8682	48.4514	27.4535	34.354	31.4211	71.6117	39.1571	28.6274	68.7591	43.5541	35.6434	54.2972
SLIV_01170	13.2015	13.6408	12.9993	13.84	12.9174	23.8109	9.26426	10.1428	13.1872	10.2717	14.9051	15.1868	16.1052	9.54051	26.3454	16.6797	10.1253	36.3651	10.1296	8.73724	21.3375
SLIV_01175	2.2134	1.63104	5.65092	1.2812	1.81419	9.42088	0.816113	1.11653	0.720252	1.18108	2.17087	1.16416	0.661666	2.05804	12.5905	2.57023	1.07906	23.8828	1.77729	1.44417	8.92647
SLIV_01290	20.862	14.1246	15.6404	13.3174	9.34821	37.8274	4.3068	6.31797	5.75898	5.194	8.6789	3.49064	6.2864	13.3396	30.4628	3.24249	4.09825	72.0977	3.85067	3.21316	44.5692
SLIV_01305	42.4756	47.6293	63.9745	46.5755	33.3264	79.6	50.4991	52.3146	38.9965	60.5211	70.3124	61.9054	35.7492	43.606	109.294	56.3265	43.2958	97.7822	38.9123	41.767	84.003
SLIV_01313	49.1832	46.0093	35.0185	12.6672	13.2865	97.8685	26.8962	16.9833	0	0	26.8291	9.59167	28.2198	16.5957	166.156	25.4118	4.44524	186.734	32.1208	8.27739	135.652
SLIV_01325	2.93901	1.35293	1.37426	2.62473	0.573554	10.9554	0.743079	0.977516	1.63949	0.672114	1.23538	0.331244	1.77192	2.09315	8.12641	1.82017	1.22812	11.372	1.04403	1.14342	5.41843
SLIV_01330	1.9405	2.03949	1.43227	1.668	0.947678	14.2204	0.236112	0.621208	1.04189	0.854252	1.57015	0	2.70252	2.91374	14.7833	0.867535	0.975578	30.8464	0.829343	0.0908301	6.88679
SLIV_01335	2.0103	1.79077	0.793844	1.48645	0.194891	5.34627	0.315619	0.664312	0	0	1.04944	1.68833	2.33311	1.31241	5.74397	1.15966	1.30409	12.1344	0.388014	0.364247	2.10966
SLIV_01340	19.4478	15.1006	9.23123	16.1394	2.18904	30.4697	13.6485	14.83	13.2968	16.6738	14.1449	7.26933	9.08745	4.04193	28.7662	19.166	8.78859	32.155	11.5804	10.16	6.46253
SLIV_01350	0.170608	0.105477	0.122853	0	0	0	0	0	0	0	0	0	0.297005	0.278451	0.623876	0	0	1.23977	0	0	0.252284
SLIV_01360	1.70473	1.52924	2.05797	1.91548	1.95891	9.03269	1.7082	1.99032	2.69207	2.64869	0.811401	1.30538	2.12395	1.17839	12.0602	1.32359	2.52073	10.1107	0.685721	2.29995	5.04171
SLIV_01410	29.9532	38.7894	40.9846	34.9899	30.1938	83.6126	26.382	28.9611	17.061	51.0164	27.2237	21.0876	41.976	32.1541	80.5783	45.4429	55.8189	129.885	24.7644	17.6731	64.6776
SLIV_01420	2.79786	2.8335	7.48322	6.71864	0.480487	16.598	2.33439	1.02363	5.15048	1.40764	0	0	0.463876	0.835002	15.5903	2.45061	0	28.4641	0.683295	0.449009	15.1307
SLIV_01425	2.33594	1.35923	2.0284	1.04989	2.78747	13.0066	0	0.175953	0	0	2.22368	0.29812	0.91697	0.493385	17.6982	1.87218	0	15.8515	0.998349	0.450223	9.85477
SLIV_01625	2.03132	1.81799	2.00604	0.443447	0.52327	4.962	1.12989	1.48636	1.24646	2.04396	2.34806	1.00734	1.48186	2.34916	4.71626	1.87806	1.63398	14.234	0.5457	1.03231	9.7838
SLIV_01745	0	0	0	0	0.258099	2.36006	0	0	0	0	0	0	0	0	2.16342	0	0	6.55278	0	0	3.68284
SLIV_01780	0.753822	0.448784	0.422194	1.27993	0.503443	3.96411	1.01913	0.643518	0	0	0	0.363441	0.364529	0.382767	3.26704	0.14265	0.336872	7.30383	0.35797	0.15682	2.22941
SLIV_01785	0.508411	0.349246	0.366102	0	0.763974	3.88099	0	0.434017	0	0	0	0	0	0.331913	5.1643	0.288628	0.340802	10.4678	0.434576	0.15865	2.50602
SLIV_01790	0.0809571	0.166837	0.233186	0	0.243304	2.47197	0.197011	0.311	0	0	0	0	0.187914	0	2.30256	0.0689397	0	5.88299	0.346	0	2.63372
SLIV_01795	0.638289	0.205887	0.15987	0	0.667227	3.38951	0.675342	0.568581	0	0	0.89821	0	0.064416	0	2.11984	0.33085	0	7.15914	0.237214	0.103919	2.2981
SLIV_01805	0.206671	0.4685	0.372055	0.394776	0.931676	5.99503	0	0.132322	0	0	0	0.896783	0.0599645	0.0674621	2.39321	0.175992	0	11.7331	0.176657	0.0967378	5.50103
SLIV_01865	0.244428	0.402976	0.234681	0.830042	1.1427	2.32196	0.793094	0.278216	2.33312	0.95647	0	0.471386	1.44991	0.460991	4.63463	0.370035	0.873851	7.89427	0.557148	0.203397	4.33735
SLIV_01870	0.369485	0.182745	0.0532125	0	0	1.01538	0	0.189252	0	0	0	0	0.514579	0.0482432	1.50125	0	0.297211	2.81922	0.37899	0	1.63912
SLIV_01875	1.03406	1.17204	0.806666	0	0.258974	3.02586	0.629099	1.10343	2.77602	3.03477	0	0	1.95017	1.01262	2.871	0.366899	0.866446	6.2619	1.0312	0.484017	0.891975
SLIV_02125	1.47121	0.695841	0.486284	0.737115	0.724833	2.79844	0.234768	0.123534	0	0	0	0.627918	1.11964	0.346399	3.13582	0.451836	0.485012	4.99496	0.577235	0.316096	1.99721
SLIV_02130	1.02206	0.950524	1.01905	0.400474	1.49644	2.88074	0.765295	0.469812	0	0	0	0.682294	1.67282	0.718575	6.98512	0.357065	0.421611	10.855	0.448016	0.245335	4.18532
SLIV_02135	1.47235	1.11461	1.03859	0	1.08365	2.56898	1.02371	0.307814	1.29066	0	0	0	1.18568	0.706199	7.08108	0.869977	0.966814	8.07903	0.205473	0.337553	4.26557
SLIV_02150	0.111494	0	0.160571	0	0	1.02131	0	0	0	0	0	0	0	0	1.08722	0	0	1.2153	0	0	1.31896
SLIV_05185	0.843722	1.88458	2.50862	0.41591	2.20849	6.64838	0.794793	1.11525	0	0	1.7618	0.94479	1.45301	0.284294	10.0411	1.20519	0	19.0857	0.837512	0.968206	9.98117
SLIV_01100	3.17757	2.73323	3.7804	3.16679	4.15203	11.8117	4.03444	2.83055	2.96713	0	4.47152	4.79584	1.76374	2.16465	10.7777	1.41177	2.22262	6.02367	0	1.81068	7.76323
SLIV_01105	2.18783	3.09168	4.20117	2.38807	3.13104	3.18114	4.05648	2.13451	2.2375	0	0	4.52067	2.41824	2.7206	7.95811	1.41948	5.02823	10.9776	1.60294	1.36543	7.70295
SLIV_01110	3.92621	3.20904	2.4918	1.52536	6.0998	3.0479	1.78135	2.04511	2.85838	0	0	0.577509	3.43681	2.91076	6.75956	1.30336	2.54263	8.58347	1.47892	1.18364	4.13297
SLIV_01115	17.4766	14.8536	7.70154	10.0668	6.28881	23.6646	4.52644	7.04616	0.832243	8.18832	12.5421	8.74363	9.21954	9.71454	18.8308	5.67575	12.6242	22.6684	4.17352	5.36895	20.9727
SLIV_01120	75.5405	76.5368	20.9016	59.9219	14.6293	74.8674	40.8022	42.94	19.36	23.81	61.2694	38.3327	31.8041	27.5418	44.5375	99.1773	43.8692	45.854	50.0841	36.9621	42.6557
SLIV_01125	1384.34	1138.81	33.9591	196.686	12.6451	16.0593	37.259	56.3474	28.2389	51.4515	30.7353	19.5251	74.9093	15.5656	6.2684	46.3795	225.869	6.58219	54.5467	40.3737	9.67844
SLIV_01130	88.3942	90.2823	2.06032	8.40821	0.992175	2.68813	2.41018	2.88875	2.95428	2.42223	4.45217	1.43252	3.41642	0.574742	2.77218	2.20219	4.53665	5.09796	3.71553	2.42096	2.92912
SLIV_01135	97.4891	86.7353	54.5379	68.0805	11.814	53.6137	38.2648	38.5917	25.3276	57.684	55.1334	61.4065	50.3368	66.5538	36.8422	113.145	38.472	39.04	41.4415	36.5549	47.2786
SLIV_01145	6.41528	5.89972	21.4233	14.2456	15.3638	17.8746	40.688	51.0347	29.2781	45.1864	52.558	85.0769	3.39698	6.20374	14.0756	7.37502	3.87031	22.6537	52.5741	46.7692	62.5518
SLIV_01150	3.36207	5.40767	11.9869	1.2531	8.00941	5.00773	2.79374	3.04512	3.52227	4.33189	2.65406	4.26984	5.51983	6.74534	6.9968	2.16471	5.77165	14.3014	3.64483	2.30298	8.24563
SLIV_01155	29.8554	35.0502	44.4459	36.3307	71.8631	57.7961	33.3784	33.2538	20.6205	19.3221	18.4973	34.9165	18.0411	34.6838	34.4039	40.4909	25.3763	45.8493	38.2208	27.3072	37.1847
SLIV_01160	0.0403501	0.2162	0.0581115	0	0	0.246412	0	0	0	0	0	0	0.140488	0	0.459049	0.206163	0	0.146608	0.206941	0	0.119335
SLIV_01180	1.37585	1.18816	2.73633	2.00237	2.95351	3.20082	0.637746	1.84569	0	0	1.06026	2.27431	0.912449	0.940992	3.40738	1.22741	3.16208	8.33171	1.90407	1.34934	5.81294
SLIV_01185	13.6642	12.0925	8.76269	3.54578	2.47943	9.28919	7.77972	5.28216	6.64444	1.81594	5.8411	1.56619	6.19373	12.1859	15.8805	11.065	5.28831	10.3979	8.55047	5.50287	7.09108
SLIV_01190	0.271877	0.476244	0.58733	0.519331	0.408542	0.830159	0.661619	0.609249	0	0	0	1.76959	0.433861	0.399361	2.15409	0.347279	0.546741	1.11132	0.69718	0.763556	2.81425
SLIV_01195	25.5849	24.0257	17.4372	28.0461	1.9758	7.02594	12.7989	11.6455	12.9428	16.4002	18.6185	12.3617	15.6414	17.2395	6.32182	19.1278	18.0684	6.96704	13.4868	12.9245	6.64313
SLIV_01200	13.1461	13.8601	13.8422	7.95417	41.2182	12.4192	4.12409	6.44826	4.15963	2.13156	3.52611	3.36165	12.3208	6.33797	26.0478	6.4735	6.91341	31.4914	5.40115	3.53563	7.66128
SLIV_01205	7.75144	10.4451	11.2011	5.38419	32.0414	14.8227	2.28646	4.14411	1.68157	1.83831	4.22361	1.35898	11.9797	3.73147	32.9582	1.64464	5.98328	31.4831	2.5209	2.88306	6.79251
SLIV_01260	17.0028	13.7401	10.3568	9.37073	32.67	17.7028	12.2095	7.70952	8.38083	3.92656	8.11934	3.38653	12.2927	16.0134	32.8885	9.49433	11.4348	31.1928	6.38521	8.7675	15.0032
SLIV_01210	1.2882	1.76983	2.10261	0	0	6.2935	0	0.439882	0	0	0	0	1.29572	1.34559	2.37279	1.02385	0	2.18426	0.880896	1.44714	2.79388
SLIV_01215	1.6947	3.23052	4.42374	4.04645	6.04813	13.5835	2.06205	2.71261	13.6488	0	5.14225	4.59601	1.84391	2.48935	14.8043	7.75686	1.27801	15.009	2.35395	2.18144	17.2289
SLIV_01220	3.57771	1.62981	1.89831	2.15811	1.41477	8.04947	2.74939	2.89345	0	1.65788	0	3.26827	2.73171	0.983447	9.334	1.92418	0.757338	7.86796	0.643816	0.705111	1.94913
SLIV_01225	26.8272	23.895	21.7057	22.6473	9.96488	28.839	11.2475	18.2699	14.0264	8.84641	10.5691	10.0277	39.8226	19.3507	32.8229	20.7914	15.1542	36.142	16.9192	13.827	22.2868
SLIV_01230	46.6822	42.6799	34.524	33.9188	12.1478	43.0904	25.6998	41.9457	35.1255	37.0281	29.4923	10.9493	85.1451	51.0683	30.1124	27.8945	38.1523	41.9369	29.198	25.8535	24.7378
SLIV_01235	52.4652	58.9061	52.0679	47.4784	16.765	53.0403	34.3674	34.7214	50.0455	39.7892	34.2817	9.80482	89.1632	52.6452	39.1339	38.7242	61.9124	54.6481	49.7348	32.391	30.49
SLIV_01240	55.2744	43.0976	47.241	57.735	18.3774	54.2806	49.1064	50.7286	46.434	29.9957	34.6351	20.8479	56.3184	34.4175	24.7035	67.1357	40.58	51.6566	75.2294	51.6839	44.0492
SLIV_01245	52.8884	37.2685	45.8242	35.8478	4.87098	47.9264	28.6472	27.9635	7.3282	27.0379	1.38047	8.14327	32.8686	29.6272	23.0141	11.9131	15.7821	34.7136	12.9789	11.8189	33.5538
SLIV_01250	10.2272	15.1979	8.89552	2.25297	35.0272	64.162	1.88832	3.61681	3.33304	0.546554	4.26951	10.1011	1.89119	4.66057	15.7893	0.47576	0.686597	23.6828	1.08777	7.40948	32.7252
SLIV_01255	5.03725	10.3325	4.04906	3.13274	15.8428	56.5159	4.84628	2.70011	2.5159	3.0942	2.84364	3.5582	4.07869	3.05911	11.8993	2.59366	1.41346	15.9613	2.30305	4.8253	15.5905
SLIV_01265	6.53005	3.74878	2.63101	3.86084	1.5186	5.69687	3.21603	3.28499	1.66958	2.73779	2.51609	2.02393	2.75176	1.9793	6.25402	3.77334	3.12662	7.90876	2.65795	1.81938	5.05803
SLIV_01270	6.21638	5.30731	5.35564	7.63348	6.33865	7.11798	6.21315	4.83294	11.9203	4.88677	7.18568	0	3.99379	5.07291	6.58505	3.9702	5.80405	10.6883	4.5545	4.15677	5.2528
SLIV_01275	45.6553	42.6639	32.6563	17.0922	226.136	27.9432	17.8161	18.4891	6.55141	10.7431	13.1642	20.296	63.2534	8.36422	23.7971	12.2955	47.8486	35.8368	22.5979	12.7555	32.1774
SLIV_01280	1.73787	2.64041	1.52134	1.04145	2.86746	1.66477	0.663393	2.00718	0	0	1.1029	2.36577	2.17512	2.40259	8.63948	1.74105	1.09641	3.71433	0.640795	0.382801	3.52725
SLIV_01285	18.6714	31.4039	12.483	5.75883	9.3695	9.41481	10.338	8.68619	10.301	7.84254	27.1666	4.16242	13.7175	66.2932	9.63261	7.52688	5.23604	15.1864	7.14531	5.90126	11.5507
SLIV_01295	42.8807	64.7132	53.6485	56.7904	6.4766	69.0253	33.6063	33.9029	36.8375	44.9177	37.7217	35.8775	69.826	74.0201	61.6857	34.081	61.5566	36.1142	34.736	28.5735	20.9413
SLIV_01300	14.5376	12.8875	6.66704	7.13624	3.17306	14.3832	8.10324	9.98378	11.3376	10.0109	3.94294	3.87651	15.3639	10.6573	15.3774	5.8786	16.8223	11.9511	6.9421	5.62624	8.64699
SLIV_01310	1.11312	0.661504	0.782907	0.98895	0.466787	0.632341	0	0.994439	0	2.735	1.67568	0.449305	0.841212	0.473196	1.26215	0.0881754	1.45761	0.658392	0.177017	0.533141	0.842147
SLIV_01315	4.26814	5.01879	4.88136	0.47958	3.30112	6.32458	3.8186	2.25046	2.02204	3.31576	2.03151	1.90649	6.92034	4.30258	20.1472	1.33624	0.883561	10.7187	1.34128	0.646352	7.79652
SLIV_01320	4.03307	4.76855	3.57888	4.98025	2.6935	7.96101	2.37928	2.92127	0	1.43471	7.25189	2.12124	2.69494	4.57445	6.28986	4.37104	1.31078	6.66079	1.25358	2.0594	3.37349
SLIV_01345	0.208365	0.17176	0.900251	0	0.626209	0	0	0.533628	0	0	0	0	0	0.68015	1.52389	0	0	0.757074	0	0	2.46494
SLIV_01355	1.58383	0.946554	0.684303	3.02539	0.832994	1.45084	2.698	1.31828	0	1.39448	1.92234	2.06176	3.53846	0.568699	2.89587	1.55104	0.637013	2.30188	1.15075	1.48271	0.936832
SLIV_01365	2.19143	2.08745	1.05202	2.9767	0.292711	7.43485	3.08122	2.74379	0	0	0.788084	2.95835	1.2434	0.953774	2.61183	5.47397	1.17518	2.47717	4.1626	0.729425	2.59244
SLIV_01370	3.47773	2.28659	0.775135	0.63267	0.870981	3.28684	22.9713	29.7945	13.3376	24.0582	31.49	42.7564	4.32447	3.67591	3.22979	5.92298	6.32759	4.06156	14.2971	10.0771	17.0197
SLIV_01375	10.8985	6.77812	8.22927	10.8615	0.753922	7.65986	15.0584	18.4886	9.57809	10.798	13.5322	9.43392	14.2013	6.0778	3.03516	20.9825	10.7622	2.63316	19.8704	14.0384	4.61636
SLIV_01400	18.2514	18.5289	19.6577	20.5711	2.72848	13.3827	26.0549	23.4113	14.1194	23.7044	22.7982	23.6366	28.7759	15.819	6.97054	35.4564	30.4707	5.91487	30.6665	20.4565	7.49956
SLIV_01405	6.82293	6.37671	5.42252	6.97414	0.480056	4.45931	5.99733	7.48037	5.88098	10.8492	9.23205	8.11934	9.13678	5.15449	2.96692	10.8041	9.5449	2.73607	6.59275	4.82786	3.03692
SLIV_01380	0.994099	1.28772	2.35205	1.08508	3.20101	1.73452	2.76475	4.63719	2.2875	3.75107	1.72366	4.31357	1.31855	1.90062	0.865526	1.6326	1.42794	0	2.54919	2.19362	1.89002
SLIV_01385	17.711	28.5981	42.6119	36.6171	40.3905	41.3549	29.9166	26.6814	42.5126	14.6763	60.6954	46.1108	15.5976	21.4928	36.7427	36.5516	29.7503	58.6732	27.6062	47.9851	53.9206
SLIV_01390	35.3359	32.2549	28.8473	36.6087	14.7995	24.7896	30.7687	29.4836	25.7254	12.8898	39.8457	22.5229	26.1816	23.4598	27.1464	56.441	27.8351	32.1578	35.0391	36.7553	23.2234
SLIV_01395	7.99222	7.12461	4.62753	8.54611	4.88944	15.1514	4.35504	6.14568	3.49409	7.16205	3.94925	7.76542	3.16267	6.58516	10.8409	4.50259	5.15293	13.8914	4.31099	4.11221	10.9463
SLIV_01415	28.2499	27.6287	33.4131	22.6158	11.1195	49.9744	15.4653	15.0494	10.2833	3.06595	5.63534	14.3547	12.8821	23.1885	37.0698	36.3256	14.0056	64.2113	15.9989	12.4692	47.3742
SLIV_01430	1.21354	0.947702	3.8174	0.488014	1.91953	1.5602	0.932583	0.163574	0	0	0	0	0.222381	0.750558	6.38401	0.707065	0	4.17722	0.21838	0.358756	4.9113
SLIV_01435	0.311091	0.329707	2.43215	0	0.534248	1.08559	0	0	0	0	0	0	0	0	3.82808	0.378445	0	1.13032	0	0.166416	1.84009
SLIV_01445	14.3681	18.9504	9.07297	5.06686	1.66081	36.4476	2.1517	6.79331	4.7474	3.89242	16.0975	5.755	2.95025	2.74189	13.8314	2.07059	2.22262	11.6458	0.377892	0.620804	5.88371
SLIV_01450	6.16954	6.00365	4.5901	4.30318	1.57719	8.28571	6.35434	7.57235	5.498	8.1141	5.38564	6.66491	8.00698	8.45661	8.32113	5.01392	7.10433	10.8826	5.60178	5.41615	5.07262
SLIV_01455	2.2243	1.19741	0.784505	0.693678	0	1.66328	1.76747	0.465018	0	1.59867	0	0	1.05366	0.829784	4.27899	0.773109	0	5.93762	0.0776028	0.169982	3.75904
SLIV_01460	0.997215	0.975287	1.41183	2.06627	0.711146	2.06436	1.3162	1.38516	2.904	1.78575	0	1.46681	1.25543	0.926886	4.39515	0.86358	0.543833	3.31622	1.24247	0.886077	1.49962
SLIV_01465	0.19258	0.555618	0.693375	0.367859	0.144692	0.588029	0.70297	0	0	1.69556	0	0.417819	0.502884	0	0.312988	0.163993	0	1.22451	0.493836	0.540852	0
SLIV_01470	10.0888	6.61384	4.17585	6.37316	15.5182	9.70249	4.25297	4.67925	3.41219	8.39303	2.57113	5.85991	3.78001	5.08242	6.45538	4.93824	3.99377	16.7408	2.6482	2.97469	11.6295
SLIV_01475	0.0395959	0.326398	0	0	0	0.967226	0	0.608435	0	0	0	0	0.0919082	0.1034	0.321763	0.404618	0	2.01415	0.135382	0	0.234208
SLIV_01480	0.307861	0.290031	0	0	0.528702	0	0.428106	0.225268	0	0	0	0	0.102085	0.344547	0	0	0.353774	0.319595	0	0.164689	0
SLIV_01485	0.541749	0.274816	0.240067	0.636819	0	0.508983	0	0.426902	0	0	0	0	0.241824	0	0.270914	0	0	0.605659	0	0.312098	0.246494
SLIV_01490	0.0383996	0.221576	0	0	0	0	0	0.196685	0	0	0	0.666491	0.445657	0.200552	0.249634	0	0	0	0	0	0.681396
SLIV_01495	0.48328	0.258946	0.0696012	0	0.726211	0.295133	0	0.618846	0	0	0	0.419408	0.252398	0.126203	0.431995	0.164616	0.388748	0.526785	0.413095	0.452424	0.714646
SLIV_01500	15.1475	25.6677	23.9147	14.6194	6.77719	11.6847	11.9732	11.3171	2.93522	16.044	17.6938	19.3724	15.0685	20.0457	13.0311	10.6296	11.7265	16.0559	7.55445	9.04134	11.9912
SLIV_01505	9.28137	11.3209	10.8331	6.30972	3.29113	9.4284	5.76674	6.4367	3.08447	3.79346	4.06732	9.34782	6.08385	8.626	8.98647	4.70854	7.07597	10.8279	4.84908	5.17629	9.87544
SLIV_01510	13.4243	11.2426	7.9185	5.45589	1.7168	8.72134	6.95071	6.76628	0	10.0591	17.3334	11.774	7.04414	9.69635	7.19521	5.83741	3.44631	3.63225	5.12702	3.07496	6.75782
SLIV_01515	0.605251	0.393886	0.73404	0.486791	0.574417	4.08526	0.930246	0.326329	0	1.12187	0	0	0.332735	0.291152	1.96735	1.41059	0.256242	4.16675	0.326749	0.357857	5.37005
SLIV_01520	2.43614	1.96451	2.1356	2.22555	0.954968	1.29366	2.57756	3.05168	3.41219	1.86512	3.42817	0.459601	2.21269	1.27925	3.39983	1.80392	2.66252	7.31207	0.860098	0.892406	2.81928
SLIV_01525	0.28887	0.272139	0.237729	0.315308	1.1162	1.00805	0.803394	0.52843	0	0	0	0	0.814193	0.431056	1.20724	0.421696	0.497925	1.4994	0	0.154529	0.244093
SLIV_01530	0.229704	0.252467	0.441087	0.585029	0.690338	1.40277	0	0.196092	0	0	0	0	0.355452	0.0999739	1.18219	0.65202	0	0.973706	0.327241	0.143358	0.452896
SLIV_01535	0.523535	0.599392	2.01063	1.77785	5.15726	4.79574	0	0.297952	0	0	0.941373	2.52412	0.337557	0.151905	6.0979	0.198142	0.23396	2.74764	0.447503	0.435652	2.40854
SLIV_01540	50.3522	56.9746	46.1419	36.4899	19.4384	27.787	40.4478	42.6634	22.6134	26.4869	34.0788	36.5505	50.8875	32.6512	39.0531	71.3456	67.9083	25.8234	49.3719	43.6522	30.0278
SLIV_01545	1.62343	1.24031	1.08348	0.605077	0.237998	0.483613	1.15629	0.405624	0	0.69724	2.56312	0.687254	0.919082	0.982298	3.08893	1.07898	0.318507	2.87735	0.812291	0.667219	2.10787
SLIV_01550	29.4311	23.1926	12.3515	23.5716	7.60266	22.9845	15.3152	12.9573	0	6.51886	9.98495	10.7092	9.45226	12.3259	26.7742	19.5454	10.4226	27.126	14.0288	11.5522	25.1819
SLIV_01555	37.0093	12.7886	8.07578	58.5546	7.3027	11.4147	19.1042	14.8396	8.02869	13.1655	12.0994	11.3548	7.1587	26.3578	17.0118	6.68512	12.0283	18.3368	6.39082	7.34923	16.0312
SLIV_01560	1.11494	0.882305	0.321142	2.72603	0.804184	1.0894	1.08529	0.91372	0	1.57062	0	0	0.517588	0.873456	2.17444	0.607637	0.538108	1.94448	0.609931	0.334	1.05517
SLIV_01565	55.3726	40.2695	35.3368	76.8474	26.9052	78.9698	48.4132	46.9871	49.8477	60.3325	19.6747	37.4075	34.1203	27.2746	94.3047	77.553	38.2291	92.363	88.4267	46.9742	80.4107
SLIV_01570	0.654772	0.634992	0.44376	1.76572	0.463015	2.11691	1.12475	1.18368	0	1.35645	2.49321	0.668511	0.536409	0.553189	0.625976	1.04955	0.15491	1.11955	1.25105	0	0.22782
SLIV_01575	1.66614	1.19685	0.89126	2.36422	2.3606	1.3082	0.926762	1.88968	1.02238	4.19127	4.62225	0.413125	0.994467	4.41308	0.618943	1.17559	0.670116	3.45929	0.895193	1.06955	1.58386
SLIV_01580	1.54685	1.50555	0.912572	2.27835	4.03271	1.59337	1.08847	1.81371	1.60103	0.656346	1.20639	0	1.12473	9.53886	1.33272	0.952217	1.34922	3.38574	0.382325	1.53532	0.385825
SLIV_01585	1.33669	1.35317	0.371506	0.716715	3.94673	1.4321	1.59789	2.40231	4.02916	1.65176	4.55402	0	0.707625	12.4008	0.686033	0.878663	1.32045	2.04494	0.32072	0.526882	2.35807
SLIV_01590	1.27521	0.861626	0.572035	0	3.39265	0.127664	0.203491	1.17784	1.79589	3.68115	0	1.45137	0.824906	13.6205	0.543611	1.06811	0.168159	3.03826	0.57181	1.09594	0.865568
SLIV_01595	2.87638	2.7559	0.997672	1.84104	2.89659	2.11523	2.05227	2.77689	1.29372	2.12146	0	1.04554	2.2022	35.7475	2.10488	3.43686	1.09024	2.73587	1.23576	2.59404	1.78153
SLIV_01600	2.18852	3.14552	1.69716	3.43011	1.7708	3.08423	1.91183	2.08386	1.80779	1.97628	1.81625	1.46098	2.34457	20.7721	4.05848	2.77159	0.67709	5.40313	1.82272	1.05066	3.31924
SLIV_01725	27.1524	18.9706	22.5749	15.9241	0.441094	2.33039	22.4301	25.4847	8.19557	14.9899	19.0014	16.5584	15.4667	194.319	4.24594	15.2979	8.50037	2.87968	14.8037	9.7828	0.868138
SLIV_01775	9.85448	15.484	32.3815	1.84395	17.6488	5.15828	5.87291	4.84149	16.4131	7.08272	14.3202	8.37754	9.33624	1515.72	26.4752	4.52122	7.27979	19.291	7.15124	2.03333	12.8473
SLIV_05865	59.4087	138.049	40.3729	25.8973	20.3727	25.0109	35.3984	32.491	28.8141	24.8682	113.51	22.4694	44.8001	319.559	45.9049	37.0405	21.2055	31.2153	34.1625	27.7637	33.0656
SLIV_05875	60.8609	75.2153	44.5603	81.1654	2.78823	4.24926	55.314	75.557	54.7944	53.0946	60.0555	152.977	119.625	2395.11	23.0697	6.32031	9.32852	5.8991	20.6186	24.058	4.80169
SLIV_05880	73.3628	90.0686	74.8262	107.337	152.795	57.1936	122.637	138.2	191.562	208.108	234.559	454.763	146.477	2595.04	164.17	13.2921	34.9771	106.136	89.5836	93.9375	702.346
SLIV_07623	1314.61	1193.3	645.909	2094.91	25.9206	27.7214	1181.99	1302.05	1891.33	935.223	1057.83	732.735	359.825	4928.91	15.4929	927.731	412.614	18.1427	935.114	441.103	49.673
SLIV_07625	488.369	502.701	210.541	621.81	9.7184	15.4965	542.216	520.044	396.2	525.528	461.894	348.55	140.228	2315.26	7.75558	301.739	105.357	5.05875	181.374	71.4135	5.84444
SLIV_07630	546.859	512.343	232.627	526.848	25.4658	18.7581	374.777	390.887	334.395	425.247	359.958	361.246	173.942	2142.09	7.9186	189.412	104.797	10.7757	163.328	73.3756	4.38554
SLIV_07635	411.984	403.688	175.289	427.592	39.8105	11.2991	331.102	422.755	240.725	464.627	370.589	333.24	151.247	2001.21	9.10835	223.641	77.3275	7.79434	167.275	86.2031	17.1298
SLIV_07640	467.83	423.338	160.911	340.987	24.221	19.5134	289.435	440.806	231.8	300.711	216.032	217.835	187.563	1634.26	6.8088	114.403	70.2547	8.7719	123.029	84.0889	17.6402
SLIV_07645	445.814	486.662	216.24	362.862	29.8389	21.5749	334.704	473.294	239.835	392.211	279.292	273.999	247.52	1942.44	10.8896	135.139	76.7621	7.52478	125.756	86.6366	14.4116
SLIV_07650	308.196	320.348	120.036	156.415	17.4092	12.8794	150.274	278.846	101.46	160.433	152.447	120.554	172.968	1255.87	10.6942	54.6924	47.5012	6.13029	50.3319	37.0651	9.23126
SLIV_07655	244.673	298.367	131.88	136.844	14.7586	0	157.465	237.476	136.488	162.774	257.113	213.088	162.599	1495.87	7.04223	48.7059	39.5021	3.14874	53.8281	56.2486	11.1062
SLIV_07660	258.868	364.63	171.262	321.957	11.6257	20.0377	290.143	366.556	247.013	229.896	248.728	167.555	152.042	2069.54	9.3182	119.059	53.8986	4.51775	101.617	69.2585	8.88685
SLIV_07665	202.573	232.538	95.1866	196.612	4.32438	4.10067	143.565	179.892	103.01	121.62	203.75	118.213	97.8593	1162.82	4.3653	72.2113	33.9516	2.35264	60.1026	33.6308	3.68811
SLIV_07670	109.94	170.86	68.1625	153.818	4.02092	6.12789	112.531	134.756	79.0192	78.7767	90.3277	58.0549	76.8618	746.205	5.50406	56.6811	26.2328	3.56995	53.1069	27.2027	4.08053
SLIV_07675	64.1639	64.2107	18.3786	59.283	0.306817	0	43.7253	42.3559	28.5035	39.5495	42.1293	32.3382	25.2963	208.879	0.746646	24.8637	7.39089	1.29827	19.809	9.17494	1.81158
SLIV_07690	16.1566	13.7353	9.65344	8.2137	2.94567	6.56487	15.3884	17.0044	8.82757	17.816	16.3733	14.2682	7.37563	34.5124	5.96079	15.1853	6.35825	10.7987	10.9725	8.05089	8.41576
SLIV_08300	66.542	184.655	93.4996	97.4322	68.4082	48.9563	91.9834	68.1875	99.9126	58.5135	285.681	46.5008	78.3841	1468.99	38.4116	42.6574	24.2237	43.1631	58.2274	48.8393	65.5989
SLIV_08750	6.94357	16.1223	3.65467	2.81004	0.928441	3.14432	7.44627	8.89132	1.89566	6.73515	14.9982	3.70234	10.2012	94.4455	9.73089	7.04031	2.13001	7.21586	4.82862	2.64417	3.17604
SLIV_08755	9.25308	16.7114	4.92407	6.79804	1.75714	4.34671	9.77409	11.1976	6.00546	3.58102	16.8666	3.52974	9.33755	82.7792	10.7831	7.31671	3.16946	7.85085	8.51768	4.7595	4.58603
SLIV_09753	280.941	153.909	169.164	294.693	19.758	72.2668	132.255	138.062	225.911	177.508	177.319	64.6611	86.9816	1601.77	40.6021	123.911	151.598	98.7328	197.058	116.526	46.6639
SLIV_09755	41.7721	43.297	39.7765	17.3232	4.33607	3.7761	15.7161	20.4105	16.231	14.5177	28.9078	21.4646	9.32917	596.637	9.15617	19.2483	16.994	6.74	12.8024	8.87582	3.25106
SLIV_09760	35.3594	38.5614	37.9865	21.9056	0	1.16722	15.3491	7.09765	14.3671	8.41406	6.18617	5.80549	10.9803	577.979	9.78499	18.9615	6.34199	5.20844	7.02509	6.97821	2.82634
SLIV_10710	220.119	213.04	89.8615	176.082	11.1895	21.5611	164.964	281.125	179.226	217.032	87.2624	145.958	143.341	1055.33	46.1136	14.5407	9.2946	27.5223	59.9188	42.0663	9.68237
SLIV_10715	208.987	177.676	75.523	198.302	8.56869	16.598	224.231	294.463	155.087	264.635	130.658	221.302	110.743	914.258	36.8539	18.2888	8.03778	26.6246	55.6658	33.8254	10.6388
SLIV_10720	47.8629	32.7911	8.57813	26.8183	4.15551	3.24769	40.1193	49.1674	31.9804	43.0772	33.5645	35.0758	16.9115	100.685	3.63014	22.5528	3.63617	5.21716	29.8202	19.5159	14.7845
SLIV_11870	10.6044	10.6014	5.84897	10.3436	4.97261	6.43005	11.7134	10.401	6.46096	9.2704	2.4342	8.48494	6.98284	201.407	6.60053	1.40898	2.72238	5.46527	3.08574	3.23871	1.77943
SLIV_11875	8.56827	6.52744	5.67283	12.7211	8.17672	14.6312	10.2773	13.9357	4.36063	7.15061	9.85735	7.75301	3.67603	124.017	16.6314	3.18136	2.93983	32.1647	5.48426	3.64946	18.9753
SLIV_12425	66.7289	281.191	91.1018	44.0614	75.5132	41.6848	167.255	169.387	170.61	290.129	596.12	113.368	209.181	3078.34	116.388	124.07	48.0436	72.2655	32.1908	80.4267	93.8019
SLIV_12430	73.7816	220.153	79.6942	34.7403	78.4161	27.1354	163.958	161.963	165.339	163.766	352.85	48.4263	104.758	2609.84	71.9644	53.3257	42.1846	60.0735	62.8898	90.5466	45.0779
SLIV_16840	26.6013	37.6155	15.5043	9.28694	9.8106	7.84682	17.4091	16.5425	8.95002	8.56119	55.6375	12.3565	30.9132	148.182	9.93352	20.405	7.82169	10.3467	12.1705	7.67242	9.65436
SLIV_16925	943.323	1158.26	385.004	1108.38	50.4472	64.9645	776.293	623.782	872.335	715.232	1234.14	748.151	303.122	6860.42	55.9092	148	360.065	50.6992	220.949	192.449	35.5474
SLIV_16930	252.701	326.05	113.865	407.387	30.0006	29.8954	328.899	314.335	291.976	259.126	381.791	228.286	73.3285	2653.86	27.5589	106.277	89.7867	22.5014	108.518	66.3679	20.6703
SLIV_17280	42.3342	63.4417	35.4571	32.1167	15.9412	24.4472	62.3485	42.5474	19.3447	17.6232	76.1215	24.319	84.0938	295.717	30.9045	67.8388	21.7362	41.4543	44.313	16.3022	27.5268
SLIV_17310	8.71561	22.4515	19.0896	11.0988	12.551	11.0886	6.18614	2.32509	0	0	11.7537	11.0304	21.0732	91.0391	8.85309	11.442	10.2241	7.91683	8.3811	5.09946	11.8141
SLIV_17450	25.9666	21.5049	18.3925	20.1647	19.6008	18.7103	28.6423	30.8422	16.9388	26.7081	49.0907	25.2726	66.8911	351.915	36.1871	31.8765	34.5276	20.9415	28.4185	19.9354	16.956
SLIV_17550	1272.62	1037.7	424.64	1447.62	72.8163	55.7893	1051	1053.85	1032.19	1193.67	1105.58	638.845	911.658	6069.35	87.1476	989.677	446.238	38.9656	428.464	229.299	43.0723
SLIV_17555	1150.19	1096.67	520.138	2115.86	86.2858	63.0317	1468	1498.05	1754.01	1654	1362.51	638.357	975.623	7243.19	80.944	816.524	584.439	50.1118	601.702	296.118	31.7252
SLIV_17760	31.8776	65.0493	34.4567	16.6186	13.2776	9.96191	19.5178	19.496	17.5171	45.4809	109.995	39.5208	38.4164	269.081	18.7793	34.9594	9.2946	9.87839	14.8732	12.2169	9.84988
SLIV_18680	166.817	204.073	197.936	101.147	117.636	61.7736	104.886	74.7891	58.5622	57.3088	123.841	58.3964	114.539	758.749	77.9828	96.2508	140.625	89.6464	84.058	51.9592	47.996
SLIV_18705	18.6252	37.4419	19.2956	9.24904	11.162	8.0644	17.5408	17.5439	5.90856	17.9245	51.1999	22.4429	27.2036	139.159	12.1171	18.5546	9.7372	5.4978	15.9438	9.88987	8.706
SLIV_18715	9.48996	26.4518	61.318	6.0969	56.8698	8.00564	13.7316	6.27671	20.8098	4.0146	58.5709	23.7426	14.619	176.562	11.0234	11.2604	29.6865	14.3929	9.25666	14.5666	8.76547
SLIV_19355	2.58705	3.55427	2.64587	0	1.12681	0.915869	1.82482	2.01645	1.61048	2.64087	0	0	1.56651	12.973	2.13275	1.66025	0.904784	1.08983	0.448677	0.491394	1.10886
SLIV_19360	12.1978	17.1525	9.4478	3.13274	1.84833	3.7558	12.9709	6.03774	0	3.6099	23.2231	1.7791	13.7996	72.4053	8.16293	13.2676	1.64904	7.44863	7.53498	5.18171	5.45667
SLIV_20980	20.4827	35.2009	15.0128	9.08269	8.79395	3.90891	9.79101	6.55709	6.87349	4.83052	23.6766	3.96778	17.6697	140.765	8.54525	9.34406	5.88435	6.64482	9.61381	4.45133	5.27347
SLIV_21400	5.30623	10.5452	3.13971	2.5143	5.06844	3.01436	4.60457	4.42445	5.3005	1.44863	5.32531	0.713943	5.39447	39.9048	2.74092	5.60442	1.98525	4.48364	1.89863	1.15522	3.64955
SLIV_21870	8.79127	12.7184	4.1695	6.47432	2.12215	3.44977	5.15511	6.51026	7.58265	9.94729	23.9972	1.8384	15.6527	87.5422	9.46789	7.817	8.52005	4.2333	5.79434	3.96625	3.13253
SLIV_21875	4.43958	8.71256	3.3105	2.41065	0	2.75248	3.2905	3.92462	0	0	5.10578	1.95575	9.25877	50.6992	4.79804	3.22403	3.62555	2.53834	2.46568	1.85654	1.19969
SLIV_22515	126.547	119.933	132.14	114.565	70.5483	100.178	253.632	229.843	186.818	192.34	238.793	219.402	138.524	723.571	91.6664	136.952	144.894	73.9625	255.347	191.272	143.959
SLIV_22520	50.9951	53.5298	100.512	62.9775	10.6493	26.8141	77.233	49.912	49.6319	48.8322	81.0294	20.7238	34.7772	1623.66	73.3644	131.981	48.9516	44.2223	70.7173	35.1914	21.4151
SLIV_22522	162.056	101.5	159.598	172.986	82.366	97.0249	156.587	86.4644	136.488	111.907	102.845	93.0692	96.8051	1813.08	82.6288	172.5	115.021	116.897	206.423	103.37	51.6868
SLIV_22525	365.565	468.029	762.158	749.33	487.034	825.593	736.712	620.324	611.093	284.854	483.839	466.286	291.505	1468.34	407.51	501.818	459.502	728.408	600.751	617.383	387.01
SLIV_23295	3.409	3.91236	1.69296	3.59269	0.750726	4.4867	2.50306	1.73105	2.84021	2.3287	6.18259	1.14767	2.31927	10.8975	3.20008	3.27834	1.83206	2.08217	1.90912	1.4306	1.8252
SLIV_23300	79.2175	108.591	56.6181	79.047	18.063	90.8574	57.5454	40.1214	38.0896	41.6398	76.5358	29.9275	80.0456	264.502	76.7039	72.8281	42.0058	76.6112	39.7519	28.0405	42.5441
SLIV_23305	42.0313	80.6591	37.4819	34.427	16.9772	27.9267	33.3855	24.9732	18.7761	29.605	109.919	15.1741	76.41	314.791	33.3357	41.2325	17.5811	29.0772	24.603	16.9982	26.0547
SLIV_23320	6.2056	16.394	8.61417	3.99885	6.06686	4.10929	4.36668	4.97843	0	7.89932	2.41988	6.48849	29.8496	58.4753	8.3844	4.07474	6.01415	6.51974	3.06759	3.07968	5.30688
SLIV_24540	24.5613	46.7452	18.4758	6.79125	12.8219	6.87542	14.8525	15.1754	8.90829	10.9559	64.7276	28.5403	27.852	247.891	12.5195	10.1423	4.28982	8.39664	8.86372	5.99098	7.09748
SLIV_24545	79.054	65.3513	50.9862	60.0837	13.5046	74.8757	58.5808	59.924	43.4279	50.3016	46.7477	52.6452	96.7772	160.048	62.8063	58.3268	60.8022	54.4615	46.256	44.5302	59.0435
SLIV_25330	0.680907	0.224515	0.130751	0	0.545696	0	0	0	0	0	0	0	0	2.01519	0.0737758	0.463866	0.365145	0.329868	0.155206	0	0.268503
SLIV_25350	6.16486	12.7673	3.8364	3.48916	3.77413	4.18311	6.11205	3.89836	1.63458	2.68041	11.0851	1.32101	5.27777	44.2468	3.55626	5.96266	2.75499	4.14804	3.90337	2.1375	3.03874
SLIV_25355	8.77188	16.3801	4.89855	4.10345	2.69005	1.82206	4.64686	5.19598	2.56315	2.10154	41.5243	7.25004	6.1983	61.591	4.21873	8.94339	2.16001	2.38496	2.65234	1.3407	4.5885
SLIV_25365	47.1842	99.6654	60.3528	30.2068	9.98038	30.2995	32.9029	31.9438	26.3211	27.4982	81.5723	55.581	35.6737	275.145	45.6836	35.8877	18.3651	36.8446	33.759	20.3741	30.312
SLIV_25370	69.1368	158.384	101.628	38.9804	23.7255	53.3133	60.7911	50.967	46.2831	44.5305	129.179	58.0147	54.9216	453.381	76.5532	48.2752	33.2547	50.3362	50.0363	33.123	44.1264
SLIV_25790	23.791	35.1261	12.5554	5.60278	13.2226	10.4488	5.94821	10.4331	8.74922	2.86941	34.2817	5.65663	29.5971	84.2549	12.5797	8.04827	6.88158	11.2493	7.80007	7.01721	13.494
SLIV_25820	77.9895	109.749	61.1193	15.9145	28.9514	20.6697	41.0105	46.3719	24.9084	26.2575	80.8205	68.8118	51.8904	301.534	25.2733	30.1527	23.799	52.2014	34.3129	32.572	36.2604
SLIV_26650	7.08197	7.92716	5.47543	3.41753	3.02453	2.04862	2.35835	2.291	0	3.93808	7.23836	5.82251	2.24946	185.667	3.02892	4.95153	1.79895	3.79203	1.01953	1.25617	4.40943
SLIV_26655	31.3171	24.4112	24.7213	25.5302	2.16591	4.00102	14.3493	14.7655	18.2922	10.3831	68.9168	10.2344	9.20053	843.556	6.81475	20.6428	6.85117	8.33171	12.4324	5.6427	5.03788
SLIV_26657	249.872	155.732	129.8	86.0791	30.3853	79.384	102.634	106.531	117.876	55.9535	74.7964	47.6314	83.814	1484.94	63.3801	70.8449	80.1659	46.1815	164.447	99.5168	78.5981
SLIV_26975	148.502	232.007	94.0883	77.1622	16.2518	65.9063	74.1212	78.3006	82.389	52.0876	102.471	54.5505	71.3156	979.476	94.8354	58.9981	70.639	27.0372	82.3718	83.0316	46.8171
SLIV_26980	1.73188	1.62121	1.05688	0.448568	0.529313	1.97187	1.42867	0.902114	3.78257	2.06757	2.85021	0.254744	0.98796	7.81875	0.906437	0.0999864	0.236121	1.38651	1.35491	1.26407	0.868138
SLIV_27760	44.8598	48.0166	26.4298	28.0439	12.6648	28.2254	17.2021	17.4071	8.75857	19.1499	25.2988	12.3871	31.4746	71.7962	19.3316	17.2482	18.8626	22.2264	13.2464	7.63556	21.5089
SLIV_27770	71.4757	161.752	68.3052	37.1674	37.845	29.2272	37.9951	39.9858	32.0157	31.7761	121.89	18.384	96.0198	812.42	54.002	25.4553	29.5046	48.7471	23.1371	22.1082	41.8831
SLIV_27775	18.9963	39.8311	15.1216	11.0838	3.21783	1.89831	17.1464	16.7179	19.2863	19.4621	49.1867	7.4935	7.37563	88.2096	9.43047	17.4118	2.77828	8.91002	13.5214	5.56137	11.6448
SLIV_27780	25.6969	60.0171	18.0398	8.44477	6.22805	6.46832	32.7238	25.8287	11.8685	21.0839	74.5254	5.9948	9.29971	120.138	13.023	27.6078	4.44524	11.2107	20.3904	9.13962	12.2577
SLIV_27785	4.67504	6.86448	2.17417	2.9767	1.60991	0	4.02928	2.1202	2.09177	0	7.88084	2.11311	2.65636	13.1621	3.32415	2.57111	0.391726	1.76941	1.49854	1.27649	0.864146
SLIV_28635	19.1201	24.7176	10.9437	9.29379	2.75195	6.67698	10.7093	8.54034	6.45749	15.1616	28.31	7.1164	16.9877	81.9969	9.59561	9.68299	6.92598	9.33561	7.8504	5.01539	8.08395
SLIV_28640	23.2777	31.1091	14.5665	9.44952	4.96804	8.52473	10.6678	13.2338	7.88947	18.759	24.1755	9.35142	18.432	83.6978	11.9406	11.8871	5.31888	13.7922	8.70826	4.58526	7.96713
SLIV_29095	12.6722	24.2172	10.4131	1.74458	3.77413	0.929579	4.81555	7.69926	4.90375	5.36082	14.7801	4.95378	11.0414	93.1643	12.8644	3.17577	0.612219	4.97765	3.64315	3.705	2.9262
SLIV_29100	17.5846	38.0101	12.4996	3.45716	6.49007	4.52155	6.20616	6.47865	1.76683	4.3459	22.6326	4.10517	14.5603	114.156	14.5068	7.60099	4.30138	6.42655	4.14886	2.46447	7.2991
SLIV_29795	17.8981	28.5099	10.9582	9.90968	12.7329	12.1446	10.9415	8.63606	1.85698	0	32.1828	3.75185	24.6858	70.5598	12.5067	6.62665	7.3029	10.9956	7.09511	4.37097	8.95009
SLIV_29928	283.015	229.105	203.187	216.89	10.1863	51.7466	228.887	217.009	191.083	164.13	363.386	73.5362	306.334	1912.93	56.463	285.741	146.545	47.7209	444.716	346.65	61.3976
SLIV_29930	39.2863	59.471	52.3152	26.21	1.84482	7.49738	85.7623	96.6829	69.7949	80.1153	181.44	35.7235	198.744	1263.18	16.6079	102.916	42.9875	8.26544	89.8164	56.6881	6.19387
SLIV_29935	31.724	44.8483	39.3634	12.2381	2.48447	7.8882	42.2468	71.2556	21.0835	50.0397	80.6874	20.1776	194.735	1096.63	19.3976	52.7537	30.1319	7.50919	50.2588	33.0359	4.58419
SLIV_29940	245.594	265.617	123.692	130.19	10.2417	27.5607	362.427	359.597	454.959	313.826	947.218	130.687	856.375	7378.88	85.8472	327.765	140.581	28.1105	349.786	170.98	14.0283
SLIV_30025	44.0006	54.8633	28.0235	27.8985	44.0327	29.9189	22.2701	27.8166	26.8012	27.6716	65.0728	30.4841	46.8285	140.611	31.8497	33.1397	29.185	30.8996	23.7831	17.0477	15.8563
SLIV_30675	4.64512	9.69893	3.82275	2.34012	1.68749	2.49381	3.47815	4.44475	2.19257	7.19081	7.43458	2.87943	4.2358	31.5251	2.82066	7.21569	3.69544	1.11281	4.45047	3.82289	2.56641
SLIV_30680	15.6532	17.4414	11.5092	10.8552	4.72719	8.98593	15.9284	13.9041	10.3524	6.25429	19.7068	24.6588	18.2256	41.837	7.83407	17.8448	7.75478	8.94133	11.8836	12.92	9.97908
SLIV_30700	33.1596	54.1368	21.672	20.3264	26.5695	20.6768	21.1872	23.3296	12.6965	21.7663	42.1817	17.0237	25.4794	181.324	36.3794	24.6218	17.5084	30.1693	17.089	12.0748	27.259
SLIV_30970	19.5927	184.017	92.4848	8.90573	6.67227	23.7266	8.10411	12.0824	5.96017	5.86412	52.0962	31.3091	13.785	533.453	58.9046	9.07475	9.59901	10.4866	10.6272	31.3836	12.4754
SLIV_31070	17.2642	24.7087	12.1381	11.4253	8.57939	14.5278	9.26266	12.5331	5.83905	4.78747	50.5975	8.25807	11.8326	54.6681	11.9304	9.4923	7.65438	13.3358	7.088	5.34489	10.654
SLIV_31075	107.554	164.023	87.2437	76.1017	91.5876	78.9816	70.1819	61.1051	36.716	57.5896	238.167	63.8604	94.201	457.109	78.28	67.5996	54.4087	81.8304	42.441	35.6267	76.2799
SLIV_35900	49.4629	94.4226	33.3756	12.0906	6.28975	11.5339	30.558	27.3222	10.9629	13.4828	87.5628	13.7327	19.0759	491.005	27.2111	28.9497	7.39089	15.2084	28.3609	12.1377	9.96371
SLIV_01605	5.33125	12.9803	19.106	6.20456	8.19681	6.89955	8.20522	5.60606	4.17046	10.569	8.8561	14.2476	13.6244	10.4414	22.809	2.55556	6.31904	13.0848	4.58719	10.9402	9.05824
SLIV_01610	98.6748	182.699	264.729	126.163	186.816	171.18	134.631	139.506	120.645	149.875	208.445	224.056	158.181	122.838	243.46	52.0882	159.295	290.49	88.7582	205.891	143.565
SLIV_01615	58.9342	46.7419	52.8233	45.9809	7.63974	35.4834	53.529	51.8163	37.8823	42.0222	53.7313	55.3772	35.0418	57.6446	31.6182	25.1813	43.8174	40.9036	37.7815	66.2444	76.4082
SLIV_01620	3.37868	4.17769	5.0397	4.30256	4.10999	3.68449	1.95764	2.26623	4.31923	0.708272	2.60367	1.74532	1.26039	2.10072	5.22967	3.63068	2.10305	6.28419	2.40667	4.51851	6.78054
SLIV_01630	92.5445	563.697	924.383	33.7277	377.6	95.7662	134.59	225.836	128.372	199.618	250.997	164.264	104.096	425.679	39.9466	2.48649	19.7573	39.3167	23.1382	134.263	41.9082
SLIV_01635	1.89302	1.00315	0.38947	1.03314	0.203185	1.23862	0.32905	0.34629	0	0	2.18819	0	0.313857	0.794474	1.70312	0.230288	0.543833	2.70211	0.346736	0.50633	0
SLIV_01640	1.79792	1.4409	1.69026	0.381591	0.375233	2.8974	0.72921	0.703466	0	2.63828	1.61642	0.650123	0.985349	1.76064	3.75401	0.425286	0.803463	3.81065	0.0853783	0.374027	2.28939
SLIV_01645	5.21447	5.19391	8.37029	8.71544	4.2443	19.2391	7.13785	4.17324	3.49969	2.86941	7.91116	8.48494	4.34973	4.53899	21.2752	1.29512	3.71387	20.3278	3.34289	5.59343	16.7068
SLIV_01650	0.0907876	0.336773	0	0	0.272848	0	0	0	0	0	0	0	0	0	0.295103	0	0	0.329868	0.0776028	0	0
SLIV_01655	0.303348	0.425096	0.567939	0.231778	1.73216	0.370501	0.295281	0.233064	0	0	0.490907	0.263256	0.352059	0.35647	0.640916	0.309982	0.122005	1.43284	0.103717	0.0567959	0.986859
SLIV_01660	2.0773	3.22157	2.63675	1.88311	13.3325	3.44022	1.37089	1.89357	0	1.23997	0.569778	2.44442	1.67535	1.42511	4.00555	0.959427	0.708037	11.1296	1.50476	1.05474	5.51881
SLIV_02090	3.15368	6.06585	4.95477	1.21698	22.6895	5.83608	1.24033	1.14215	0	3.36562	0	4.97613	2.69885	5.4903	10.1474	0.976559	2.04994	20.1393	0.544581	0.596428	13.9433
SLIV_01665	1.31605	0.599523	0.399021	0	0.624502	0.211498	0.337119	0.177391	0	1.2197	0	0	0.401942	0.271319	0.450293	0.117968	0.55717	0.755011	0.118413	0.38906	0.307278
SLIV_01670	3.51561	2.74938	1.55788	4.13255	1.35456	4.40396	2.6324	1.84688	0	9.524	0	4.6938	2.09238	1.7655	3.51612	2.4564	0.725111	3.60281	3.39031	2.70042	3.99898
SLIV_01675	0.969112	0.522332	0.214723	0.284794	0.672118	0	0	0	0	0	0	0.646946	0.475847	0.292006	0.242313	0.380887	0.599652	1.48973	0.127442	0.628086	0.661414
SLIV_01680	6.29221	7.59869	10.5118	3.84613	4.72756	0.384257	2.44995	2.41717	0	0	5.60047	2.18424	0.949338	13.8023	1.43169	0.696564	0.759212	1.0288	0.860546	0.706856	3.53573
SLIV_01690	0.220409	1.02957	0.846479	0	1.76641	2.69202	0	1.69342	0	1.29372	1.18896	1.27519	0.596872	0.863359	5.49267	0.50051	0	2.40251	0.5024	0.275116	1.08643
SLIV_01700	2.49829	2.52539	9.97983	6.4093	6.68615	3.56361	33.7264	56.416	31.3315	41.4233	38.6591	53.3322	1.77777	3.5239	1.54114	6.45996	3.30045	5.83066	53.1529	38.035	37.2129
SLIV_01705	2.22088	2.95732	4.52707	1.56637	1.64296	4.38177	13.4698	20.7383	8.07186	15.0413	13.2703	15.4189	1.11031	2.05215	1.6659	3.02593	0.824521	2.60702	20.7942	17.2724	6.77031
SLIV_01710	2.22822	2.56113	0.994352	1.91832	0.377271	1.14992	3.51311	3.61681	0	3.31576	2.03151	2.17885	1.60261	2.21276	1.37715	4.38286	2.27201	2.05251	3.70194	2.64417	1.94913
SLIV_01715	25.355	22.3589	14.9083	21.0249	5.31632	20.0051	23.5966	19.1281	18.2922	17.3052	38.1693	28.4289	22.6591	28.1442	12.7777	46.0837	18.709	19.9961	26.545	22.9388	11.6259
SLIV_01720	19.5437	16.73	11.2193	16.7079	7.3933	12.5193	15.9642	17.5007	7.33805	13.2363	8.84688	7.70944	19.1132	17.934	19.8798	26.3023	14.8414	24.5805	18.1073	12.9223	12.1259
SLIV_01730	145.482	168.343	145.152	181.008	69.1642	132.16	136.598	165.966	111.497	198.946	132.298	137.751	256.404	180.033	134.676	193.469	225.601	142.519	161.555	128.298	74.8866
SLIV_01735	0.668962	0.827161	0.674399	2.04452	0.402092	2.85968	3.25586	4.11174	4.31014	5.88984	6.49547	3.48329	0.155276	0.960802	1.73955	0.911455	1.07622	3.88897	2.63033	1.37775	2.76982
SLIV_01740	5.02322	5.58375	4.05562	4.07068	3.43102	11.155	35.561	15.2036	26.1533	16.0824	29.5602	13.2101	4.50488	7.75127	13.1118	1.03699	4.59164	10.2318	11.9703	8.265	13.2804
SLIV_01750	5.93677	6.27328	3.21344	5.47984	2.15541	6.81303	3.10276	5.10208	1.71145	2.80645	3.86878	2.07469	6.56639	6.29491	6.92891	6.98949	8.01259	5.64601	6.06226	3.73001	6.95245
SLIV_01755	376.232	252.873	226.807	51.6196	18.6979	20.2791	77.6518	226.588	176.245	469.808	655.367	1037.12	850.346	95.5871	11.9725	3.90037	1877.94	27.5979	124.043	111.055	18.6259
SLIV_01760	2761.5	3307.82	2397.2	3580.38	191.454	1087.61	3273.06	2491.35	3718.06	2885.31	3215.46	2079.17	5759.39	2557.73	671.484	2012.26	8336.92	496.312	3184.84	2496.16	439.309
SLIV_01800	28.4241	34.1496	21.8923	37.7824	4.73356	56.8169	28.8805	27.2981	31.4669	23.8649	27.86	32.4237	34.6038	25.587	71.0799	34.6852	33.5891	45.1168	35.9433	25.8549	25.2408
SLIV_01820	31.0435	26.7487	14.7622	21.4816	2.46443	31.1195	19.3851	21.9009	7.54771	21.6594	14.2182	21.3492	13.6636	14.9132	22.1803	43.5934	25.2068	31.2842	19.0252	16.7789	27.1967
SLIV_01825	6.25736	6.28642	4.85789	5.22926	3.08528	4.47807	2.37928	3.25513	2.09981	3.44329	0.791116	3.39398	4.1417	4.91487	7.62728	5.32851	4.12895	12.0782	5.59934	5.94937	11.4217
SLIV_01835	0.19258	0	0	0	0	0	0	0	0	0	0	0	0	0	0.312988	0	0	0.69972	0	0	0
SLIV_34375	0.26278	0.114008	0.179267	0.211349	0.623483	0.929074	0.471196	0.212522	0	0	0	0.120026	0.11236	0.270876	1.05646	0.28266	0.111252	2.16083	0.0945758	0.15537	2.08608
SLIV_34380	0.238132	0.147223	0.128607	0.454871	0.715667	3.81737	0	0	0	0	0.963419	0.516648	0.0690925	0.155463	2.61239	0.557653	0	6.2729	0.101774	0.278659	3.60938
SLIV_34390	0.095208	0	0	0	0	0	0	0	0	0	0	0	0	0	0.154736	0	0	0.345929	0	0	0.281576
SLIV_34395	0.16947	0.0698491	0	0	0	0	0	0	0	0	0	0	0.0491709	0	0	0	0	0.461815	0.144859	0	0
SLIV_34400	0	0	0	0	0.191472	0.389072	0	0	0	0	0	0	0.110912	0	0.155317	0	0	0.462972	0	0	0
SLIV_37495	0.205004	0	0	0	0	0	0	0	0	0	0	0	0	0	0.333181	0	0	0.744863	0.350464	0	0.606296
SLIV_01830	0.764528	0.354497	0.619346	0	0	2.04263	0.232561	0	0	0	0	0.829355	0.443647	0.374338	0.931904	0.48828	1.15309	0.347229	0	0.357857	0.847903
SLIV_01840	1.03757	0.784021	0.498098	0	0	0	0.841651	0	0	0	2.7985	0	1.00349	0.112896	5.19943	0	0	3.45576	0	0	1.79002
SLIV_01845	0.55091	0.324377	0.113344	0.751663	0.177393	0.480618	0.191521	0.453501	0	0.692923	1.91043	0.341499	0.639373	0.154139	0.703496	0.201056	0.712202	1.42977	0.269087	0.442059	1.86206
SLIV_01850	0.279347	0.138163	0.120693	0.640318	0	0	1.08767	0.357706	0	0	0	0	0.518726	0.072948	0.272403	0	0.337057	1.21797	0.191022	0	0.619622
SLIV_01855	0.904476	1.09875	0.342792	0	0.286133	2.90711	0.695071	0.609575	0	1.67651	3.0815	0.826249	2.65191	0.621561	1.62472	0	1.14877	3.28632	0.162762	0.178258	1.47827
SLIV_01860	1.46526	0.674147	0.441678	0	2.04819	0.416192	2.15603	1.74538	0	1.20008	2.20579	0.591444	3.04517	0.444924	1.38453	0.34821	1.64462	2.72384	0.932066	0.638002	6.04671
SLIV_01880	4.78616	3.51423	1.55205	4.35927	0.762069	1.93566	2.93109	2.51643	0.680737	4.46512	3.5906	1.65044	5.03971	4.9249	4.06963	3.07701	4.33439	5.0673	2.92607	2.49251	2.2498
SLIV_01885	3.62026	3.19511	1.30346	2.70599	0	2.40309	1.53217	3.72879	0	2.77169	3.18406	1.7075	3.10553	3.33969	2.62212	2.81479	1.89921	2.28763	1.95088	2.13662	1.97844
SLIV_01890	4.01869	3.15862	2.28814	4.99856	1.96611	2.28294	2.72918	2.15413	2.00717	0	0	0	1.19312	1.22027	2.27837	3.18339	0.751769	3.05613	3.83449	0.699926	2.2112
SLIV_01895	15.3813	7.89599	6.49964	5.62985	0	4.4997	12.1033	9.43516	0	9.73105	4.47152	7.19376	7.8032	7.45603	9.87954	14.4314	5.18612	3.34648	10.2346	10.6916	6.26506
SLIV_01900	456.527	638.206	815.375	562.27	622.541	527.417	393.692	440.527	425.562	440.742	462.011	638.633	584.377	506.721	522.892	224.463	762.086	804.268	477.365	783.731	329.06
SLIV_01905	12.8337	13.3764	15.7282	5.65718	1.11258	7.91271	7.80774	6.79469	5.3005	6.51886	2.99549	6.96095	8.23493	12.7287	16.1447	8.30154	7.69286	12.1058	9.17672	8.66414	7.84653
SLIV_01910	14.247	16.4154	19.089	11.008	0.769748	8.60271	10.5959	17.7925	5.50077	12.4028	15.5433	27.5066	11.8902	13.3351	12.2278	6.37961	10.4301	12.3306	11.3296	17.923	6.91208
SLIV_01915	15.455	32.72	11.9804	4.83961	6.47221	8.25195	9.86493	7.24564	9.06896	5.94855	45.1015	10.2609	8.87036	71.1794	8.85309	11.0752	3.22686	5.67679	6.71354	5.37618	7.74287
SLIV_01920	0.765679	0.799478	1.21299	0	3.75851	3.89658	0	0.457548	1.09629	0	0.826064	0	0.918251	0.966415	8.79383	0.825892	1.43712	16.3212	0.0872642	0.238931	3.62317
SLIV_01925	0.250449	0.464514	1.08208	0.239199	1.78762	2.103	0.304736	0.160351	1.34471	0	1.01325	0	0.435998	1.34891	4.37567	0.373225	0.503648	9.3273	0.267596	0.234458	3.24055
SLIV_01930	1.39454	1.01818	0.975507	0.913306	0.957962	5.59642	2.13315	2.04083	4.27861	0.701611	0	0.691563	0.647391	3.74573	1.35988	2.44293	0.641007	2.60585	3.1333	1.41741	1.76757
SLIV_01935	3.37563	2.38509	2.18272	1.84229	27.0186	115.063	3.68821	3.52859	2.95908	1.21308	1.11485	1.79357	2.31863	100.069	32.1894	2.17057	0.969762	26.6576	2.17877	2.45069	17.3181
SLIV_01940	0.517278	0.822352	0.851401	0	13.2141	31.5895	1.43864	1.13551	0	0	0	1.92391	1.07204	34.2527	11.2294	0.125855	0	9.66589	0	0.138358	7.86775
SLIV_01945	3.77624	1.49948	2.3213	3.51865	42.5584	82.9633	1.12068	2.00497	1.97808	7.29828	4.47152	2.79757	3.66109	77.6268	33.7925	2.19608	0	31.6243	1.02346	1.63823	22.2001
SLIV_01950	2.19985	3.02232	2.46415	3.73519	97.7006	136.954	2.9741	3.12993	0	10.7603	1.97779	2.12124	5.1062	132.366	61.3758	1.04072	0.491541	43.7392	1.67144	2.0594	42.2892
SLIV_01955	5.91354	7.15373	5.69615	3.81418	144.601	318.335	4.67231	7.57235	0	2.7047	5.59278	2.66596	9.84903	202.683	111.025	3.40075	2.77996	76.2483	2.82277	4.16995	160.81
SLIV_01960	1.85823	2.57339	3.31847	3.40754	56.7396	161.141	0	2.2843	3.1927	7.85312	2.40573	3.22527	7.76382	33.7251	18.966	2.15205	0.597898	20.255	1.39776	1.67	44.1852
SLIV_01965	1.38709	1.14341	1.83459	1.29775	29.0106	61.8885	1.51553	1.01496	0	1.99389	0	1.22833	3.87672	15.9858	8.09726	0.674964	1.02468	14.5024	1.06466	1.06002	16.4929
SLIV_01970	124.872	167.42	196.748	73.3408	176.879	184.997	95.2922	120.583	117.26	127.672	163.887	159.725	401.35	67.2642	81.7701	75.7397	332.813	83.9373	176.891	104.313	101.312
SLIV_01975	53.444	44.1108	32.1313	26.345	5.18121	8.051	37.1826	58.3499	39.9299	45.239	55.2518	47.5247	113.028	17.5667	3.18648	37.8248	156.624	6.26398	60.9677	36.1393	8.89772
SLIV_01980	43.7156	19.6583	24.7766	63.5171	6.17353	21.7571	98.1034	100.86	62.7292	99.4729	57.6555	36.4895	175.413	45.8057	19.6139	178.151	129.479	32.0705	112.046	67.1858	15.5677
SLIV_01985	36.6177	18.6264	15.4722	66.6701	6.36645	7.70039	102.12	94.9413	53.0786	90.5914	57.9524	63.4687	165.659	46.9552	10.3286	179.19	112.181	19.6088	110.024	75.3587	7.75674
SLIV_01990	32.4396	13.4095	11.2699	34.7874	2.28052	8.68879	49.3968	93.2813	48.8911	46.7671	32.235	9.05483	141.898	46.3812	11.0223	128.509	92.131	16.198	83.7531	50.5253	9.11707
SLIV_01995	25.1976	10.9238	13.2127	34.3188	3.35077	11.4776	39.5355	92.7589	37.6282	48.2406	29.8998	27.0923	120.838	36.2068	12.1406	170.952	71.4275	19.7921	87.4869	53.1716	6.83033
SLIV_02000	6.98812	3.9238	2.91715	5.80368	1.97842	9.58652	6.65441	7.91087	9.78797	7.13352	4.91689	7.03135	10.9312	3.37203	7.48927	25.9592	11.2017	4.59975	21.6422	14.2216	4.19335
SLIV_02005	1.05456	1.37258	0.79935	1.69633	0.333613	0	0.810411	1.13716	2.38407	0	0	0.963356	1.48157	0.942112	2.52577	1.60699	0.892931	3.02499	2.27725	1.14311	0.82075
SLIV_02010	18.7628	30.9625	18.8179	7.07279	24.7168	45.8762	4.85187	5.4708	1.52927	1.25386	10.3709	31.5155	2.35524	18.4551	6.71215	0.485088	0.572777	14.747	1.82595	20.1312	28.1138
SLIV_02015	9.44192	9.09286	7.19129	5.54942	0.545696	3.04935	10.6048	9.30037	3.89965	7.99336	20.569	6.3031	27.4479	40.363	2.4346	9.04538	15.8838	0.82467	18.0814	14.7034	1.07401
SLIV_02020	9.16806	5.49633	3.30092	4.77614	0.939313	1.27246	3.54942	7.20397	4.47501	11.0072	6.74394	5.4248	11.4866	6.8015	5.07964	14.3722	5.44725	4.54244	4.98693	5.65678	3.3893
SLIV_02025	0.382264	0	0	0	0	0	0	0	0	0	3.09308	0	0.443647	0.124779	0.310635	0.16276	0	0	0	0	0.565269
SLIV_02030	22.4755	4.08873	1.3394	27.8317	0.465838	1.41988	3.01763	3.17574	3.32897	8.18832	2.50842	1.34517	3.32803	8.19664	24.436	1.58393	2.49367	10.419	2.11988	0.87064	3.66735
SLIV_02035	12.9943	18.3793	13.9078	9.76574	18.1391	29.9205	14.1694	14.1844	19.825	15.0043	16.0875	24.0328	18.13	13.3507	36.3521	18.5028	11.9947	30.1857	20.8791	20.075	23.9402
SLIV_02040	1.95929	0.372713	0.217057	1.91927	1.66081	3.06798	1.22256	0.385984	0	0	1.62601	1.30796	2.50713	0.327978	2.53112	1.36898	0.808226	2.92057	0.601192	0.940612	1.93152
SLIV_02045	10.0756	13.9111	14.1006	8.16091	4.81496	9.13175	9.01062	6.83851	6.1171	7.52316	9.2186	1.54488	13.7596	13.667	11.9777	4.12325	12.1715	6.20928	6.87774	5.86605	2.2112
SLIV_02050	5.89193	8.27804	6.77769	4.24701	1.6705	3.84705	1.44283	5.02979	1.59169	1.30504	2.39872	2.89428	7.05308	5.56415	6.02251	1.64089	6.70675	5.65488	3.10411	2.4977	1.86308
SLIV_02055	0.318553	0.393886	0.504652	0	0.191472	1.94536	0	0.489493	0	1.68281	0	0	0.0739411	0.457525	6.73042	0.32552	0.384363	2.19912	0.217832	0.119286	0.942115
SLIV_02060	0.111985	0	0	0	0	0.341938	0	0	0	0	0	0	0	0.0731087	2.18402	0	0	0.813771	0	0	0
SLIV_02065	0.271877	0.280144	0	0	0.408542	0.830159	0.330809	0	0	2.39373	0	1.17972	0.315535	0.798722	10.2734	0.926078	0	3.45744	0.232393	0.254519	0
SLIV_02070	0.257144	0.227111	0.10581	0	0.662406	1.00951	0.446975	0.0470394	0	0	0.59448	0.318798	0	0.0959287	1.13436	0.156409	0.147747	0.800835	0.1884	0.206337	1.24939
SLIV_02075	8.911	14.1217	3.1835	1.0556	0.415203	2.95293	4.03444	6.36873	5.93425	7.29828	11.1788	1.19896	7.61614	42.3009	2.91895	6.11765	1.11131	4.51775	2.36182	2.58668	2.45155
SLIV_02085	6.97515	7.32564	2.38115	0.789552	0.310559	4.73292	0.754407	2.91109	1.10966	0	5.85297	3.58713	2.33861	14.5043	7.3056	2.72788	0.831224	5.44416	3.35648	0.773902	5.19542
SLIV_02475	27.3569	44.2423	14.6584	12.1394	5.96855	8.18647	9.42419	12.2067	0	23.6054	30.5321	11.6337	23.9132	144.369	14.6053	8.11765	8.38692	17.1377	6.36585	6.41417	11.1596
SLIV_02080	12.3644	8.62423	7.34695	0	11.9533	6.33632	3.78743	6.42168	12.9988	3.04509	19.5895	20.26	18.0628	12.8701	49.6054	6.62665	2.4343	27.6461	5.91259	5.18041	52.4219
SLIV_02095	33.9947	42.465	34.4016	11.1851	7.26265	13.3387	8.25572	13.2705	8.4837	13.9117	16.5455	7.05786	72.6506	52.1231	41.8054	7.40037	18.3173	30.647	4.96544	5.65571	10.3081
SLIV_02100	2.57761	1.68517	1.28008	0.679125	1.86987	0.542796	1.29779	1.82105	0	6.26053	2.87678	8.48494	6.91143	0.812375	3.75586	3.78445	1.42994	1.61474	1.2156	1.49774	14.195
SLIV_02105	9.35528	10.956	8.08398	7.8875	3.49024	7.88019	6.28034	5.94846	8.31398	15.9056	8.35289	6.15912	9.80921	7.75026	7.96928	10.2192	9.86077	7.50156	8.60327	9.42236	5.91524
SLIV_02110	10.1279	7.0847	4.64892	8.63243	2.42532	2.95695	11.3903	12.5038	3.46636	4.26312	9.14178	7.00344	9.03807	7.27048	6.62342	11.0641	8.76348	6.74396	12.4164	9.3679	4.89272
SLIV_02115	20.8407	17.7734	8.59673	13.368	1.85581	13.1985	20.0361	12.6515	7.73615	14.4981	18.3206	9.82467	21.3206	16.5285	11.0395	11.1303	16.1433	8.6006	7.56549	9.05654	4.26126
SLIV_02120	7.8217	3.12306	1.46676	4.98025	0.244864	3.48294	5.35339	6.15553	0	2.86941	9.22968	2.82831	2.83678	2.07446	1.05934	6.52187	2.7854	3.25639	5.98934	6.02565	3.37349
SLIV_02140	6.20501	7.05366	9.44083	7.64684	45.5678	26.2807	0.974195	3.71649	2.14941	3.52463	4.85882	1.73707	5.57528	4.57361	54.2455	4.26123	9.25801	37.9997	3.25076	1.87382	12.4315
SLIV_02145	8.19188	7.38867	8.20027	1.68407	21.197	9.87074	4.82733	6.49144	3.94473	1.94058	11.8896	9.24515	7.11983	12.5667	18.3885	6.25638	16.3999	21.3556	5.40079	7.90957	18.6865
SLIV_02165	7.06126	4.29841	4.53716	3.32017	60.7262	39.8051	3.17238	0.834648	0	3.82588	7.03214	3.77109	6.93435	3.97161	40.2551	2.22021	6.99081	52.4969	2.41431	2.44077	40.8032
SLIV_02260	0.411336	0.64424	0.710878	0.314288	2.34879	2.51197	0.200199	0.52672	0	0	0	0.713943	0.525126	0.751907	2.07241	0.490387	0.496314	3.13855	0	0.154029	1.70312
SLIV_02265	0.240573	0.165258	0.0577448	0.612712	1.08451	0.979431	0.390292	0.718798	0	0	0	0	0.0930679	0.523523	1.17296	0.0682873	0	1.89388	0.41127	0.150142	0.948653
SLIV_02155	3.50628	2.64945	2.10404	0	4.82972	1.78437	1.4221	0.748305	0	0	9.45701	5.07146	4.57798	0.572264	20.4198	0	0	3.18493	0	0.547069	19.0112
SLIV_02160	16.873	7.50344	5.43558	10.178	0.333613	4.06742	10.8055	8.24443	5.96017	9.77354	7.18568	5.78014	27.5056	6.8122	5.8634	13.234	34.6011	2.41999	12.8095	9.87232	4.9245
SLIV_02170	5.35169	2.91476	4.22073	2.43396	0.382945	7.19783	8.06213	16.8059	5.47319	25.2422	8.76374	21.5632	138.788	5.4903	8.18005	6.34764	241.508	7.87053	11.5451	7.99214	4.899
SLIV_02175	76.9441	114.689	182.191	76.258	4.10188	51.5729	114.174	119.719	106.259	148.709	237.441	289.456	618.068	68.7217	24.6777	92.9807	1293.1	21.696	101.79	154.923	34.0584
SLIV_02180	2.08936	1.86583	1.37915	0	2.35472	2.12657	0.847416	3.56726	3.73939	9.19784	8.45302	3.02203	20.6113	1.70503	2.54678	1.18614	16.4565	0.632623	2.23241	3.91192	2.05975
SLIV_02185	0.221433	0.456331	0.446466	0	0.39929	1.08181	0	0.113419	1.90227	0.77984	1.43338	0	2.6984	1.06976	1.90737	0.339414	3.47333	2.73549	0.45426	0.912099	0.589396
SLIV_02190	1.26261	1.87344	2.7882	1.28629	1.01189	7.19655	0	1.29343	0	0	5.44874	1.46098	7.52216	2.74763	4.9249	6.45111	6.43236	3.67005	4.74867	4.41278	2.73837
SLIV_02195	1.9843	1.14942	1.85368	1.63907	1.77294	7.20522	2.08815	1.92286	2.30359	0	0	1.86168	5.47726	2.73093	3.39929	6.85034	10.3535	5.84576	5.31759	3.61481	4.59967
SLIV_02200	8.26405	5.05299	5.15685	11.9582	1.21153	1.30332	14.0227	15.6076	6.11139	12.9445	16.1175	11.3185	19.3885	9.52084	0.693712	37.1756	19.8854	0.516957	19.0532	13.2751	1.54289
SLIV_02205	13.972	7.16467	8.07578	19.2802	2.80873	3.42441	39.3456	29.2004	10.0359	32.9138	23.4426	11.3548	33.353	18.7311	1.97459	60.962	60.7054	1.01871	45.6943	34.2964	0.829199
SLIV_02210	12.6555	9.61931	7.65343	14.651	1.9758	3.34568	29.0642	32.1304	15.296	15.4355	31.0308	7.60719	37.1325	17.8833	1.24656	54.9574	53.5441	3.18493	39.2429	26.9773	2.91649
SLIV_02215	11.3739	8.10283	6.37257	11.5721	0	2.90168	11.7074	22.5882	4.46455	19.8713	10.5729	4.63896	33.2593	15.51	2.12364	27.7163	37.9819	1.72641	23.2518	17.2921	0.87828
SLIV_02220	9.42525	7.41514	5.26161	6.33358	0.461337	1.12493	13.2987	17.3764	5.93425	13.7856	11.9241	8.39272	26.7055	11.4446	0.948036	27.7647	26.0541	0.892396	15.9292	13.6232	0.817182
SLIV_02225	16.324	9.84821	7.62713	13.0915	0.280873	1.14147	25.1691	23.9348	12.043	24.9597	13.6118	21.2228	34.4919	15.7618	2.329	45.7347	52.5612	0.22638	38.9307	23.6808	0.737066
SLIV_02230	6.87296	4.11334	4.74577	11.5099	0.565907	1.14992	16.0381	19.5308	10.1102	19.8946	9.14178	8.98775	18.2479	6.14654	4.74351	61.7342	28.4002	2.73668	42.4918	20.0957	3.06292
SLIV_02235	0.296353	0.352865	0.0948451	0.503186	0.593763	0	0	0.252989	0	1.15966	2.1315	0.571525	0.420373	0.42994	1.17735	0.280402	0.794616	1.31605	0.394045	0.431561	1.16861
SLIV_02240	0.0945002	0	0.0680487	0	0	0.577099	0	0	0	0	0	0	0.0548374	0.246776	1.45906	0.160945	0.380077	1.03007	0.646209	0.353866	0.838447
SLIV_02245	0.840047	0.331181	0.0526009	0	0	0.223046	0	0	0	0	0	0	0.339109	0.524576	1.89951	0.124408	0.58759	1.72517	0.312195	0	0.918156
SLIV_02250	2.85505	2.00482	1.24877	2.42383	1.8432	4.13284	0.823446	2.59977	0.908405	2.23442	0	1.83535	2.23355	1.38067	7.04614	1.98101	0.935646	6.22413	1.44618	0.752333	7.41175
SLIV_02255	7.09327	3.65076	4.30403	5.50226	4.00383	4.61761	2.10294	4.70288	3.09321	1.9021	1.74807	2.49981	3.71916	3.1969	6.78821	4.16997	3.04115	7.58789	3.20084	3.30333	7.45418
SLIV_02270	0.759242	0.625861	0.445478	0	0.591573	1.20208	0.410584	0.432097	0	0	0	0.488072	0.554804	0.84447	3.19913	0.431026	0.904784	2.34994	0.240363	0	0.748481
SLIV_02275	0.652287	0.660597	0.858891	0.427192	0.448079	1.82099	0.544235	0.668208	0.400257	1.31269	0.603197	0	0.3677	0.389341	2.15053	0.53959	0.149913	2.84402	0.286743	0.279149	1.04724
SLIV_02280	0.557468	0.444216	0.508475	0.567923	0.446769	0.453917	0.180881	0.571075	0	0.654427	0	0	0.582287	0.436728	1.02682	0.253182	0.149475	2.49812	0.190603	0.139167	1.42887
SLIV_02285	0.411907	0.242532	0.254238	0	0	1.43741	0	0	0	0	1.90454	0	0.273171	0.153664	0.573811	0	0	1.28282	0.201192	0.220347	0.348059
SLIV_02290	212.993	186.688	138.536	211.151	172.473	154.946	197.535	220.954	164.406	246.704	201.794	218.937	358.612	168.848	187.245	261.323	434.523	179.128	228.07	198.583	116.473
SLIV_02295	1.64003	6.08363	3.83817	0	7.3933	5.00773	0	1.05004	0	7.21981	0	7.1164	8.56525	1.60603	32.6517	2.79317	6.59617	17.1318	0.700928	1.91915	20.6141
SLIV_02300	16.4486	14.7648	9.64413	12.4188	3.32163	19.4546	10.4421	13.9862	7.67962	12.5931	6.8388	11.8485	20.5612	8.95572	29.8499	18.3806	21.1803	26.6931	13.3929	7.97307	12.0174
SLIV_02305	3.73446	3.88851	3.86861	3.00355	0.787603	4.00102	4.78309	5.0337	2.81418	5.7684	1.06026	6.25437	1.44471	3.67842	6.28235	9.03821	4.47961	11.6644	4.70417	5.88804	5.03788
SLIV_02310	154.605	895.154	605.506	78.5537	61.3396	20.6633	46.9766	80.8227	52.1728	90.1367	667.966	452.323	698.721	765.1	5.9222	42.0382	1029.91	8.35365	284.625	474.122	8.46746
SLIV_02315	162.521	1317.34	870.497	110.142	65.7414	41.8863	62.8987	104.75	78.2308	191.061	1091.47	538.238	1362.71	1225.65	12.8478	31.6126	1679.49	13.6573	349.118	500.799	16.7323
SLIV_02320	48.427	271.115	140.12	15.0912	10.223	5.47248	8.09983	17.0953	8.24818	19.9661	159.521	132.048	202.931	193.895	2.31836	5.48185	199.185	3.12306	60.9344	90.6702	3.35339
SLIV_02325	2.02338	18.8405	7.83918	0.653239	0.770826	1.21825	0.832216	1.24074	1.22411	2.0073	17.064	17.065	10.8154	10.7165	1.89898	1.06779	16.276	1.65674	6.62582	7.63014	1.09568
SLIV_02330	1.38748	3.02271	1.78412	2.27169	0.446769	1.96698	0.723525	1.77668	0	0	3.20764	2.79523	1.1502	1.09991	3.66434	1.09712	2.69054	3.87096	1.31305	1.76278	3.44395
SLIV_02335	0.527903	0.50211	0.116966	0.620542	0	0.991947	0.39528	0.311993	3.48851	0	0	0	0.188514	0.371149	0.461982	0.55328	0.816618	0.147545	0.277684	0.532212	0.240194
SLIV_02340	16.7776	20.0327	19.257	4.27305	44.7689	11.7982	1.97956	6.38005	10.919	6.26679	14.8097	20.296	23.425	3.38552	35.7783	2.51106	6.5434	33.8049	2.95511	2.28456	44.3566
SLIV_02345	0.155003	0.127773	0.223233	0	0	2.36646	0.754407	0.396967	0	0	0	0	0	0.202386	1.13363	0	0	0.563189	0	0	0.458419
SLIV_02355	0.340454	0.280644	0	0	0	0	0	0.581273	0	0	0	0	0	0	0.368879	0	0	0.412335	0	0	0
SLIV_02360	0	0.332615	0	0	0	0	0	0	0	0	0	0	0	0	0.655784	0	0	0	0.344901	0	0
SLIV_02365	0	0	0	0	0.521484	0	0	0.111097	0	0	0	0	0.0503456	0	0.211507	0	0	0.315232	0	0	0
SLIV_02370	0.0706126	0.0388051	0.0677967	0	0.707384	0.287481	0	0.12056	0	0	0	0	0.19122	0.0921982	1.09024	0	0	0.256564	0.0402385	0.132208	0.76573
SLIV_02375	0.676878	0.433974	0	0	0.904112	0.918578	0	0.192611	3.23048	0	2.4342	0	0.349142	0.0981992	3.36138	0.512357	0	1.36632	0.642863	0.422441	2.00185
SLIV_02380	0	0.187574	0.327713	0	0.19539	0.992582	0.158213	0	0	0	0	0	0.188635	0.339553	0.950971	0.16609	0	1.53545	0.111145	0	1.05753
SLIV_02385	64.3243	55.5017	45.5154	34.1214	26.5842	37.2366	17.1373	21.9941	7.37772	21.1716	26.4062	21.6137	43.3567	37.7888	84.7225	20.477	64.9366	58.0389	27.3078	20.26	52.3217
SLIV_02390	3.24155	6.42237	3.07133	0	1.11092	5.73033	9.27228	13.9089	7.3282	11.5162	6.90235	1.97413	2.70605	1.26231	11.5533	2.90565	0.686179	13.2242	3.74299	3.93963	19.4259
SLIV_02395	76.2616	97.0366	114.055	20.917	168.662	402.429	38.0685	14.0221	79.7929	6.88659	12.6578	30.5458	24.9637	54.1274	2487.76	12.6552	25.9534	319.008	27.746	38.8082	254.458
SLIV_02990	5.49633	10.6897	13.8525	7.218	221.191	250.167	5.85175	11.217	27.6664	10.5858	12.5082	16.3966	4.38551	5.04598	1895.16	2.48649	7.94437	334.816	7.48762	7.07493	279.134
SLIV_02995	19.0654	14.4355	7.93221	2.15811	43.2919	30.1855	0	4.34017	0	0	0	1.2256	22.1269	4.05672	500.134	0.721569	2.84002	102.112	0.482862	1.05767	106.506
SLIV_04070	2.14486	2.75031	2.47882	0.404645	16.6324	19.0816	0.386633	0.474706	0	0	0.857042	0.459601	1.84391	0.622338	296.99	0.360784	0.639004	23.5718	0.27161	0.594937	96.247
SLIV_04075	1.98316	2.6503	3.76488	0.459172	28.5362	28.9928	0.292489	0.615627	0	1.05822	0.97253	1.5646	1.63903	0.510032	292.766	0.307051	0.241704	32.9712	0.205473	0.337553	130.811
SLIV_02400	0.0921034	0.607384	0	0.703731	4.15203	1.68739	0	0	3.95617	3.24368	0	0	2.24476	0	3.59256	0.313726	0	1.67324	0	0.344891	3.81352
SLIV_02405	0.387115	0.186146	0.0929193	0	0.193902	1.18203	0	0.165235	0	0	0	0	0.0748795	0.336968	0.629154	0.109884	0.259494	0.351636	0.220597	0	0.477035
SLIV_02410	0	0.211664	0	0	0	1.56808	0	0	2.75733	4.5215	0	0	0.745013	0	3.96452	0.655972	0	1.86592	0.438965	0	2.65791
SLIV_02415	1.34075	0.751541	0.463421	0.819535	2.82058	0.65502	0.783055	0	0	3.77745	0	3.25793	0.933624	0.0700239	3.05064	1.00472	0.431395	3.50746	0.275048	0.401645	5.86854
SLIV_02420	2.5125	2.68026	1.2771	1.12924	1.99877	4.51278	2.15795	0.757007	0	0	4.78349	1.28261	0.857631	0.385946	4.0834	1.76197	1.18884	6.44393	0	0.55343	11.3645
SLIV_02425	0.627668	0.776101	0.150659	0.39965	0.943178	0.319423	0.509147	0.803736	0	0	0	0.907854	1.45691	0.0682949	2.12523	0.712661	0.420743	3.04076	0.536513	0	2.01101
SLIV_02430	0.950768	0.494994	0.792741	0	3.15816	1.52795	0.487097	0	0	0.881158	0.809803	0.434269	1.39382	0	5.28629	0.511348	1.81135	5.63632	0.342186	0.0936909	2.66388
SLIV_02435	0.152952	0.239555	0.220278	0	0.689508	0.653838	0.595537	0.156685	0	0.269331	0	1.32737	0.692297	0.159766	1.78979	0.104198	0.18455	1.33376	0.339921	0.229097	2.66887
SLIV_02450	10.4792	9.36276	9.24992	9.29823	9.54968	18.5792	4.6067	5.71379	0	11.905	13.1292	17.6017	8.63106	5.38477	42.3033	6.44806	8.42941	32.1797	2.08042	4.55697	27.5929
SLIV_02455	0.476177	0.543495	0.63303	0	0.990745	2.0132	0.35655	0.469039	0	0	0	0	0.425108	0.430435	3.03607	0.311917	0.883925	2.26249	0.375714	0.274323	2.38325
SLIV_02440	7.13015	4.91925	2.0091	1.18433	0.465838	0.473292	1.50881	2.3818	0	1.36472	2.50842	1.34517	3.86771	1.61909	4.66047	1.97991	0	2.81594	1.58991	2.32171	0.22921
SLIV_02445	0.856872	1.17723	0.719864	2.18236	0.858398	5.66887	0	1.28011	0	0	0	1.23937	1.07734	0.745873	2.32104	0.364838	0.861578	4.92949	0.976574	0.534775	2.11182
SLIV_02460	1.84252	0.463373	0.674636	1.43167	0	0.572137	0.911961	2.79925	1.3414	2.19965	2.02152	2.16814	0.398683	1.38637	0.507548	2.55297	1.63284	0.56734	2.02873	1.92953	0.369439
SLIV_02465	7.65505	6.2507	8.11249	1.65537	0	2.20511	2.81188	6.65822	0	2.54334	7.01216	3.76037	3.77163	9.33506	6.45538	2.70588	2.90456	8.39664	1.85188	1.0817	2.56298
SLIV_02470	5.1793	3.62323	3.22557	2.353	0.757243	5.471	1.6351	2.72456	0	0.492983	3.17143	1.94369	2.17695	3.03401	4.95955	1.90723	1.5764	4.47574	2.48876	1.83461	3.14633
SLIV_02480	0.470751	0.582076	0.677967	0	1.41477	1.43741	0	0	0	0	0	0	0.546343	0	2.10398	0	0	0.855213	0.402385	0	3.48059
SLIV_02485	3.54972	2.45416	2.14384	1.74982	2.75306	3.84603	2.78655	1.90616	2.45924	10.0817	1.85306	3.97493	6.24603	2.09315	12.841	0.975093	3.68435	12.6895	3.81722	3.00149	9.1436
SLIV_02490	3.22571	2.46059	1.1094	2.20716	2.74915	1.76409	2.10891	2.09611	0	0.847781	0	1.67128	4.86121	2.64022	23.9436	1.55793	0.77455	21.5164	1.81073	1.44227	7.40416
SLIV_02500	10.567	6.01935	4.48655	4.95095	0.149799	5.78344	2.91112	5.29756	4.81722	2.63311	12.0994	8.00247	5.14848	5.98746	4.09094	8.4466	4.31014	6.9725	6.263	4.24622	3.90645
SLIV_02505	58.3936	64.6358	48.1062	62.3975	16.7927	84.7444	70.5279	72.4934	69.8923	95.148	87.4431	63.9445	62.2831	71.5939	75.7431	60.3399	74.5813	76.0768	83.976	55.2976	62.6506
SLIV_02510	37.9795	28.5217	20.2664	16.5712	5.30538	22.7931	26.2665	31.2596	21.6647	27.5327	22.8544	23.6366	26.8684	29.6351	33.1171	17.0084	34.6888	29.1383	24.3155	20.4923	25.9553
SLIV_02515	23.6447	24.2381	14.3956	23.0672	0.914939	22.9296	16.2988	16.9579	6.53834	20.9965	6.15838	17.6135	28.4131	22.2601	18.3482	13.3512	23.7745	13.8268	12.4041	8.3125	3.9016
SLIV_02520	6.95395	6.65584	3.61651	2.36146	4.52812	4.71853	1.50423	4.65018	0	6.80286	3.12599	3.35271	6.7255	6.00269	6.40436	1.9739	4.50605	9.68548	2.31157	1.51899	5.94134
SLIV_02525	25.8335	32.1886	30.861	22.7887	28.4077	27.4612	15.8562	21.8575	24.6368	25.8558	42.3261	33.0515	28.1712	31.6935	39.8975	10.8626	33.219	37.1786	18.9833	19.7596	17.6417
SLIV_02530	11.5224	15.6181	13.8571	8.16854	15.5294	8.70503	11.2738	13.5377	3.82676	16.7338	24.0292	20.6176	15.5095	17.6814	19.5954	9.00275	16.4827	23.5223	8.42752	7.89543	12.8229
SLIV_02540	7.00694	6.27971	6.33638	6.22531	0.489727	9.20492	1.38792	3.75592	3.49969	0	2.63705	1.41416	9.69233	4.99998	6.35607	2.22021	6.06234	5.47665	1.81073	1.98312	2.89157
SLIV_02545	7.70623	5.15619	6.91847	6.11747	0.902332	9.47329	1.70484	3.33202	4.29883	10.5739	3.23921	2.60561	9.93097	5.61901	5.53028	1.53404	7.04414	13.2726	3.76404	4.1224	5.32777
SLIV_02550	3.95431	3.41485	2.71187	2.87748	1.69772	5.74962	1.83293	7.47474	0	11.6052	6.09452	4.08534	3.71513	2.21276	4.43748	3.20697	3.78669	16.7622	5.47243	3.87811	9.4672
SLIV_02555	0.764726	0.260847	0.645616	0.402966	0	0.805186	0.256686	0.135068	0	0	0	0.457694	0.42846	0.172154	0.900003	0.179644	0	0.574873	0.180322	0.0987448	0.46793
SLIV_02560	32.1592	34.9095	52.4694	31.3949	8.72643	37.8062	42.3964	31.9901	25.8856	43.4122	51.4225	57.5294	39.803	24.965	26.0886	40.6816	44.0692	29.6597	43.7385	41.4405	31.1093
SLIV_02565	0.655169	0.84251	2.94391	0.800947	0.157521	0	0.127549	0.268464	0	0	0	0	0.334565	0.102654	0.724067	0.580231	0.210805	0.571317	0.716826	0.196268	0.310024
SLIV_02570	0.155477	0	0.223916	0	0	0	0	0	0	1.36889	0	0	0.0902218	0.152254	0.31586	0.198597	0	0	0	0	0.229911
SLIV_02575	6.23245	6.35115	5.93679	4.49953	18.2882	25.4737	5.97117	2.76497	0	0	1.58834	1.27766	2.56296	3.26787	28.2342	2.59096	4.34227	92.363	5.53706	1.562	13.788
SLIV_02775	17.1748	22.3067	17.485	11.6607	13.349	15.9969	8.09297	10.7338	6.35965	7.62091	5.16068	7.70944	12.0812	8.59525	25.729	8.92262	6.87101	49.0782	6.26941	5.54422	28.0917
SLIV_02780	20.2875	25.4882	24.9055	19.1428	26.078	31.3465	15.7627	21.5965	15.7486	18.2925	19.7779	9.01525	13.8293	12.5265	34.0645	15.0905	9.33929	88.5885	12.0135	10.297	66.3253
SLIV_02580	51.1262	36.9059	25.1695	25.5238	24.7312	55.9759	17.0515	18.5709	8.74922	27.2594	14.5038	20.5053	19.5265	28.7765	64.0241	17.2066	18.6786	97.5436	11.143	9.9919	100.241
SLIV_02585	124.415	104.474	140.374	101.554	3.0559	157.457	34.9959	33.6673	40.5564	40.926	51.7164	75.0069	58.1621	119.773	120.284	50.9634	47.907	72.0431	25.702	21.8937	43.8196
SLIV_02615	1.25706	2.30272	2.41386	3.20159	6.71626	8.52966	2.03939	2.14624	5.99946	4.91899	0	0	1.29681	3.10029	26.7863	1.1894	1.12352	9.1348	1.43267	1.04604	13.6317
SLIV_02645	0	0.132625	0	0	0	0	0	0	0	0	0	0	0.37345	0	2.35335	0	0	0.584576	0	0	1.90331
SLIV_02660	47.0051	37.1152	24.1663	40.0271	7.88637	38.5477	28.3763	33.4555	18.8542	34.4459	21.1558	19.0051	33.6555	18.1531	40.1513	35.8509	32.4299	42.5237	29.4856	20.7871	23.1553
SLIV_02665	24.2805	18.5227	8.28722	21.071	2.22247	16.0414	15.2216	15.3484	11.9117	9.22385	14.71	14.373	13.142	9.17288	13.2457	22.0669	16.1106	16.0936	17.0538	9.38919	13.9198
SLIV_02670	44.2434	25.5936	10.7595	14.0854	17.204	33.7735	17.9445	17.6423	41.6757	6.83402	29.8329	13.4723	72.6302	9.88139	73.4829	20.9861	17.9506	53.5846	14.7623	9.44633	138.31
SLIV_02675	112.02	114.937	87.9256	100.676	16.2981	108.409	84.9563	93.9647	75.5232	85.7954	88.4467	77.5807	133.204	91.5528	102.46	69.1263	104.626	71.7353	110.455	80.1975	74.8048
SLIV_02680	103.7	96.4583	75.2543	69.3678	11.2171	93.6367	86.4095	89.3869	51.9953	78.1573	44.0764	72.6607	108.761	66.9095	81.1533	60.5602	87.2291	62.3084	90.1917	63.5544	49.8222
SLIV_02685	82.5303	88.238	56.0361	77.2955	7.79566	83.1642	75.1174	82.9283	68.7081	105.056	83.2555	95.2969	97.5891	67.8503	67.8034	73.335	82.7662	51.051	73.6118	54.6371	41.6818
SLIV_02690	41.7112	31.6682	19.1559	20.7908	0.860816	23.5046	16.1188	26.9121	8.4584	20.1748	30.9984	35.7324	33.4916	23.3508	21.1809	20.2751	21.8881	17.627	14.8123	15.8203	17.1539
SLIV_02695	25.5409	22.7761	14.5401	19.2224	0.657465	16.9668	16.9294	20.7297	13.1554	15.7941	19.4715	17.4664	21.1367	18.2952	17.6528	15.9838	17.1574	12.1614	14.997	12.2879	9.51082
SLIV_02705	19.006	14.1983	13.6616	21.1345	5.30396	15.0265	28.1638	29.596	21.5027	27.1924	44.4884	34.9027	28.1239	15.8645	30.255	29.5371	17.0629	23.2449	28.1691	20.7473	13.5004
SLIV_02710	2.98499	1.8256	2.35748	0	23.1507	2.35212	0.468647	2.71261	0	0	7.79129	1.67128	7.71088	0.502899	13.1455	0	0	13.6445	0.82306	0.540852	50.69
SLIV_02715	0.678484	0.969436	0.260571	0.691209	0.407816	0.828682	0	0.579204	0	3.18597	1.46399	0.785084	1.2074	0.236237	3.96971	0	0	1.80782	0	0.423443	6.82245
SLIV_02720	0.794392	0.392901	0.228814	0	0.954968	0	0	0.406891	0	0	0	2.75761	0.737563	0.207446	2.58215	0	0	1.73181	1.08644	0	9.86747
SLIV_02725	3.31076	1.66258	0.657669	0.581526	2.05861	4.6479	1.85214	1.94918	0	1.3402	0	3.30252	2.03161	0.198751	8.22578	1.03699	0	6.08379	0.650562	0.57	26.1107
SLIV_02735	0.977713	0.805952	0.469362	0	1.46918	1.99025	0	0.834648	0	0	0	9.8991	2.45854	0.212765	8.20992	0.832579	0	3.55242	0	0.610192	5.78313
SLIV_02730	0.166147	0.136959	0	0	0.249665	0	0	0	0	0	0	0	0.578481	0	0.540058	0	0	0.30184	0	0	0.737066
SLIV_02740	1.83049	1.4239	0.631211	0.393975	4.57145	1.57444	0.250959	1.25451	0	0	2.50333	2.01367	3.53073	0.302964	7.50029	0.74645	0.207385	4.87107	0.528895	0.386166	8.76855
SLIV_02745	2.75947	3.03292	2.28814	0	17.8428	16.341	0	4.06891	0	2.94492	5.4129	0	1.45572	0.982638	20.3854	0.56966	0	24.9137	1.28657	0.469687	13.8491
SLIV_02750	1.54152	1.48649	1.34042	0.444462	0.349645	2.13144	1.69871	2.83055	0	1.02432	2.82412	1.00965	7.79758	4.02549	1.2763	8.17338	6.19995	1.26814	4.12698	2.88619	0.602134
SLIV_02755	1.36403	0.971073	0	0	0.37267	0	0	0	0	0	0	0	0.287829	0.161909	0.705368	0.211191	0	0.225276	0.105994	0	0.550103
SLIV_02760	8.44536	7.48384	5.1084	8.06602	1.26906	1.54724	5.34351	3.35246	0.906896	2.97427	10.2503	3.29813	4.50869	2.81189	3.70594	11.5067	7.3029	3.37539	5.41415	5.61336	4.1212
SLIV_02765	6.65776	7.48384	4.57628	8.09291	2.72848	6.46832	13.256	4.65018	6.49942	2.66445	12.2435	3.93944	5.79514	3.55622	9.59085	10.5658	4.26003	19.2423	6.72557	1.69982	13.4251
SLIV_02770	3.87771	1.59824	0.620512	0	0.647436	3.94677	0	2.75858	0	7.58692	0	3.73913	2.75023	0.843848	2.80098	2.2014	2.59934	6.2619	1.84142	0.806695	8.91975
SLIV_02785	0.903574	0.496558	1.04105	0	2.53451	1.47147	3.51818	2.93116	0	5.30365	8.77351	8.3643	0.559289	0.471915	6.7552	1.4363	0.484553	4.15852	1.0298	2.48125	4.63199
SLIV_02790	31.1376	26.6352	16.9083	36.6618	3.83521	19.327	14.9064	25.2305	7.67401	41.3472	29.7383	31.4522	33.8864	26.6597	21.7357	28.2542	29.1529	13.3537	21.7288	18.7322	12.6811
SLIV_02795	20.9982	21.0822	14.2522	18.1943	3.06705	14.7308	16.105	23.6017	17.9327	29.9508	13.012	24.691	30.328	20.0279	15.229	12.2719	24.6273	12.0229	16.0719	15.865	6.85956
SLIV_02800	77.4846	88.3916	47.8072	55.7326	6.30082	40.277	38.2648	36.802	30.956	63.837	93.3027	76.5686	108.024	63.7593	29.9565	28.5652	69.2144	23.6462	28.449	32.9567	15.1137
SLIV_02805	14.643	22.3792	18.0759	11.4662	8.88342	10.2753	14.3864	18.8087	9.27824	18.4176	17.6621	24.8629	15.279	13.4784	15.8532	13.1276	16.0951	12.8052	13.1772	15.198	10.7593
SLIV_02810	24.2733	33.111	27.2349	13.6906	19.8354	19.4443	23.4019	23.8357	17.1648	27.466	24.1988	25.1708	25.1639	23.1599	34.1703	15.4998	27.9451	24.4959	21.9932	20.322	16.4696
SLIV_02815	33.8761	39.6009	27.8455	11.9336	24.9263	18.7472	11.7956	15.1722	6.94006	12.3287	26.147	17.2935	30.5026	34.1758	40.7017	5.87039	34.8744	20.1555	6.81326	12.9071	19.1137
SLIV_02820	15.688	18.3938	8.63273	8.07649	3.13803	8.89558	8.34438	9.37583	5.26018	10.4416	17.7319	12.4176	9.14099	16.6967	10.9362	9.17695	10.2137	12.7866	6.63323	6.87859	10.8654
SLIV_02830	78.5112	112.423	94.1174	78.2076	111.723	102.348	74.1789	54.4442	65.2243	66.352	63.7093	57.1044	69.5137	103.172	96.9792	36.8766	73.0613	121.788	53.0721	46.4367	90.8157
SLIV_02835	45.2406	51.2409	34.9513	24.5822	46.1966	44.1463	24.9379	35.7047	11.9427	20.2831	24.4257	28.6102	29.272	46.4679	43.832	14.4088	33.0684	66.3859	18.3337	19.3355	41.5843
SLIV_02840	13.5592	11.6826	6.38471	7.56739	3.54348	7.77639	6.77147	7.18665	2.53224	2.49144	6.48744	5.11615	5.50093	7.42033	9.61959	3.73502	5.78541	13.3661	4.75695	3.92946	10.1124
SLIV_02845	2.10538	1.25343	1.40377	1.19159	1.87478	6.66674	1.51807	1.19821	1.6747	1.37309	0	1.35343	2.39821	1.52721	6.6534	2.39047	2.50897	4.53315	2.19954	0.437991	2.19085
SLIV_02850	1.77766	1.24556	1.28008	1.35825	2.67124	2.71398	0	0	0	3.13027	2.87678	1.54272	2.68205	0	11.2676	0	0.714969	5.16716	0.303899	0.332832	9.46331
SLIV_02905	62.1343	57.6963	48.1746	47.9013	46.0708	84.9623	34.9015	32.6613	35.0442	27.2206	45.8633	48.8171	84.6204	30.5562	129.596	27.0588	41.1035	96.5755	26.9408	24.6015	172.459
SLIV_02910	109.626	148.958	243.747	75.3918	135.706	269.116	67.1521	51.6109	61.0603	79.5129	127.203	100.87	168.96	22.7099	322.089	51.4118	159.751	162.547	73.7635	50.5697	190.178
SLIV_02915	1.6947	1.77309	0.563234	1.49407	3.72193	3.18441	0.317238	1.50237	0	0	2.10964	3.39398	2.42072	0.340424	12.1825	0.444042	1.31078	6.63119	0.557148	0.976307	15.0361
SLIV_02855	20.8055	20.7676	11.3317	26.591	5.68433	11.5506	23.9345	20.3446	14.6237	23.9801	19.5895	21.6669	33.9806	13.7309	19.5506	22.2913	20.083	9.89603	17.59	11.7571	15.6627
SLIV_02860	1.93885	0.355165	1.0859	0.823007	0.647436	0.657796	1.0485	1.10343	0	0	3.48627	1.86956	1.25011	0.421924	4.02641	0	0	1.17411	0.368284	0.403347	4.14131
SLIV_02865	119.895	112.248	77.3503	105.997	14.441	107.674	101.091	107.777	76.5663	136.472	95.9469	104.924	201.346	118.801	60.1452	72.6629	175.96	53.2214	87.3126	83.7991	25.2131
SLIV_02870	15.4944	9.25501	5.97095	10.4052	0.545696	5.17466	13.1087	11.2379	5.84948	3.19734	2.44869	2.88892	10.08	8.81151	6.24635	10.2566	12.2932	6.15753	8.3811	6.57264	3.13253
SLIV_02875	79.5488	57.761	32.6652	64.8828	7.07994	48.847	53.862	60.7531	23.5324	41.4828	58.5153	45.1677	73.2476	56.0819	39.5336	84.6288	78.2229	25.4794	68.0898	51.0825	18.7952
SLIV_02880	0.716745	2.20576	1.58277	2.92075	1.00523	8.75412	1.86049	2.08035	0	0	3.09308	1.65871	1.8855	2.30842	5.66908	0.976559	2.88272	5.55567	1.55206	0.984107	2.68503
SLIV_02885	1.42102	1.23646	2.27393	0.603198	1.1863	4.82111	1.53693	2.02182	0	0	0	0	1.46596	0.412315	3.07934	0.537815	0	4.30262	1.34961	0.739053	2.80177
SLIV_02895	5.43823	4.11797	4.55351	1.93263	4.56104	8.88188	0.307768	2.26725	1.35809	0	0	2.19511	2.56863	1.98157	6.68019	2.04624	2.03464	7.58204	1.72965	1.65754	5.04945
SLIV_02890	1.28269	1.53796	1.8473	0	3.67969	4.62871	0.283768	1.94113	3.75654	1.02667	1.88706	0	1.75932	1.59867	3.50604	1.19158	2.81396	4.02499	0.697713	0.654977	3.62109
SLIV_02900	16.0371	20.5328	18.7965	18.9016	8.20375	20.8376	9.13389	9.394	14.6564	6.00843	8.28282	7.40297	12.6722	9.80147	17.3299	5.52073	13.3805	10.2281	9.04151	6.06916	10.5959
SLIV_02920	1.92026	0.904521	0.263383	0	0.824433	1.11683	0.445046	0	0	0	2.95957	0	0.848993	0.477573	2.67503	0	1.47109	1.32896	0.937933	0	3.51565
SLIV_02925	0.475447	1.07125	0.730378	1.45309	1.23836	1.16139	0.617071	0.243526	0	0	0	0	0.367862	0.786329	1.64846	0.269914	0.254964	2.41848	0.108373	0.534108	1.49987
SLIV_02930	6.03042	5.27692	15.3656	2.83547	38.1987	45.892	2.70926	2.37601	0	0	1.50139	12.0771	3.01486	6.29909	33.4737	1.42207	1.11942	87.3066	6.34417	5.03743	76.2783
SLIV_02950	63.6253	55.5544	72.4755	57.0268	93.9422	312.285	32.729	37.2826	52.3732	27.3261	22.7216	14.75	48.4562	37.9192	207.293	7.04788	59.145	256.952	18.0652	14.8043	233.191
SLIV_02980	1.24107	0.670269	1.78737	1.30794	7.45968	20.9077	0.83315	1.4248	0	0	2.77024	1.48558	0.745013	0.949921	11.0589	1.67637	0.172122	28.1443	1.09741	0.961515	26.9588
SLIV_03060	30.6989	25.5495	19.7038	5.80753	30.4575	29.9133	3.49383	6.27234	4.53448	0.743568	4.10013	8.06211	15.0943	11.5784	22.9906	3.52394	14.7756	33.6005	5.41415	4.58556	34.5931
SLIV_03065	169.47	238.393	280.904	119.895	481.964	408.223	82.4818	103.28	165.133	69.0784	96.4966	123.922	162.082	129.692	277.47	46.5011	188.072	385.416	88.7929	84.3195	308.148
SLIV_03070	3.2407	2.77546	1.57594	1.60786	3.28863	3.85529	2.45807	1.40121	0	0.741106	4.08656	0.365246	1.41651	1.97829	5.33531	0.71679	1.35418	6.26967	0.215849	0.709197	5.47674
SLIV_03075	7.93764	8.84158	8.71844	4.60624	33.8957	13.9593	2.68962	1.99425	0	3.09624	1.62601	5.01383	5.30579	6.92033	22.6576	1.1123	6.16272	33.4953	2.06123	2.44559	23.9211
SLIV_03080	1.82495	2.21228	2.59735	1.31236	4.96841	6.68685	0.94046	0.659823	0	0.756129	0	0.37265	0.946871	1.14936	3.80344	0.658188	0.863519	18.4102	0.330336	0.723572	12.001
SLIV_03090	3.05629	4.35891	2.58507	2.03867	8.45621	4.59202	1.0625	1.73938	2.08378	3.41701	0	2.94706	1.32311	3.00876	4.88835	0.743601	1.26825	7.49127	0.912277	1.45328	7.38895
SLIV_03095	6.38921	8.21617	8.68634	4.29597	7.52709	11.2372	1.82433	3.7962	2.19551	2.10013	2.75724	5.17513	2.09602	3.47041	8.22412	3.04684	3.42629	18.7574	3.14572	2.71151	11.2872
SLIV_03100	10.979	9.64197	12.9535	6.77546	24.7467	24.498	6.16558	4.97462	7.25516	15.6149	16.4005	10.2609	10.0465	10.6411	32.5986	4.24311	8.32191	40.1978	4.83664	7.51084	24.8521
SLIV_02935	3.37617	5.15683	5.72035	6.06968	4.17799	4.85124	3.38304	3.8146	12.7957	0	0	0	2.99635	3.24134	6.13261	4.56618	1.99689	9.01982	2.37659	4.83387	5.57982
SLIV_02940	20.0446	17.4728	18.3051	12.0293	13.9639	21.1051	21.8664	21.4386	17.3187	20.2853	9.94272	10.6639	13.3252	15.4425	21.3437	14.8456	19.3053	24.2767	14.5734	11.2876	12.1516
SLIV_02945	11.1592	9.34084	9.99025	13.1681	6.47436	18.1552	5.87159	9.59987	5.55205	10.6217	21.6149	15.7043	6.45055	7.59463	10.7838	13.6487	5.54525	24.5779	6.18718	7.6636	31.2191
SLIV_02955	4.4839	2.91038	1.27119	2.69764	0.636645	1.29366	5.67062	5.42521	6.82439	31.0853	7.99906	3.37041	4.75318	2.48935	2.69691	10.9438	4.97003	5.13128	8.75187	4.23067	2.50602
SLIV_02960	6.45143	6.50867	1.80278	5.88575	1.73631	6.46832	14.528	6.41162	22.748	27.129	6.23303	5.84947	5.69935	4.14892	1.72143	11.6435	8.13278	7.69692	22.2226	12.6199	14.8083
SLIV_02965	33.0674	40.1633	36.4614	16.1858	15.9938	27.1354	20.6205	19.0544	13.3159	14.557	23.4119	16.1421	25.5449	62.6723	34.5127	13.4634	17.6635	27.5963	13.9559	11.6085	20.0176
SLIV_02970	101.983	156.355	85.5683	77.577	19.6644	81.7535	81.9937	57.0129	50.0724	70.1902	147.269	39.814	58.2195	296.267	99.6191	46.8806	29.3412	90.1769	62.2292	36.1891	56.4968
SLIV_02975	3.43177	2.47964	2.44068	1.29486	1.40062	2.84606	3.50548	3.79765	0	6.71442	4.1138	3.67681	3.44196	2.43403	2.47887	3.03059	2.55602	2.15514	2.17288	1.98312	3.50843
SLIV_02985	0	0.190498	0	1.76572	0	4.23381	0	0	0	0	0	0	0	0	0.375586	0	0	0	0	0	0
SLIV_03000	10.6051	4.42014	3.3178	7.89058	1.55182	9.70249	1.35322	3.5603	0	5.59535	2.57113	2.75761	2.0744	3.26727	8.13378	0.947059	1.27801	6.63859	1.22224	0.297469	12.4518
SLIV_03010	76.6889	35.13	20.3048	90.9942	19.0994	90.9914	11.4366	11.4887	10.3226	26.3311	19.0134	38.9309	8.11939	38.5605	118.562	0.545724	2.14791	79.9444	0	0	113.719
SLIV_03005	41.1122	48.2476	41.921	28.7748	21.6931	23.9568	44.6776	47.6213	21.9054	38.6839	62.2149	40.8534	42.5237	37.289	18.4895	46.3675	57.1159	21.9505	40.2385	50.386	32.4855
SLIV_03015	2.7285	2.64277	2.68519	3.64832	3.2117	4.44336	1.10664	1.33932	0.976657	0.800766	0.735921	1.97324	1.92637	1.69222	9.5341	1.70388	3.10929	8.0136	1.08838	1.23457	4.77445
SLIV_03020	2.08936	2.03806	1.65498	0.532136	2.82566	2.76454	1.35587	0.356726	2.99151	1.22638	1.6906	1.81322	1.49533	1.18216	11.0926	0.237228	2.10083	4.17531	1.07156	1.95596	5.35534
SLIV_03030	30.9216	27.9715	34.1084	11.5034	19.926	107.678	7.60937	7.48902	5.59631	9.68671	7.02813	9.29671	9.50935	9.82887	158.058	4.83237	9.43222	138.018	5.19709	3.30671	89.9086
SLIV_03035	939.979	1506.16	1915.16	480.748	1621.96	1590.2	215.592	265.329	217.621	310.581	348.814	346.044	430.426	838.461	3769.02	55.129	683.467	2232.96	88.4271	86.6267	940.656
SLIV_03040	1727.26	2865.16	3401.29	879.642	4234.04	3452.35	402.018	502.964	298.052	575.69	621.929	1026.32	653.276	1912.51	8879.62	58.5209	807.325	4961.06	154.269	149.531	3423.39
SLIV_03045	23.8072	35.1787	42.6175	19.5432	63.9208	50.7052	9.57606	10.7832	9.71894	13.8585	6.68652	15.3675	10.2528	29.492	118.219	5.09343	13.6901	88.2167	6.39082	4.64162	46.4934
SLIV_03025	9.44933	7.20892	4.74972	2.83134	3.0069	11.5411	1.80354	2.56235	0	5.22015	4.19776	4.50221	6.88105	10.0638	12.1655	3.15555	8.19713	7.00128	1.71043	2.42832	8.43866
SLIV_03050	143.335	139.425	109.72	132.217	57.2981	182.36	103.972	82.947	83.866	56.6277	81.7804	73.0932	138.626	262.132	191.639	99.6287	139.503	139.935	116.367	95.4767	82.88
SLIV_03055	6.20163	3.44184	3.71408	0.469154	2.95256	5.24965	1.79308	0.471758	3.95617	1.08123	0	4.26297	2.35165	2.08448	5.58842	1.04575	2.71654	3.12339	1.0497	0.574819	2.36075
SLIV_03105	0.907876	0.748384	0.726393	0	0.909493	1.23206	0	0.516687	0	0	3.26492	3.50172	3.16098	0.263423	12.9517	0	0	4.39824	0.172451	0.377738	10.1434
SLIV_03115	1.00404	0.714794	0.558684	0.348707	2.46886	1.8116	0.66637	0.233761	1.96033	0	1.84641	0	1.64197	0.0297947	5.56298	0.272046	0.45889	3.89682	0.468125	0.170898	6.27631
SLIV_03110	6.24922	2.44472	1.37288	0	5.41149	2.58733	0	0.542521	0	0	10.2845	3.67681	9.09661	0.276595	8.60717	0.721569	0.426003	5.38784	0.724293	0	24.4337
SLIV_03120	1.48441	0.688294	0.801684	0.708868	0.836468	1.13314	0.903085	0.950403	0	3.26736	6.00555	0	0.753714	0.96909	1.65861	1.26406	1.49256	0	0.158604	0.694817	1.64629
SLIV_03125	6.77578	6.89745	3.99503	3.82205	2.66503	5.27649	1.88129	3.14449	1.95331	0.800766	0.367961	1.38127	5.17218	2.31567	5.94957	2.0524	2.74349	7.60053	1.82693	1.74543	2.95881
SLIV_03130	50.1478	77.9696	24.8832	19.7346	7.27206	21.3351	15.1511	24.8922	13.1379	12.6868	14.2993	8.96591	83.033	25.9851	40.2981	11.5528	30.2348	58.3813	6.4373	5.85393	3.01527
SLIV_03135	11.7676	14.0116	7.05053	10.2226	2.376	12.2558	5.62376	4.51669	2.61221	2.14176	1.96833	3.6944	8.36375	7.02735	9.2908	6.62877	11.0068	12.4845	2.91103	2.04954	4.49646
SLIV_03140	19.0011	26.4585	19.1759	10.4192	7.11393	13.6699	9.39191	10.2135	5.52582	6.79597	11.6585	8.26165	14.4079	13.3202	18.0228	6.1348	11.3831	15.0978	5.63013	4.48009	5.63095
SLIV_03145	43.3254	65.5063	44.7281	45.6018	39.6935	65.8082	24.2066	30.1453	16.6159	24.3276	25.9348	33.5709	36.7499	38.7473	31.884	27.8588	30.0054	50.5989	20.973	18.3137	28.4379
SLIV_03150	13.7495	81.7103	49.9073	14.0481	92.1334	8.05489	4.47425	4.70868	3.43366	5.63054	8.40871	5.5499	2.31938	4.54032	1.10432	3.06326	0.964534	8.85871	3.41647	2.09538	6.7379
SLIV_03155	1.93312	15.0388	10.0922	1.84629	12.3456	3.39403	0.940857	0.8045	3.11379	0	1.17314	1.25822	0.280442	0.946521	1.49235	0.288079	0.777495	1.49256	0.371785	0.407181	1.85808
SLIV_03170	0.466908	0.342118	0.597718	0	0.311826	1.26726	1.00998	0	1.11419	0	0	0	0.240837	0.0677374	1.0961	0	0.417309	1.50797	0.177378	0.194265	0.920581
SLIV_03180	0.781648	0.812416	0.391553	0.519331	0.204271	0.830159	0.496214	0.261107	0	1.19687	1.09995	0.589862	0.394419	0.13312	0.662798	0.463039	0.820112	0.864359	1.10387	0.890815	2.71374
SLIV_03185	9.92152	7.33858	5.02039	5.32698	2.57882	4.25763	10.1797	7.69144	4.60718	7.55491	3.47156	7.4467	8.77606	5.74196	4.88103	19.455	7.76511	5.45604	11.9187	8.73579	8.88211
SLIV_03190	8.70165	14.7758	48.4851	5.72729	2.84042	35.0285	10.4688	12.6867	6.99937	9.18212	16.3497	23.475	2.11813	28.9786	15.4664	2.33122	3.67018	16.3411	2.84146	7.56638	22.0723
SLIV_03195	6.42575	7.81437	18.7119	2.15811	6.73783	18.1113	5.41287	5.60606	7.58265	4.66279	8.57042	8.11962	2.54049	7.79075	23.182	3.75817	4.04702	20.012	3.712	4.46203	15.5582
SLIV_03205	51.4656	52.0235	30.3674	88.4138	2.76002	83.4526	62.0401	59.5519	58.3821	67.9205	56.4756	46.5446	100.189	41.5371	50.3893	52.8038	81.7038	40.0418	46.2836	28.612	17.4915
SLIV_03210	37.7121	29.158	11.9551	31.4306	2.0728	39.2612	21.6994	35.0116	21.1609	26.4586	18.7353	13.8949	51.3721	16.6922	24.3002	22.8637	37.2505	23.1802	22.4025	18.4477	4.07958
SLIV_03215	68.7009	50.9955	24.4812	52.242	1.96687	67.2075	45.1806	57.0309	29.5908	39.122	33.7242	16.2915	85.0096	33.7085	52.3148	48.8379	55.8306	38.4846	39.1	29.9242	13.3451
SLIV_03220	15.7689	20.7867	27.7024	23.3699	25.3296	61.0167	11.9091	15.3183	18.9769	27.5279	21.9989	28.9033	23.6651	20.1455	113.338	12.1548	32.8045	64.4565	14.757	13.235	44.425
SLIV_03225	5.71248	5.70958	4.93621	2.45515	4.50659	5.66887	2.25898	2.19447	3.06714	4.40084	1.15556	2.1689	5.30382	4.66171	23.5005	1.09451	5.16947	10.6373	1.03761	2.40649	4.85718
SLIV_03230	7.09529	7.1953	8.52768	10.5305	1.07386	10.9104	12.1735	9.28169	8.7703	9.88737	4.95639	8.85978	8.8863	28.9924	7.30054	12.3449	12.3181	4.82216	8.46463	6.97677	7.54827
SLIV_03235	13.8657	6.66742	10.9831	30.0173	3.47261	14.1127	30.3683	26.6329	19.8528	20.3467	22.4389	8.02213	19.3107	21.7252	11.2676	54.3145	41.8257	10.9156	45.0378	27.2589	16.4031
SLIV_03250	12.2151	11.8381	10.8167	10.7205	9.42566	23.6892	4.01697	7.39802	3.54514	15.9867	5.3426	5.01383	16.667	5.3882	51.9113	7.02827	3.65145	25.7897	3.10411	4.94493	39.0549
SLIV_03270	33.1572	95.7484	142.71	14.5145	55.0145	20.8814	33.7884	29.6323	22.2534	40.1406	95.5788	117.198	20.5636	43.9244	75.4437	12.2353	24.0321	95.1238	51.6649	96.0306	79.471
SLIV_03275	94.0777	432.886	767.407	90.4745	401.576	125.386	205.147	169.99	324.304	319.461	518.62	697.651	84.2209	220.566	364.061	84.7381	122.339	420.37	513.876	811.759	475.823
SLIV_03280	14.9533	14.9071	10.2293	9.64008	4.07266	12.8415	10.9167	9.93293	10.0359	10.697	3.02485	10.9493	16.3782	13.2399	19.6699	22.8408	19.1701	17.8274	14.3793	12.9486	9.67399
SLIV_03285	26.6239	29.1382	24.3707	23.5604	38.1987	40.8767	21.2305	17.7202	25.8438	17.2165	17.0394	5.87419	18.941	23.5678	47.6705	34.5841	22.6865	46.4548	29.8289	23.2342	35.1437
SLIV_03290	0.83804	0.86352	0.603465	0	1.46918	1.70593	1.01969	1.43083	0	2.4595	0	0	3.97149	2.27963	1.47552	15.4622	3.65145	3.55242	4.298	5.09946	3.71773
SLIV_03295	0	0.0873114	0.152543	0	0	0	0	0	0	0	0	0	1.10634	0	0.344287	2.70588	2.55602	0	0.543219	0.79325	0.313253
SLIV_03305	11.9302	10.5908	10.309	11.5696	2.20642	12.3295	11.613	6.93331	3.94189	9.69592	8.91076	7.16779	8.8401	13.1807	15.959	12.8163	5.35195	11.6704	10.9821	10.653	10.3136
SLIV_03310	9.56841	12.2432	9.87242	31.6442	8.58398	66.2821	22.2423	17.5558	3.06714	10.0591	16.1779	12.3937	7.95573	10.4422	46.6528	30.4032	14.3596	63.8239	14.6486	16.8454	26.1866
SLIV_03315	11.4953	11.5174	9.82554	14.6386	4.07266	22.8294	12.0539	9.33456	15.0538	3.29138	11.3432	3.24424	6.56214	15.0093	12.9108	6.04844	8.4574	23.0907	6.63047	4.37454	18.9334
SLIV_03320	13.3518	15.5012	13.2236	11.6415	3.61502	35.2595	9.56217	15.1974	15.5002	14.8268	14.9239	12.1787	10.5632	7.22461	24.1761	4.64353	12.256	25.4945	8.15686	11.8612	31.7799
SLIV_03330	13.3228	17.1677	14.5559	12.8706	25.6192	46.1355	12.1735	9.93533	23.022	5.39311	16.5213	10.6317	9.53796	11.0638	65.8708	5.39003	12.1128	60.277	8.90095	13.0934	37.8923
SLIV_03350	7.24675	4.26914	1.99444	4.63832	0.057013	10.4266	1.66195	1.16602	0	0.668102	0	0.329266	0.748571	0.866938	14.2134	0.323091	0.305196	8.20238	0.454034	0.248631	4.76893
SLIV_03370	0.480457	0.324042	0.125808	0	0	1.06694	0	0.33558	0	1.53824	0	0	0.253458	0.228119	0.638883	0.371943	0	0.476098	0.298677	0.163557	0.645883
SLIV_03390	0.355809	0.32589	0.313151	0	0.118814	1.08644	1.2507	1.21498	0.849069	0.696156	0	0	1.12412	0.593624	1.70269	1.54862	0.397514	0.790041	1.4193	0.629172	0.993836
SLIV_03400	0.0853857	0.0201101	0	0.372802	0	0	0	0	0	0	0	0	0.113253	0	0.198246	0.166196	0.196239	0.0886401	0.0834118	0.0913531	0.577203
SLIV_03405	0.0424241	0.0839309	0.0977576	0	0	0.414525	0.0825919	0.173839	0	0	0	0	0.0393892	0.0886284	0.330957	0.173408	0	0.863205	0.174062	0.127089	0.20075
SLIV_03410	0.323829	0.467144	0.466372	1.23713	0.973216	5.43834	0	0.414666	0	0	0	0	0.657699	0.42282	2.10519	0.275759	0	5.00054	0.830399	0.909458	5.26744
SLIV_03415	41.5566	58.8761	41.7252	43.269	6.76567	87.8667	43.2145	38.6748	42.9434	36.4406	47.5191	32.2783	64.555	23.6794	83.8106	32.3634	71.6472	56.5457	41.4735	29.8712	26.9625
SLIV_03420	10.9405	7.82487	6.25618	23.3567	10.6376	5.89518	23.4917	15.2455	0	16.9985	15.622	0	9.89641	7.77266	3.1378	9.86448	14.236	1.16915	8.25144	11.4469	7.13741
SLIV_03425	9.88577	8.51286	4.19492	26.9764	2.12215	53.9027	15.8949	11.0765	17.061	13.9884	8.57042	1.532	6.2488	2.4202	52.5037	33.9739	5.32503	89.1559	14.0332	13.0556	54.5582
SLIV_03435	65.0766	43.9584	62.5628	47.91	58.5714	66.9256	41.2409	44.9931	41.2496	33.8208	53.0223	44.6119	38.7466	228.135	78.3138	63.7867	48.8483	100.163	47.7067	37.9702	61.4811
SLIV_04515	7.22078	5.2909	4.56107	5.80753	8.50271	18.8248	6.98766	6.48863	2.72069	2.2307	6.83356	5.13043	5.09678	92.0756	24.1573	10.2842	6.96323	28.2305	8.37388	9.17113	20.4811
SLIV_04520	7.88803	5.92314	5.88707	5.12415	69.7751	77.8149	4.35206	3.27149	1.37174	1.68704	4.65128	1.66288	2.89095	490.49	75.1549	12.6184	0.256886	92.247	0.436759	0.717512	76.9753
SLIV_04525	13.7849	10.1108	11.901	8.49401	104.462	98.6655	3.78743	4.17568	2.38754	3.2626	4.19776	1.60793	2.88144	394.232	69.6804	17.2924	1.34135	91.9591	0.82354	0.832565	104.223
SLIV_03465	0.323829	0.250256	0.116593	0.618566	0.243304	0	0	0.311	0	0	0	0.702575	0.140936	0.158557	1.546	0.206819	0.976821	3.08857	0.1384	0.151576	1.43657
SLIV_03475	0.0914408	0.188442	0.263383	0	0	0	0	0	0	0	0	0	0.106124	0.298483	1.04029	0	0	1.82733	0.0781611	0	0.676086
SLIV_03490	4.00461	5.38221	11.6601	3.99102	9.6805	7.443	10.5927	8.69521	5.60909	9.19784	15.4972	14.3547	2.93004	2.95539	9.05522	2.22401	1.7507	13.2851	3.72068	6.68286	14.4182
SLIV_03495	2.11838	0.478419	0.50151	1.10862	0.174423	2.30379	1.12989	0.594544	1.24646	1.02198	0.939224	0.503672	0.943003	3.14484	1.55637	0.19769	0	0.73806	0.644918	0.543322	1.37316
SLIV_03500	5.39979	2.94462	2.63211	2.53895	0.998659	4.05856	2.42594	0.638261	0	1.46284	0	1.44189	3.5673	5.42342	3.37536	0.565936	2.33884	4.82944	1.70422	1.86647	3.68533
SLIV_03505	0.071406	0.176585	0.308513	0.545589	0.2146	2.39837	0	0.914362	0	2.51476	0	0	0.124308	0.466171	0.638285	0.364838	0	4.28087	0	0.668469	0.844727
SLIV_03510	193.44	178.996	135.447	148.734	11.0122	45.22	129.853	126.002	115.584	116.948	106.242	82.811	279.565	266.727	56.6988	49.7947	52.9625	44.9333	47.5684	32.3017	12.7559
SLIV_03515	308.083	205.051	253.911	298.325	12.5176	23.9588	349.589	320.214	262.587	254.571	151.332	125.696	351.504	280.407	22.2731	190.155	330.823	15.4264	222.019	178.708	10.9672
SLIV_10580	512.119	326.504	415.096	491.939	15.2633	23.6306	577.024	502.377	496.319	381.383	247.437	206.616	576.671	472.749	16.9014	303.059	520.822	10.5446	409.447	314.197	14.8613
SLIV_03525	0.189706	0	0	0	0	1.44813	0	0	0	0	0	0.823166	0	0	1.15619	0.0807726	0.190747	0.344638	0.162155	0.177593	0.280525
SLIV_03530	1.0478	1.1266	0.590487	0	0.273826	1.39104	1.7738	1.05004	0	0	0	1.97678	0.264359	0.356896	2.29525	0.38794	0	3.47603	0.311524	0	4.58091
SLIV_03535	3.59567	1.65432	1.08386	2.55565	0.502615	2.55329	2.84888	4.49722	0	5.88984	0	0.725686	0.485239	0.327546	3.66937	6.26626	0	10.0262	4.86038	4.54031	23.2467
SLIV_03540	12.9089	7.3669	10.0821	15.5536	19.547	13.9473	16.4319	19.8359	24.5251	22.7311	15.2661	15.5115	5.58934	3.43582	32.1155	30.1875	2.99533	57.1857	20.3707	31.3272	166.66
SLIV_03545	117.76	139.43	150.352	169.328	80.3153	296.548	216.779	112.956	151.653	107.125	105.482	92.3916	99.9807	72.1983	345.17	170.401	116.659	302.351	174.016	139.327	252.209
SLIV_03555	2.68672	3.15173	2.60439	1.97388	0.931676	4.41739	5.02938	3.04341	2.21931	6.36869	3.34455	3.13874	2.21869	1.55163	3.19095	6.33573	3.94832	1.8773	4.06311	2.90213	5.80664
SLIV_03560	10.5287	11.2146	9.28916	11.3887	1.50677	10.4266	8.17783	11.4519	6.11139	8.35127	10.5257	7.52609	8.66518	8.3863	14.1385	14.0775	7.84789	15.6564	9.24284	9.76763	14.3469
SLIV_03565	36.0441	40.0329	35.1076	27.54	11.9727	48.078	39.2404	37.4097	34.6312	43.4266	39.91	34.573	24.4387	27.2466	78.7749	54.6023	40.4384	85.1256	44.2683	42.8	51.8972
SLIV_03570	2.12881	1.49677	1.08208	2.39199	0	2.67655	1.82841	4.16913	2.68941	2.20506	2.0265	0	2.61599	0.572264	0.915837	4.79861	2.51824	0.45499	5.56599	2.57904	4.9997
SLIV_03575	1.42245	3.2529	4.49367	0.70119	18.4788	5.32411	2.45659	0.822596	3.94189	1.61599	1.48513	2.38926	0.852058	4.31368	3.80331	1.01593	3.3219	7.50241	1.80419	1.4605	8.95655
SLIV_03580	2.15383	1.99465	2.10624	1.01585	1.11879	2.76054	1.42359	2.17917	1.14216	1.87292	0	1.61533	2.03678	2.7428	3.803	1.17746	1.71114	3.76795	0.909154	1.394	2.35923
SLIV_03585	0.195543	0.16119	0.281617	0	0	2.3883	0	0	0	0	6.32892	0	0.453885	0.255318	1.90682	0.333032	0	4.97339	0.334289	0	2.89157
SLIV_03590	55.3132	67.8404	46.5006	37.5553	8.65505	32.2993	46.0928	43.5436	23.194	29.7444	40.3314	52.749	43.4182	36.807	19.8696	42.3509	40.3171	27.5177	40.3095	38.7552	23.9546
SLIV_03600	0.654205	0.539276	0.538386	0	1.12349	3.42441	0.909726	0	0	3.29138	0	0	0.759256	0.732162	3.03783	0.795848	1.50354	3.05613	0.479311	0.174982	3.5932
SLIV_03605	13.9483	12.2803	11.7874	11.4562	11.0379	19.069	17.9425	15.0426	7.3857	8.72003	16.473	15.519	8.58894	7.04059	20.9702	11.9246	13.112	23.1907	13.5217	14.5773	36.2072
SLIV_03630	1.37627	1.73511	1.6323	3.09283	2.43304	11.3711	5.5163	4.97599	8.69349	2.85113	5.24051	4.21545	0.939571	0.845639	6.44716	2.48183	4.23289	5.58884	2.2144	3.63783	8.14059
SLIV_03645	12.1211	9.92228	5.33394	5.7883	4.04755	17.4773	3.27742	5.60486	12.6545	11.8577	4.08656	8.7659	8.49907	5.71507	32.8327	8.8882	5.41672	18.9619	9.35345	10.0864	9.45983
SLIV_03650	0.463127	0.381767	0.296439	0	0	1.8855	0	0.263573	0	0	0	0	0.298608	0.201567	1.08722	0	0	2.05667	0	0.192692	0.456563
SLIV_03660	0.186004	0.383318	0.0892932	0.236866	0	0.946584	0	0.396967	0	0	0	0	0.287829	0.121432	0.654985	0	0.249367	0.901102	0.158991	0	0.550103
SLIV_03655	0.25534	0.152015	0.122579	0.216774	0.255795	0.346517	0	0.290637	0	0.499585	0	0	0.115244	0.129654	1.1758	0	0.114108	0.618502	0.145505	0	0.503442
SLIV_03665	0.155003	0	0	0	0	0	0	0	0	0	0	0	0	0	0.251917	0	0	0	0	0	0
SLIV_03670	0	0	0.259647	0	0.270913	0	0.438733	0.23086	0	0	0	0	0.0523094	0	0.952283	0.153525	0	1.14635	0	0.168777	0.533197
SLIV_03705	0.0547856	0.112903	0.0394507	0	0.16465	0	0	0	0	0	0	0	0	0.0715331	0.400679	0.0466532	0	0.696704	0.0936585	0.102575	0.162027
SLIV_03675	0.141225	0.0388051	0.271187	0.359685	2.12215	2.29985	0.687348	0.421961	0	0	0	0	0.109269	0	1.30064	1.12244	0	3.07877	0.080477	0.0881389	1.80991
SLIV_03680	0	0.033474	0	0	0	1.98389	0	0	0	0	0	0	0.188514	0.106043	0.131995	0.13832	0	0.295089	0	0	0.840679
SLIV_03690	0.0603813	0.0497737	0	0	0	0.368741	0	0	0	0	0	0	0.140154	0.157679	1.27574	0	0	0	0	0	0.357153
SLIV_03695	0.153753	0	0	0	0.154027	0	0.498882	0	0	0	0	0	0	0.267672	0.499771	0.174573	0	0.372431	0.175232	0	0
SLIV_03700	0	0.0570974	0.149633	0	0.104084	0	0	0	0	0	0	0.601113	0.160777	0	0	0	0	0.503341	0	0	0.204852
SLIV_03710	0	0.0988431	0	0	0	0	0	0.153544	0	0	0	0	0.278326	0	0	0	0	0.435674	0	0	0.177313
SLIV_03725	0	0	0	0	0.587673	3.58246	0	0	2.09981	0	0	0.848494	0	0	1.74792	0	0	1.06573	0	0.366115	0.86747
SLIV_03730	0.903156	0.562909	0.380696	1.17817	1.45645	3.36308	0.750484	0.620562	0.946189	0	0	0.764674	0.997052	0.28762	6.33679	0.525232	0.885967	2.56119	0.677848	1.07233	1.88929
SLIV_03735	2.55226	3.82908	3.5287	5.07025	10.5852	9.66352	8.44693	6.79786	20.8295	5.39311	8.26064	3.10092	2.72513	1.26634	13.7715	1.65178	3.69544	12.0554	4.625	8.02807	23.8525
SLIV_03740	0.702578	0.315901	0.183971	0	1.91953	0.780099	0	0.654297	1.37174	4.49878	2.06724	0	0.593015	0.333581	2.90654	0.217558	0.770658	3.24895	0.21838	0.358756	4.15572
SLIV_03745	3.28468	3.0608	4.11351	0	0.858398	20.9312	1.39014	3.65745	0	20.1181	13.8667	22.3087	1.65744	2.05115	16.9436	1.9458	0	6.22672	1.95315	7.48685	18.584
SLIV_03765	161.111	135.923	80.7404	158.533	11.1499	147.268	96.6375	104.868	91.4837	76.2178	67.8221	75.1261	162.822	66.8312	98.4847	202.546	125.728	100.102	161.615	107.925	64.0052
SLIV_03780	0.0844536	0.208851	0.121629	0	0	2.32086	0	0.648863	2.72069	0	0	0	0.245038	0	7.27463	0.647254	0	4.90966	0	0	1.24885
SLIV_03805	0.157305	0	0.181239	0	0	0.768514	0	0	1.35136	1.10799	0	0.546061	0.255591	0	0.511317	0.214327	0.885748	0.571553	0.107568	0	1.0235
SLIV_03810	22.0431	17.1252	12.9446	20.6448	4.18446	22.141	19.9942	18.2174	12.1388	11.6519	22.3091	18.5436	17.7751	10.0258	21.9567	31.0384	22.677	20.4361	19.2778	15.5639	19.4475
SLIV_03815	1.7313	2.74987	2.49339	4.51697	4.31481	18.309	6.57662	5.08276	4.53448	5.94855	9.56698	3.29813	3.43053	1.81946	14.0002	3.81161	4.41571	23.6277	5.63071	3.79495	22.9788
SLIV_03820	1.96848	1.80451	1.22197	0.518638	0.713995	1.76173	0.495552	1.99914	0.728907	0.597634	0.549239	1.17815	1.57557	2.08277	1.98574	0.89594	0.819017	1.84973	1.10239	1.17558	0.802999
SLIV_03825	1.40516	0.921377	1.10383	1.46404	1.15172	2.73035	1.24344	1.63574	0	0	3.10085	1.10859	1.40841	0.833953	4.93074	2.33875	2.95419	4.17722	0.928114	1.49482	3.16401
SLIV_03830	1.34976	0.927201	0.161992	2.14856	0	0.686902	1.64234	2.01645	2.41571	1.98066	2.7304	0.976144	0.717982	0.293729	2.74211	1.43675	1.80957	5.10857	0.865305	2.21127	0.0831645
SLIV_03835	14.9437	13.4566	8.88938	24.5114	3.9053	12.6473	21.5428	14.8717	16.5704	32.8928	24.972	29.6024	18.333	9.91499	13.3315	55.4663	17.639	15.7873	36.3766	23.9496	14.5317
SLIV_03840	11.9433	9.3935	3.62946	9.20917	2.63439	12.7136	12.2656	8.13782	7.05971	0	7.09276	5.70539	7.37563	4.00585	9.26013	20.9006	4.84762	8.75856	6.18146	5.53907	5.18488
SLIV_03855	17.0433	11.6151	10.1695	20.3549	2.508	42.9261	12.0286	12.8232	10.34	15.8252	12.9855	9.47057	14.9375	7.04059	35.3155	33.8372	16.2656	41.2835	22.4421	10.3363	19.6495
SLIV_03860	4.26873	3.24205	1.79597	6.59648	0.864877	1.75743	6.53629	5.65041	4.12039	4.22291	1.55238	3.32994	7.84878	2.63026	5.37867	12.3347	5.7872	4.70528	6.72362	5.20851	1.27665
SLIV_03870	5.2472	3.69704	1.30204	6.36597	2.55724	6.92841	121.652	167.387	89.469	127.359	58.5227	69.844	1.06983	0.601796	5.99261	2.41529	1.92503	7.53589	94.0065	137.873	26.8428
SLIV_03875	11.3841	11.1917	6.35384	4.61496	7.02415	10.5845	44.8623	41.597	28.764	32.1386	29.7486	25.8668	8.50331	5.93192	22.8126	4.98688	7.71029	16.5547	24.4898	36.9746	41.862
SLIV_03880	24.4576	25.5358	16.324	21.4409	23.3161	29.9055	126.133	144.226	102.809	107.063	98.8381	111.021	21.8395	15.1588	59.8701	16.2587	21.6874	53.0787	80.0014	126.405	131.322
SLIV_03890	63.2037	61.877	54.0808	41.0303	37.7343	107.583	52.648	59.0672	29.04	87.7569	69.3969	70.0717	54.8352	35.7639	150.189	48.7552	29.0562	160.442	54.355	42.9657	111.514
SLIV_03905	5.07002	5.48538	3.34664	2.95918	0.634882	0.430027	2.39906	0.991868	2.2685	0	2.84889	7.94435	7.11002	8.87248	3.605	2.99821	3.96501	2.04683	3.91238	4.41671	2.29083
SLIV_03910	0.46501	0.223602	0.279041	0	0.465838	1.65652	0.377203	0.198483	0	0	0.627104	0.672587	0.179893	0	1.5115	0.131994	0	0.422392	0.264985	0	0.916838
SLIV_03915	0.414465	0.0569422	0	1.0556	0	0	0	0	0	1.21638	0	0	0	0.541163	1.01041	0.117647	0.555655	0	0.236182	0	0.408591
SLIV_03920	11.8123	9.62324	9.94843	16.8895	3.73683	14.7647	14.7929	9.5531	8.90138	14.5966	6.70728	12.5891	7.85665	7.12531	9.3182	8.94118	13.0579	17.3181	11.4548	11.5107	10.8277
SLIV_03925	2.8182	2.07365	2.31538	1.30065	1.87583	4.73574	4.05045	4.21423	0.812427	1.99834	1.22435	1.64143	1.7122	4.66753	6.42464	2.60924	2.66252	8.93392	2.03707	2.37267	5.03442
SLIV_03935	0.425093	0.140165	0.244884	0.649598	0	2.85558	0	0.435469	0	0	0	0	0.0493353	0.111008	1.38175	0.289593	0	2.47125	0.581372	0	0.251441
SLIV_04300	31.7757	14.473	8.22179	19.7522	1.61859	185.498	17.8245	20.9652	9.25341	7.58692	0	3.73913	10.2509	13.0796	103.811	10.0897	11.2638	140.501	14.5472	5.44519	50.97
SLIV_04305	12.8741	7.37196	5.99162	12.0142	8.46673	71.4183	10.0445	11.5775	11.9603	9.80629	5.83142	8.52868	12.4321	11.9335	40.2496	10.8793	9.09098	58.7981	11.7604	8.77072	38.8498
SLIV_03940	1.83826	1.69933	1.60737	1.40455	1.06546	2.88669	1.27813	1.34509	1.692	0.924851	2.97486	1.13951	0.929573	0.548617	5.56976	1.69956	1.37307	4.24603	0.987672	1.30296	3.92214
SLIV_03945	6.46165	5.20942	3.886	5.42541	3.84121	8.67261	11.059	6.72848	3.05001	0	5.74553	4.9298	6.42792	4.26481	4.73154	14.8748	9.99559	17.8018	8.98285	9.30628	6.51006
SLIV_03950	21.4564	13.7191	11.0103	19.9518	6.24039	21.7105	34.4525	34.8879	10.8109	28.8078	50.9134	42.8658	15.5911	9.32479	26.2817	57.0647	20.3722	29.1492	32.378	29.3345	17.4925
SLIV_03955	16.947	10.658	8.73175	8.37197	2.19533	9.66531	15.2876	14.4049	10.4588	5.14515	12.6094	14.5804	10.2581	5.81802	14.8795	21.9374	9.49937	14.7745	13.6533	12.6738	9.07354
SLIV_03960	6.58327	5.26555	3.37941	7.47037	31.9302	23.485	1.90343	4.17324	4.19962	4.59106	11.603	14.7072	3.32849	1.95744	155.088	9.87994	3.93233	56.8388	7.9115	6.59007	14.8434
SLIV_04210	0.508411	1.11759	1.46441	0	2.29192	1.29366	0.618614	0	0	0	0	1.47072	0.393367	0.331913	11.7058	0.432941	0.170401	5.2339	0.579434	0.3173	2.00482
SLIV_03965	51.6674	50.4082	38.9338	51.7144	68.4739	55.0308	50.5616	54.924	37.1855	56.8197	64.3179	69.3243	42.7467	47.3722	146.839	44.6345	58.2423	109.663	51.5302	52.4576	45.6205
SLIV_03970	19.1154	12.0036	12.2515	7.64684	4.96283	11.6124	11.2032	11.7902	4.29883	8.81158	7.28823	12.5938	11.9636	24.0441	22.2838	11.5053	10.8681	13.9999	11.8909	11.8051	10.0636
SLIV_03975	7.24801	6.23447	5.44615	4.01301	2.052	2.88669	2.045	3.76626	0	7.39881	1.69992	3.64642	2.68205	3.01739	5.88987	3.66748	3.80234	7.6333	2.69365	2.45842	5.74729
SLIV_03980	9.72725	11.2258	13.4487	3.96387	5.45696	11.4846	7.25924	8.13782	4.1782	9.13527	2.09888	9.00443	6.8488	8.21316	11.6987	7.28932	7.3029	12.7235	5.32133	8.13486	23.9735
SLIV_03985	14.7984	11.5251	18.6974	9.01781	10.0954	17.7417	10.1629	9.30037	13.6488	30.3748	17.6306	30.7276	8.21856	12.8024	18.0013	16.0807	10.2241	37.6049	8.84672	19.8879	72.4957
SLIV_03990	5.87369	2.06372	4.57628	2.20716	1.15754	7.64438	3.28053	2.46601	2.068	0	0	3.34255	1.67628	3.26884	2.81689	2.78788	3.0982	9.79607	4.1153	3.60568	6.83461
SLIV_03995	0.268291	0.331737	0.531283	0	0.100788	3.89123	0.326445	1.20242	0	0	0.542718	1.16416	0.467058	0.175152	2.72523	0.571163	0	8.65141	0.573319	0.188371	12.1995
SLIV_04000	3.86688	2.162	1.50121	2.05534	0.404219	1.64275	0.654618	1.03337	0	0	0	2.62629	1.36586	1.1415	3.60681	2.74883	1.35239	3.90954	3.21908	1.82573	3.87837
SLIV_04005	8.08835	4.08209	4.10082	4.099	3.9687	7.30837	5.62376	7.29233	0	3.63335	6.67825	9.66953	8.23772	5.11879	8.85309	7.23912	8.29875	7.497	5.78493	5.94937	6.34643
SLIV_04010	17.6432	18.7287	12.0306	18.4326	5.08595	26.1665	8.2365	14.2931	6.95972	17.1189	12.8192	9.3743	25.7834	18.3822	19.955	9.93435	19.8399	23.1562	8.37143	5.8651	8.73204
SLIV_04015	7.42571	4.80682	2.62439	7.30972	2.05369	6.67698	71.6173	65.5693	62.6181	44.1211	35.3875	30.4424	7.08483	3.56896	5.77513	12.0261	8.79489	3.9726	60.5135	65.4218	18.9973
SLIV_04020	7.01607	4.69386	2.19661	7.76919	0.61118	4.34671	1.97956	4.16656	2.1838	8.95256	3.29104	5.2946	4.01234	2.65531	4.79247	6.92706	4.90755	5.91123	6.43172	3.99798	3.9094
SLIV_04025	4.97358	5.64867	1.75092	6.75582	0	8.09947	3.22755	4.24582	0	9.73105	3.57722	3.83667	4.29711	2.30896	5.56847	3.2	6.66787	8.43314	5.66838	4.13869	5.22996
SLIV_04030	16.4003	14.5331	11.1012	18.1699	1.7251	27.0418	9.97764	13.6505	12.3279	12.9957	11.9433	8.53968	11.5631	6.20999	25.7216	12.5693	13.1923	28.9007	16.1214	15.9673	30.7999
SLIV_04035	16.947	8.622	11.0593	13.151	14.7224	29.916	2.57756	3.72984	0	0	0	5.74501	4.76343	6.74199	33.568	1.35294	5.32503	45.2194	1.81073	0.991562	39.9398
SLIV_06000	2.95342	3.78229	2.58246	1.2089	1.10951	4.83111	0.770058	2.56628	4.53071	0	1.70697	0	2.1423	4.75146	6.34288	1.88626	2.75753	9.77285	1.26225	1.18494	9.51458
SLIV_06005	48.5426	33.8413	33.9138	28.96	46.2044	78.5495	10.8906	13.6053	5.8845	11.2577	9.36074	12.6817	21.3937	16.4367	79.0169	2.30729	19.9583	108.07	4.42382	4.8735	88.9114
SLIV_04040	42.8972	49.8445	56.3959	37.8462	15.448	62.2101	65.0454	48.3482	54.1937	36.2052	124.019	71.3733	29.0687	43.4416	58.1744	65.5779	27.0637	67.914	48.0909	45.6702	79.3267
SLIV_04045	5.84487	5.81226	6.94793	0	13.6623	15.2973	3.61234	9.97923	11.9551	6.53472	6.00555	3.22056	18.1968	2.42273	28.1963	11.3766	5.22397	19.5513	6.02696	6.94817	26.6151
SLIV_04050	5.27397	11.3034	12.0388	3.42521	39.229	169.894	9.49739	7.90145	8.49509	3.71476	3.41394	7.3231	14.5982	4.23499	87.386	20.8387	4.98476	81.8236	10.3685	6.76402	80.328
SLIV_04055	11.4206	14.0165	11.4132	7.26093	6.17096	15.9592	6.93772	9.51767	6.19571	7.76925	12.0833	8.83612	10.9305	8.30891	26.2835	8.41027	9.96471	16.1543	8.79015	7.97486	12.4967
SLIV_04080	7.5706	8.43533	5.93499	6.36819	3.89641	11.028	5.97204	6.46282	6.96113	5.70746	8.99191	8.43858	7.30846	5.62258	21.4474	3.50927	6.98365	14.4685	5.22441	6.84882	13.2833
SLIV_04085	14.0412	11.5196	11.1172	7.62682	4.99983	26.0088	11.012	10.0551	4.28757	7.03081	2.15382	8.08513	9.19057	6.16907	28.4442	4.87342	8.56466	23.6952	5.68816	7.10187	7.67552
SLIV_04090	0.302625	0.223202	0.0917549	0.608489	0.478681	1.36175	0.232561	0.489493	0	1.12187	0	0	0.31425	0.0415932	1.57906	0.217013	0.128121	1.6204	0.27229	0.119286	0.376846
SLIV_04060	0.404214	0.249902	0.129365	0.514743	0.877356	1.16567	5.79267	9.17302	0.482289	0	0	0	0.182436	0.0733024	0.456211	0.26772	1.08382	0.734335	0.479876	0.210225	0.531313
SLIV_04170	1.24089	0.518754	0.255301	0.812677	0.586033	1.84036	13.1143	15.7536	0.380719	1.24861	0.573752	0.615365	1.82076	1.14573	3.12595	1.87185	5.48991	3.73574	0.742476	1.60973	2.17573
SLIV_04175	5.64065	4.68072	1.35393	4.02251	0.452056	5.05218	24.1589	26.2914	0.80762	3.97303	2.4342	2.9371	14.1403	6.87395	3.72808	10.3112	28.1313	4.50884	9.25723	9.3641	2.11307
SLIV_04180	3.15064	0.821319	0.465384	1.85177	1.3758	2.79563	113.369	146.895	1.15668	0.948365	0	0.934782	6.06302	4.28956	1.92567	3.48554	33.5748	3.42448	3.03835	2.67218	1.19461
SLIV_04185	0.675233	0.0654836	0.743645	1.21394	0.119371	0	31.3173	43.2322	0	0	0	0	1.65952	0.674199	1.03286	0.405882	8.62655	0.577269	0.339512	0.223101	0.704819
SLIV_04190	1.04468	0.358814	0.188066	0	0.52327	2.12657	24.1514	36.5645	0	1.53297	0	0	1.71761	0.51151	1.83934	0.518936	9.45375	0.790779	0.892964	0.733484	1.15861
SLIV_04195	0.356363	0	0	0	0	0	10.291	16.1235	0	0	0	0	0.606594	0.24816	0.656397	0.526003	3.05766	0.345282	0.0812291	0.266888	0.210787
SLIV_04065	154.026	210.46	89.2469	130.158	8.4798	61.3551	104.086	123.317	82.6855	106.799	102.845	58.8137	139.77	79.0188	193.672	61.6627	122.074	38.5165	85.5176	57.9632	38.3703
SLIV_04095	0.0931155	0.0383786	0.134103	0.355732	1.88895	0.568644	0	0.834648	0	1.63966	0	0	0.378237	0.18237	1.36201	0	0	1.52247	0	0	0.275387
SLIV_04100	0.278909	0.2956	0.114766	0	2.57452	1.45994	0.775691	0.204083	0	0	0	0	0.462422	0.104048	2.655	0.271437	0	2.46108	0	0.298401	1.41406
SLIV_04105	0.87657	0.722577	0.58913	1.11626	15.7186	6.42371	0	1.04763	5.02024	1.02903	0	0.253573	0.847773	0.877472	10.7797	0.796214	1.64525	10.0856	0.299707	0.437655	2.76527
SLIV_04125	16.409	15.2449	16.5618	7.19369	36.3797	22.9985	14.0743	8.61145	14.4432	4.73681	10.8831	9.92155	17.0147	16.8591	29.7289	4.92499	13.7944	33.2311	6.20822	5.28833	33.2148
SLIV_04110	1.7567	0.965395	0.843325	3.68458	0.724637	2.73458	3.18527	2.47002	1.47954	0	2.2297	0	2.83832	1.21432	3.47086	5.33844	2.90929	3.12883	2.23765	2.70866	2.13929
SLIV_04115	1.80348	1.13269	0.989465	2.62473	0.516199	5.24459	1.67193	1.75953	0	0	0	1.4906	1.59473	1.34559	2.79152	1.02385	0	2.4963	0.293632	1.12556	2.03191
SLIV_04120	12.918	9.31322	6.46063	3.80843	3.37048	19.7855	2.42594	10.2122	8.92077	8.77702	13.4438	6.48849	8.00232	6.23693	9.72104	9.97463	8.18593	12.8282	9.08916	10.3434	44.4697
SLIV_04130	8.7533	4.42323	3.92869	6.64229	0.720731	3.11212	7.29497	5.60435	0.64381	3.16718	2.42559	3.64212	3.89656	4.69689	3.26423	5.46282	4.58154	3.04972	3.84353	3.19919	4.34417
SLIV_04135	44.5064	30.7583	27.2517	27.1672	2.08803	19.9665	27.4497	26.062	11.4106	30.2257	37.6988	29.4381	34.5303	20.3844	15.4763	25.4753	28.4367	18.4132	19.9122	20.048	8.21912
SLIV_04140	105.598	81.7235	88.5572	114.176	8.25918	73.4242	78.2463	78.9149	64.1861	73.1932	69.4899	90.0321	76.9059	55.2591	48.684	81.2642	87.8717	47.5545	67.5941	53.1263	41.0446
SLIV_04145	0.487153	0.456331	0.191343	1.6919	0.598935	4.05679	0.538862	0.340257	0.951134	0	1.43338	0.192168	0.231292	0.231299	4.42655	1.01824	0.356239	3.78141	0.22713	0.41459	2.42307
SLIV_04150	0.362436	0.18544	0.107995	0.381966	0.525843	1.06851	0.364964	0.320072	0	0.440146	0.809007	0	0.116037	0.195819	2.49836	0.404419	0.201063	1.4531	0.128193	0.210597	1.25671
SLIV_04155	34.3127	28.7403	19.9692	74.6595	10.7198	46.9401	56.7266	45.7391	43.6977	45.559	45.5282	34.2248	25.4503	15.6773	54.3374	79.1444	27.1766	74.8396	61.9657	36.4017	38.6304
SLIV_04160	14.015	14.0855	7.33417	8.68246	49.456	16.7063	7.16936	9.26957	6.32725	10.3755	5.44874	7.67016	7.61986	7.80326	25.6505	5.30425	2.70836	38.5356	7.69861	7.87996	13.8163
SLIV_04165	19.4614	15.7316	7.007	21.6131	3.06043	25.1055	39.4664	29.3638	5.67012	15.2751	15.8693	7.8555	29.415	15.66	14.2823	39.1189	39.8951	20.6926	47.9065	48.7954	15.6162
SLIV_04200	33.7015	37.3234	20.0308	23.87	8.4886	56.3202	28.5354	27.8933	12.8675	29.7665	50.5568	37.8823	38.6413	24.4185	41.6622	19.6063	42.256	34.7527	18.0342	20.4322	26.6423
SLIV_04205	1.11494	24.2634	19.6773	0.309776	5.48307	0.990365	0.39465	1.55748	0	0	1.96833	2.11109	1.99977	1.45576	2.37212	0.552397	0.815316	2.65157	0.623793	0.948863	1.19905
SLIV_04215	6.14177	3.66834	2.50214	2.096	1.78627	3.16436	0.890091	1.40509	0	0	0	0.529037	2.51161	2.40777	1.53567	1.01227	2.81959	3.48853	0.729503	0.68482	1.62261
SLIV_04220	12.493	7.48863	6.31683	6.0178	3.71376	4.64392	1.32182	4.2428	2.33312	0	0.879017	1.88554	4.42853	6.36522	4.45807	3.58472	6.88158	7.25286	2.27502	1.11869	3.7751
SLIV_04225	40.7126	28.2562	24.0827	25.2903	15.4387	17.6262	7.47491	11.0539	8.53049	6.52791	9.85598	14.2476	17.5325	22.7845	17.2574	18.851	18.8506	28.0937	8.78205	6.94093	12.9217
SLIV_04230	46.5415	28.8827	24.1714	31.9874	3.62718	16.5835	9.36181	6.6648	0.810017	5.97723	7.93463	4.25506	26.9637	21.077	25.8062	23.7668	33.9791	31.5185	12.3796	6.77911	7.02728
SLIV_04235	42.2585	29.6271	23.9235	23.846	2.04231	17.9832	9.30983	9.53978	5.40546	3.10237	8.14614	3.93164	33.3291	32.4026	28.2247	12.9025	28.0402	30.5438	11.7034	5.32498	5.80604
SLIV_04240	18.5358	14.4064	14.4407	21.3113	3.07712	10.1337	20.7923	17.9936	9.09919	16.7861	4.57089	11.3368	19.9961	14.9361	9.29575	52.3137	32.9442	16.4201	30.541	19.4346	4.80321
SLIV_04245	454.289	590.825	774.009	430.718	63.4408	192.476	356.121	444.941	362.615	585.848	445.847	708.779	1177.85	681.073	107.473	352.73	1280.15	64.8413	389.209	505.407	49.5279
SLIV_04250	17.3452	13.274	12.7998	6.20659	0.574417	4.37706	6.27916	8.07664	4.1049	14.3039	9.27925	10.7816	26.3415	14.2872	2.01913	10.5794	12.1074	0.694459	6.3716	7.87285	1.41317
SLIV_04255	4.11215	3.03022	2.01895	2.38027	0	0.951224	0.606484	0.877608	1.33812	2.19426	2.01657	0.811061	4.70016	2.48122	1.87333	2.86505	1.87942	0.56595	1.70422	1.69149	1.01347
SLIV_04260	35.9608	29.9308	46.6557	16.2845	32.958	74.7801	21.6892	16.1764	9.98691	23.2002	25.0842	30.939	16.865	17.81	32.8122	17.2913	21.0404	54.2069	15.1042	10.5202	43.206
SLIV_04265	66.8613	66.5477	116.79	69.5484	78.4864	213.455	63.6334	44.8428	42.6524	52.4564	40.7095	66.0677	41.3727	38.5504	69.5567	63.1373	67.2285	137.462	63.7151	38.8568	76.4533
SLIV_04270	2.97814	9.31565	53.1155	1.82852	69.445	45.9549	1.16475	1.77057	0.571079	1.40469	0.860628	0.461524	1.51216	1.18045	10.6311	0.679301	1.17641	38.9354	0.954612	0.44807	10.4592
SLIV_04280	2.3871	5.41992	27.1712	1.11994	25.7385	29.6669	0.61148	0.911651	0	0	0.677727	1.8172	0.680453	0.984257	5.71732	0.74891	0.42109	12.4013	0.536955	0.823307	6.62631
SLIV_04285	22.1552	63.7904	227.145	15.5598	23.1092	418.118	9.56971	6.56421	4.52446	3.70963	6.81845	6.09416	2.36346	1.74209	9.58677	6.45824	1.97703	63.9142	4.44179	2.95825	36.6558
SLIV_04275	6.4142	5.95925	5.42689	5.05431	4.33108	8.94504	2.98958	3.93278	3.55173	8.11222	6.30834	6.04828	4.04426	3.99468	12.0564	3.64137	3.37318	15.6227	2.74639	2.36648	11.1793
SLIV_04295	45.3827	16.4874	8.14184	17.8739	0.937392	3.57147	17.4578	25.7614	10.0482	15.104	7.57141	8.79727	17.5115	23.7736	1.14058	6.6402	3.13621	2.69156	15.93	7.66484	0.461232
SLIV_04310	0.719449	0.395372	0	1.83236	0	1.46453	0	0.307088	0	0	0	1.04061	0.278326	0.469689	0.779517	0.612653	0.964534	1.7427	0.819954	0.673514	2.83701
SLIV_04315	4.37029	1.7112	2.04556	3.61746	4.81588	3.11369	3.0133	2.05194	4.69299	1.9239	1.17874	1.89635	2.28243	1.14125	3.37381	1.73673	2.34362	5.55766	1.30746	1.15919	7.75503
SLIV_04320	2.81722	2.13328	2.50044	1.25148	6.00547	3.60092	3.34817	3.4397	1.40709	4.61472	3.18077	4.54863	3.11753	3.12238	9.15732	3.29169	1.31753	6.3083	2.8561	2.39202	8.235
SLIV_04325	2.88352	2.47078	3.82495	1.15958	7.06961	5.09743	1.84661	2.62354	4.07426	4.00861	0	2.9634	4.40336	4.70623	12.1477	2.58472	3.05196	5.2385	2.20531	2.62838	7.63028
SLIV_04330	25.5126	22.5491	92.7194	99.9298	92.7288	85.4944	338.893	216.537	227.48	319.503	389.022	298.141	13.8961	25.2543	27.5429	49.0981	33.3393	110.434	396.944	325.232	536.889
SLIV_04335	11.6124	9.67677	6.62876	14.8415	27.2848	15.2145	5.54903	12.004	6.34827	8.17925	4.78349	3.66459	10.6836	14.3351	14.412	8.63006	6.96323	62.905	5.99166	4.90181	31.5959
SLIV_04340	10.09	6.64104	5.12543	3.58578	23.2718	8.12023	3.42617	8.01262	6.7194	11.0185	2.53157	1.69699	8.48765	10.6212	10.9324	4.12959	3.14586	57.5492	3.14232	3.29504	20.3566
SLIV_04345	12.3562	10.8568	7.44442	5.95133	30.5377	12.9727	4.48021	12.3314	10.6453	3.74062	2.29181	2.45803	11.2586	13.6371	15.8813	2.77372	7.11982	66.7638	2.81445	3.24813	13.7692
SLIV_04350	27.1724	27.9909	24.0489	29.6186	133.191	49.3945	19.0482	28.3511	18.4118	28.2229	22.3183	14.2328	35.775	37.5228	45.7366	14.7911	20.8379	183.101	10.5458	7.7464	102.023
SLIV_04355	6.61251	4.56957	3.87772	3.32792	12.7329	14.7502	4.23972	6.38857	4.25196	4.88068	3.20389	2.40539	6.66334	7.18629	8.49455	4.11362	3.02581	23.7382	3.85838	3.70677	28.6905
SLIV_04360	3.69831	4.73059	4.3467	3.89759	10.6037	5.97076	2.27584	3.48375	0	2.99417	2.75171	1.47564	6.06824	5.32838	6.01063	3.25792	3.07748	20.8512	2.39816	2.06935	23.2583
SLIV_04365	5.5262	4.85323	4.53036	4.87198	17.1192	11.1627	4.13788	3.48375	5.47777	3.74271	3.43963	2.95128	6.09291	3.99628	11.7104	3.18552	3.41942	24.5581	3.19755	1.98976	22.0011
SLIV_04370	2.94878	2.60677	2.75309	1.24307	10.0233	5.46444	2.17752	2.18745	0.873522	4.65533	1.97462	0	4.40178	3.29258	4.47848	2.04348	1.14509	13.8914	1.00822	1.02805	13.2318
SLIV_04375	3.44439	4.59885	3.84268	3.70667	30.9089	18.3681	3.06946	5.71511	5.20946	7.68827	7.85076	2.52605	6.6437	4.43396	9.46132	2.14818	8.97532	34.3717	3.64911	2.36158	31.2775
SLIV_04380	10.4567	23.184	13.3718	14.4639	11.3783	14.3129	15.7944	14.7751	5.80799	22.2227	43.7638	17.2106	10.2526	28.3656	12.8924	16.5807	5.43833	25.8747	4.16083	9.95782	24.2605
SLIV_04390	6.07268	4.24916	5.38984	7.55338	2.97101	12.0742	4.12409	4.34017	3.03306	6.21706	7.99906	4.90241	3.93367	4.33331	35.9206	2.28497	5.39603	26.6826	1.69002	2.37975	6.26506
SLIV_04395	70.4484	82.357	58.1081	113.301	7.10674	104.997	77.2068	68.1306	96.2821	97.1596	109.223	76.9565	106.975	66.8973	72.6205	64.1022	103.628	60.1433	62.8282	57.649	31.7624
SLIV_04400	9.99563	8.58048	5.77375	10.1648	0.594322	10.5396	9.18733	6.72205	5.01935	6.01481	2.03653	5.30459	10.1402	4.92941	8.96996	7.16466	10.0505	4.44178	5.56281	3.70258	2.23309
SLIV_04405	17.5382	12.386	9.64921	10.916	1.62863	34.598	12.9477	8.20091	4.23218	6.93997	4.78349	7.69565	11.3779	11.7713	31.6264	11.6626	19.0215	19.8688	11.3697	9.68503	13.6957
SLIV_04410	2.53212	2.31239	1.5731	0.948387	1.86517	52.7573	3.50387	5.34045	0	2.62282	4.82086	5.17051	8.64332	3.30617	60.3174	0.295956	42.1343	37.8833	7.04488	7.20432	14.8306
SLIV_04415	2.02209	0.978946	0.416025	0.24524	0.482307	21.7571	1.24972	2.46601	2.75733	1.13037	3.63593	3.34255	4.65633	2.0116	19.0923	0.273322	31.3693	14.6941	3.7312	7.03108	10.4418
SLIV_04420	11.5805	7.79982	5.01696	7.55338	9.7619	6.89955	2.06205	3.25513	4.04408	0	7.61815	4.08534	7.15709	3.62646	11.7058	2.56558	7.57338	9.57838	2.73622	2.99672	10.581
SLIV_04425	5.58012	5.23869	4.46466	1.18433	13.5093	8.51926	3.01763	2.3818	6.65794	0	5.01683	8.07104	6.47616	5.05966	17.8861	2.90387	3.11709	21.4012	1.8549	3.19235	21.0873
SLIV_04430	3.66422	2.54855	2.9684	0.874909	2.40893	9.7899	1.67193	2.63929	0	0	0	3.97493	5.44866	2.54168	10.6078	1.75517	4.14489	13.7296	0.978774	1.92953	10.8369
SLIV_04435	1.69861	1.15879	1.01226	0.447534	1.40825	2.86156	0	1.05004	0	0	0	0	1.35956	0.611822	1.7135	0.49878	1.64904	4.25636	0.600796	0	3.46455
SLIV_04440	0	0	0.0649117	0	0	0.550496	0	0	0	0	0	0	0.104619	0	1.24529	0.307051	0	0.327528	0.154105	0	0
SLIV_04445	81.3784	65.5116	64.4403	44.7103	50.1409	78.1185	21.5919	27.463	19.2895	52.7185	47.1281	47.4757	28.5549	19.1543	77.0111	4.17181	23.8634	79.9029	6.88621	13.0453	70.1097
SLIV_04450	45.7304	34.2771	34.3639	30.1741	34.5085	48.6391	13.2445	13.8534	10.6909	8.18119	11.278	10.944	13.2492	8.66615	57.6568	1.75211	15.0825	57.6364	4.31172	6.52412	46.1292
SLIV_04455	253.069	240.687	228.865	258.792	89.4149	238.497	297.211	264.593	192.15	280.08	297.619	260.663	155.012	144.355	183.03	168.46	151.362	177.244	157.685	174.958	227.222
SLIV_04460	0.83346	1.03056	2.25063	0	0	2.86303	0	0	0	3.66908	0	1.80827	0.483648	0.40809	1.18525	0.532305	0.838038	0	0.979576	1.17037	0.308118
SLIV_04465	0.239816	0.593059	1.03614	1.83236	0	0.366132	0	0.614175	0	0	0	2.08121	0	0.626252	1.36416	0.612653	0	0.435674	0.102494	0.898019	0
SLIV_04470	0.190654	0.366708	0.0915256	0.971149	0	0.776199	0	0	0	0	0	1.10304	0	0	0.413144	0.216471	0	0.692722	0.217288	0	0
SLIV_04475	0.376437	0.164279	0.223233	0.676759	0.133097	0.270453	0.215545	0.283548	0.951134	0	0	0.384335	0.0513981	0.0578246	0.323894	0.150851	0	0.160911	0.15142	0.0829181	0.130977
SLIV_04480	0.299065	0.164351	0	0	0	0	0	0.382956	0	0	0	0	0.0578481	0	0.0810087	0	0	0	0	0	0
SLIV_04485	0.800957	0.216475	0.321474	0.401301	0.078923	0.320743	0.255625	0.773429	1.128	0.693639	0	0.227901	0.167628	0.291453	0.362782	0.447253	0	0.381665	0.852989	0.0983367	0.543662
SLIV_04495	13.47	18.7148	15.2753	12.5021	9.57163	5.53153	26.3089	37.7146	21.9636	20.0661	41.6109	30.1752	10.1055	37.8839	4.65381	9.40528	3.99561	6.79452	34.9159	32.0582	24.0233
SLIV_04500	17.5825	15.5414	33.8645	28.3252	11.7779	31.6948	100.009	105.52	77.3431	65.2791	95.9887	107.547	11.4322	19.6382	11.3615	26.698	18.7441	20.012	125.303	117.203	85.2048
SLIV_04505	2.54904	1.32406	1.40809	2.13439	0.629649	1.70593	2.03939	1.43083	2.99973	2.4595	4.52066	2.42427	2.02627	5.74466	1.24851	2.9735	0.842642	1.39559	0.835722	0.653777	1.23924
SLIV_04510	4.37945	2.11719	2.46597	0	1.38545	2.01088	3.20525	4.72247	2.82876	4.63863	4.26301	4.5722	2.6751	10.5765	3.318	11.5526	0.529744	1.79462	2.70202	4.1923	0.779075
SLIV_04530	121.641	106.493	84.4705	26.3019	12.9319	86.1096	10.6324	14.4955	8.53049	19.234	12.8556	9.47927	11.7933	29.6475	149.442	0.22549	5.72441	152.856	0.565854	0.619726	61.378
SLIV_04535	272.817	286.007	311.274	160.471	35.2883	426.909	49.931	64.7151	75.3933	66.0784	32.8125	29.1518	31.6098	86.2185	493.019	2.26779	18.9875	586.725	3.77667	4.07957	161.549
SLIV_04540	225.124	198.148	210.143	137.515	29.3366	335.939	49.7365	50.2592	17.4704	86.8399	48.5428	28.2379	21.5368	59.2134	306.884	1.38541	14.9271	474.192	1.65139	0.76152	190.959
SLIV_04545	211.166	166.048	147.325	85.0592	24.4999	173.44	21.7581	29.4084	15.0607	33.958	32.6267	32.7109	20.6518	48.8714	220.106	0.44787	10.2241	316.582	0.599415	0.984724	168.249
SLIV_04550	141.172	139.978	132.626	83.2195	21.2015	171.472	18.2861	32.5513	18.8851	46.1001	22.9623	19.945	16.4908	37.0532	218.102	0.27229	4.98343	241.218	0.751624	0.748349	90.6661
SLIV_04770	179.971	154.847	158.906	47.6637	53.9	335.718	14.8012	18.5722	8.37348	17.8502	27.7618	31.8055	4.97742	26.5734	251.562	1.06243	1.88173	463.232	1.99958	2.04396	529.033
SLIV_05025	31.3209	34.5733	23.5276	18.5965	13.8904	41.8126	15.1961	15.1423	10.56	4.54555	10.3442	9.70763	11.0135	19.8057	45.1901	4.79418	18.5892	57.3026	8.86803	8.40047	45.5156
SLIV_05030	134.842	115.031	93.6155	63.2139	36.9956	118.671	40.2667	47.1182	28.6589	33.7777	46.4287	40.6765	44.0215	75.9655	120.907	20.8232	51.9253	158.605	25.5499	25.1404	103.99
SLIV_04555	0.658301	0.459168	0.401108	0	0.456558	0.309243	0.24646	0.129686	2.1751	0	0	0	0.029385	0.264473	1.02875	0.388095	0.407333	0.55197	0.346275	0.189621	0.299525
SLIV_04560	28.0392	26.4304	24.1922	21.9607	14.9724	35.1045	24.2472	17.8296	4.11521	17.9951	10.3362	9.97727	25.2032	18.0134	23.4599	19.2539	30.3125	26.4557	22.3839	21.5254	29.09
SLIV_04565	1.53861	0.882305	0.674399	1.78896	2.2115	1.22558	0.325586	0.513968	0	0	0	0.580549	0.815201	0.262037	3.26166	0.227864	0	2.67367	0.457448	0.501	2.76982
SLIV_04570	3.17238	2.47833	2.00072	2.69323	9.72105	12.6623	1.21099	1.64615	0	0.730225	0	0.719767	1.82887	1.67852	15.0296	2.1188	1.16751	19.2862	1.73688	0.931713	11.038
SLIV_04575	3.54987	4.73908	3.41662	3.30773	8.69099	14.1704	1.34848	1.77391	1.1157	1.82954	1.12093	2.1039	3.4366	3.05234	20.2632	1.74002	2.08939	14.6598	1.03611	1.03749	4.55796
SLIV_04580	2.79312	2.56113	2.53108	0.959159	10.1863	8.81609	1.22195	1.12523	0	0	2.03151	1.08942	2.11253	1.76201	14.3325	1.17589	1.00978	15.5079	0.42921	1.17518	6.03302
SLIV_04585	0.297123	0.13607	0.66564	0.504493	5.25853	6.0483	0	0	0	0	0	0	0.191575	0.431056	5.36551	0.112452	0	6.11755	0	0.123623	3.41731
SLIV_04590	0.185823	0.27572	0.321142	0	2.45723	2.04263	0	0	0	0	0	0	0.258794	0.145576	2.95966	0	0	5.67141	0	0.139167	2.30818
SLIV_04595	0.42586	0.108014	0.283069	0	5.02097	3.60092	0	0	0	0	0	0	0.228112	0.0855447	1.86341	0	0	7.37952	0	0.122667	2.61582
SLIV_04600	12.0861	9.26125	12.6665	7.37033	70.9405	107.42	12.4275	11.6255	9.74913	8.99253	8.26433	8.86373	12.6439	9.26098	54.8707	8.40756	4.56431	84.5286	6.01422	8.28663	69.1394
SLIV_04605	10.266	11.149	12.9075	6.22531	61.8281	79.6101	14.2757	8.55515	6.99937	12.9123	13.1853	7.07079	13.3329	10.4255	55.9466	4.99548	5.8985	62.3154	3.76075	2.66959	47.1084
SLIV_04610	4.74889	2.96475	2.41386	2.40119	12.9603	20.2579	1.18964	1.96739	1.49987	1.22975	1.69525	2.42427	2.26942	2.64437	11.3217	1.72463	1.26396	15.1612	1.49236	1.34024	15.1291
SLIV_04615	29.1878	23.5201	20.8999	20.274	6.89152	29.2075	19.9296	18.1213	7.739	13.8442	19.0846	19.0474	11.7478	15.5264	17.729	16.0679	14.6246	24.4	12.8805	11.8987	23.1549
SLIV_04620	0.885292	1.1989	0.364281	0.241579	1.71039	1.54467	1.53884	0.72876	1.35809	0	1.02333	1.09755	0.917367	0.866938	1.59297	1.34621	1.39881	3.21662	1.18914	0.236791	2.61823
SLIV_04625	24.255	21.5038	16.7863	22.9005	7.00588	16.2697	21.611	25.7283	13.1124	18.5697	13.4731	20.2305	18.745	19.2046	14.1624	18.3386	17.8586	14.7216	19.926	19.9525	15.1018
SLIV_04630	7.60164	11.2185	10.006	13.1152	4.29889	7.23787	7.1608	9.73399	8.77735	15.1128	9.92074	5.32014	11.6208	9.44512	8.83411	6.05561	8.2187	7.87016	5.65926	4.66768	4.71391
SLIV_04635	62.8168	95.481	110.429	59.7818	225.929	64.3582	52.691	72.4634	38.4086	77.6039	70.286	59.8636	95.0678	108.998	95.864	33.6672	70.3868	137.848	53.776	63.1411	69.4194
SLIV_04640	37.394	28.1927	16.4481	34.7174	3.13709	10.8743	26.5974	26.8902	13.1872	36.7617	40.7405	53.82	27.5784	26.2163	6.28698	50.8235	24.4488	8.47776	26.8723	26.3267	7.99022
SLIV_04645	111.832	104.543	134.17	100.672	49.9522	110.886	69.7923	92.169	64.9942	77.0642	107.742	105.456	40.4714	150.212	56.5992	58.5184	44.7537	64.7894	24.037	40.0112	165.508
SLIV_04650	37.1562	22.4276	26.3173	22.6498	5.12571	13.6393	27.2743	44.199	13.0819	21.4518	26.2863	19.0301	2.49782	19.0347	14.1895	8.64499	10.2894	10.1806	12.0098	20.4522	11.0489
SLIV_04655	105.409	118.048	124.833	98.9403	33.747	117.013	109.769	110.381	51.3112	94.2375	87.3796	131.038	68.0998	114.86	64.2237	83.74	92.2472	82.8142	69.3524	103.063	111.217
SLIV_04665	66.8994	40.7851	21.3411	29.3713	6.52173	44.6788	66.9913	66.3729	58.5899	40.3957	67.2255	19.3705	25.9766	21.6148	60.8632	36.536	16.957	49.5606	80.1315	29.0213	28.0553
SLIV_04670	35.7098	56.3329	30.667	27.7471	72.3461	86.3563	25.0391	24.9419	24.816	43.1157	36.5078	48.467	71.6809	50.8647	146.389	4.54495	62.7386	120.252	11.0525	13.5986	58.0942
SLIV_04675	31.3017	50.4572	30.007	19.216	73.6067	55.8816	11.6755	17.0436	9.55622	17.3737	24.1067	20.9864	62.081	47.1853	131.364	2.60292	33.1465	100.095	6.1846	8.29471	35.9311
SLIV_04680	73.4885	97.5348	67.515	64.3228	85.327	100.805	46.2755	46.84	51.759	63.9469	82.276	67.0421	124.485	122.549	156.619	23.5025	74.8879	139.504	30.7025	25.1573	70.1036
SLIV_04685	95.4948	126.466	77.5149	68.6354	68.22	82.6276	34.6496	46.2973	83.2535	62.3529	71.1772	64.3711	190.988	192.675	178.221	14.4102	130.274	137.596	29.439	27.0775	47.8423
SLIV_04690	36.9726	40.8813	21.0851	23.1442	16.7789	23.2134	17.9224	12.9293	11.4803	17.7796	35.5632	24.2257	48.9066	44.7075	54.008	3.84387	21.4992	39.4917	9.44288	8.89626	16.4238
SLIV_04695	48.7974	51.6022	29.4199	44.2079	48.0709	75.9102	35.3364	38.3828	50.9073	59.4866	55.8776	45.3527	71.4494	57.6462	109.277	21.4563	48.0426	105.383	24.1537	26.2436	47.1674
SLIV_04700	82.0487	89.321	44.3311	76.4983	30.5163	75.6685	82.0786	80.378	68.6251	107.531	101.696	88.1202	121.595	84.4154	96.2464	62.8249	75.5381	79.3341	57.4174	56.7018	52.5005
SLIV_04705	96.216	94.2088	53.5778	70.758	33.4139	75.0272	71.2891	75.0922	56.9886	65.1818	79.6566	70.9263	91.3562	70.5056	88.6018	64.1955	62.7531	67.7778	53.6869	49.7561	57.0526
SLIV_04710	141.252	158.544	102.232	98.9472	94.7761	114.965	142.398	130.512	128.762	135.133	161.059	112.385	118.706	114.917	122.579	116.608	115.744	161.635	80.9705	81.4952	74.4715
SLIV_04715	104.529	125.828	95.3656	102.936	101.703	115.695	88.7915	100.221	71.9037	143.679	150.212	167.196	97.698	102.898	98.4639	121.756	104.095	131.625	70.2587	73.2692	119.827
SLIV_04720	109.292	142.892	110.162	82.7393	76.5859	106.472	77.7337	92.0323	70.4888	72.1506	76.7955	90.5293	105.855	108.445	109.606	87.2291	85.8451	101.63	65.7581	72.8015	79.5704
SLIV_04725	109.874	100.033	51.8529	124.255	5.44659	72.0124	105.846	96.7875	85.6292	104.673	78.6002	64.5888	160.385	52.2795	80.1547	131.775	112.834	50.0446	102.2	67.0492	30.6583
SLIV_04730	112.445	83.988	45.5266	110.116	7.20847	84.8811	100.175	128.315	91.1386	87.3597	64.0293	72.9431	130.739	47.1371	80.3299	159.699	113.042	54.524	123.013	72.544	29.8904
SLIV_04735	53.2539	31.148	13.1549	30.1221	1.16538	15.2609	30.0919	42.3718	14.3428	28.8303	23.0094	12.713	57.6299	19.2679	23.7383	33.3145	32.0585	16.9071	24.2331	16.1339	7.51807
SLIV_04740	99.8425	66.4026	28.4211	69.2156	2.84815	41.5334	73.1212	80.3788	38.911	40.2473	44.2053	31.9302	107.497	34.6107	49.7404	60.4789	78.9226	33.0157	62.8038	43.9419	14.3437
SLIV_04745	95.1116	78.8762	35.1365	74.6193	2.80556	51.4177	62.7351	90.2976	42.4115	67.65	52.8751	42.3768	127.136	53.1858	58.8205	81.6657	79.2798	43.8985	59.969	43.7632	15.291
SLIV_04750	220.556	202.785	104.58	288.249	15.0664	180.134	262.11	246.923	246.874	221.139	200.363	152.712	313.89	185.296	181.8	281.412	276.172	120.697	207.592	148.616	46.5012
SLIV_04755	62.9746	40.8202	19.9212	59.2946	3.02564	34.5831	43.7419	51.6201	31.5318	37.6717	37.5062	27.9401	63.3136	36.8062	35.3491	84.6414	55.0851	29.6827	60.0948	41.4493	15.6627
SLIV_04760	36.7908	20.4861	8.18759	24.2012	1.95265	91.7551	23.1239	12.4797	33.1408	22.1669	24.3148	15.1536	46.8458	6.52162	87.9086	17.4975	7.67621	72.592	44.4295	21.5166	27.1419
SLIV_04765	265.182	191.662	164.654	201.096	44.7581	192.874	140.594	144.015	96.5065	128.863	65.4468	74.0933	180.368	172.997	210.328	138.301	150.779	160.236	122.032	102.281	97.2034
SLIV_04775	49.7315	41.9095	20.0485	31.6009	1.6674	28.6454	23.5662	24.4135	11.9156	28.4208	32.6492	34.5795	40.4489	30.2278	18.5259	23.9664	37.9345	11.5454	16.6415	17.2815	14.9168
SLIV_04780	8.45353	13.1461	7.42566	5.03898	13.5137	13.1807	0.583598	3.99214	2.57524	6.33436	2.91071	9.88576	7.16688	7.51502	17.9289	2.55272	6.75174	17.8627	2.97233	2.80631	15.9582
SLIV_04785	5.02952	7.23131	3.9867	0.297898	8.31935	6.19054	1.89759	2.79582	0	2.74618	1.89285	3.38357	2.98645	3.15623	6.97022	0.796824	2.35216	8.78298	1.53301	1.82496	4.95824
SLIV_04790	2.32291	1.3729	1.13618	1.33952	3.42471	8.56495	0.85326	1.34695	0	4.63064	0	1.52144	2.23812	0.915623	3.91775	2.23935	1.41022	3.34418	0.749268	0.246181	2.98131
SLIV_04795	12.9991	6.90554	8.32051	2.20716	19.9675	22.9331	1.40594	4.43881	6.20399	5.08668	4.67477	12.5346	18.7743	3.77174	42.7229	2.45989	4.6473	16.7933	5.92603	6.49022	108.499
SLIV_04810	2.24083	2.14998	2.27491	1.40339	41.2899	12.7871	0.35758	0.940789	0	1.29372	1.18896	0.637597	1.96115	0.575572	91.2261	0.563074	2.06845	41.6434	1.256	0.61901	14.1236
SLIV_04905	2.97831	3.56161	6.1017	3.84613	29.3739	15.8826	2.04163	2.1486	3.60364	2.95464	12.2192	2.18424	5.01445	0.821568	51.2681	0.928752	5.56756	44.3525	2.15136	1.72787	31.3873
SLIV_04800	61.159	64.7558	64.6187	64.2873	41.4268	80.3033	133.624	161.214	93.322	146.439	130.367	176.261	114.289	58.223	92.6268	70.0134	70.9531	92.7769	155.997	114.386	107.429
SLIV_04805	25.5597	22.1975	12.2591	22.861	14.6382	32.2944	19.1906	20.6119	18.929	15.1115	15.0139	12.0771	17.7392	14.5061	54.244	22.3186	24.1609	38.1756	15.1071	12.1593	18.4522
SLIV_04815	29.1821	30.8772	28.2275	12.4041	3.21298	15.2338	38.9283	40.1567	22.9606	38.3482	68.5633	74.9107	53.5365	32.1056	8.55891	37.9667	47.4575	6.90564	30.664	37.735	10.5394
SLIV_04820	14.5103	16.3223	12.7409	7.38006	74.4182	32.174	12.821	14.6734	4.7146	15.0756	12.0785	11.8115	13.9869	6.07648	51.8036	3.77609	7.15155	70.7478	6.68	7.43928	49.1467
SLIV_04825	4.99018	5.90411	3.72021	2.69141	47.3735	13.2653	2.143	3.83399	0	6.2027	0.950069	2.54744	4.66726	3.83272	11.3543	1.24983	4.13213	32.8497	2.00728	1.42895	24.4815
SLIV_04845	11.31	9.45627	12.0224	10.6991	14.4055	11.1825	9.96073	6.34474	2.31335	7.58692	10.4588	9.34782	6.68807	6.68046	16.1932	8.89731	6.49834	15.6547	6.9974	5.34435	20.5473
SLIV_04850	13.497	17.0059	16.9203	9.4844	100.882	64.4875	7.65821	12.8056	6.75868	16.3166	9.61962	10.3173	18.5862	15.6826	80.2136	5.68719	6.53946	70.8286	5.32011	4.41907	21.9234
SLIV_04855	16.1938	16.5568	14.3277	8.39264	114.69	70.5287	6.72074	16.1551	4.7181	3.31576	10.1575	10.6219	17.228	11.3096	74.519	4.97081	8.70939	60.8912	3.54099	4.4657	26.8237
SLIV_04860	6.59405	5.6457	3.71608	1.46037	27.955	14.3957	1.08529	2.77379	3.42075	4.4875	5.15514	3.59387	2.77279	3.49383	15.2211	2.11588	2.30618	17.13	1.6882	1.43143	8.57324
SLIV_04830	37.2903	52.2399	70.6526	20.8242	53.4323	46.0431	14.8765	16.6344	20.2407	16.1469	36.6862	24.3156	98.2925	440.766	54.4787	32.0151	103.982	64.4135	19.4645	11.5888	33.2212
SLIV_04835	18.2024	13.5171	42.8249	23.3795	29.9459	27.7898	107.685	96.8501	48.866	62.1706	116.812	92.6011	13.4765	19.5665	33.7911	22.0479	5.68003	26.5116	101.669	89.4609	148.969
SLIV_04840	18.4947	16.4003	24.5438	17.8374	9.58866	25.3453	21.5884	21.9887	16.1557	11.4191	10.0746	12.3811	19.7787	46.7727	62.604	17.7594	16.275	34.0235	16.5405	17.7753	10.9703
SLIV_04865	3.55375	2.85027	1.98267	4.15857	1.82815	8.60271	2.64897	1.1479	1.37519	0	2.07244	1.94491	4.05009	2.17374	5.67163	3.10802	4.12053	4.53672	2.0251	1.91819	4.54493
SLIV_04870	72.3707	100.711	89.2841	17.8374	144.22	256.621	44.1867	33.2156	16.7128	18.2705	58.7686	173.335	11.1387	59.6089	37.0987	8.39376	11.476	57.4912	29.2673	184.552	203.295
SLIV_04875	13.4924	14.9907	14.9257	19.423	6.4644	33.4363	20.9377	8.01262	16.7985	13.7732	15.8223	5.09097	7.26216	7.91486	26.3777	12.9882	10.2241	26.2879	15.043	15.0107	16.1928
SLIV_04880	21.1295	14.328	10.1695	7.05535	9.14157	11.6098	7.13785	11.9633	2.33312	1.91294	10.5482	8.95633	11.3471	13.0496	14.0363	7.86325	10.4862	14.9991	7.89293	9.45798	17.992
SLIV_04885	63.9365	47.9419	42.3421	39.2383	10.4178	22.7371	63.1111	48.9913	41.3599	27.129	37.3982	38.9965	53.1939	44.5904	20.4486	33.2359	58.3494	18.6592	56.1876	52.6429	22.782
SLIV_04890	55.9252	80.1995	85.3684	57.3861	382.682	131.248	36.5544	54.4494	91.8191	81.3869	164.552	221.611	104.198	68.0422	208.826	29.3219	98.9875	197.321	35.1611	45.6479	283.978
SLIV_04895	13.9745	10.928	6.64298	7.04866	8.21478	9.59816	4.48994	4.81269	3.66903	3.00825	3.87051	8.59899	5.63086	17.131	7.05233	3.31689	5.77165	18.0009	4.20557	3.77433	15.6627
SLIV_04900	271.031	328.944	266.675	190.038	93.1609	543.339	144.195	123.414	56.9517	93.39	167.216	88.8782	206.305	181	543.478	111.506	356.371	348.189	143.347	112.31	231.221
SLIV_04910	1.60919	2.24927	1.88089	1.24735	0.911162	1.99391	2.04313	2.80718	2.00349	4.10668	1.50965	1.41675	0.784929	3.22778	2.19838	2.8598	0.844189	2.88105	1.59477	1.70294	4.96607
SLIV_04915	1.75547	1.4749	1.28841	1.03176	1.31895	2.57702	0.985838	2.20467	2.1751	2.08061	1.09264	1.75784	0.861959	1.76315	1.81059	0.632451	0.950444	2.33054	1.24082	0.948107	1.79715
SLIV_04920	13.9371	16.869	17.9517	19.8729	38.9361	31.4675	10.987	11.6883	13.7015	10.3698	9.53004	21.7201	7.85974	23.3236	29.9888	7.02067	10.6583	62.4074	6.79549	5.78858	34.2522
SLIV_04925	266.134	649.758	759.352	277.599	120.238	303.315	279.423	263.816	290.614	324.358	675.296	1037.2	673.611	596.372	501.875	142.937	1723.15	710.911	437.584	995.614	451.778
SLI_04935	29.0093	42.156	30.5803	22.8506	0.898793	3.6527	7.27781	16.4671	0	18.4317	38.7181	97.3273	43.039	32.8009	24.0596	14.5163	104.646	31.5121	20.7062	48.9948	10.6138
SLIV_04930	0	1.6119	1.97132	0	0.587673	0	0	0	0	0	0	5.09097	2.72331	1.27659	0.635607	0	0	0	0	0	0
SLIV_04935	2.17005	2.29991	1.11617	0	3.26087	8.51926	0	1.1909	0	2.72944	0	1.34517	0.53968	0.404772	6.04601	0.263989	1.24684	2.81594	1.58991	0.87064	4.58419
SLIV_04940	12.1325	10.6361	9.29123	13.9787	23.1507	11.4666	9.60726	7.15142	2.068	11.0211	17.92	18.384	12.2368	7.16631	29.7339	10.2496	26.3347	27.6389	12.4282	11.8987	20.3615
SLIV_04945	33.9659	30.6626	31.0773	29.0796	13.0566	24.9962	16.776	15.9998	9.25341	14.5416	19.7555	20.8768	19.2933	23.7215	21.1824	16.2659	18.051	30.7877	10.0664	11.5626	20.8127
SLIV_04950	2.77113	1.06601	3.13954	1.12924	1.22147	0.902557	0.359659	0.567755	0	2.60249	0	1.92391	1.67238	1.30257	1.02085	0.818058	0	1.20824	1.01064	0.415073	1.31129
SLIV_04955	7.12452	5.65727	23.7789	2.1163	5.41071	4.04074	0.299571	2.87681	1.32192	2.98057	0.498039	2.80435	6.83987	11.0504	8.8781	0.497935	4.14656	14.4806	0.683957	0.57621	2.27545
SLIV_04960	6.49443	5.20998	19.9099	3.85799	4.97107	5.63542	1.52535	2.45249	3.73939	3.06595	0.563534	2.26653	5.57719	8.72978	6.79141	1.06753	2.10083	10.5015	0.684605	0.749784	3.39858
SLIV_04965	4.94288	4.87106	4.44247	5.67923	2.68061	8.62443	5.24555	5.90111	4.78905	7.85312	1.20287	1.93516	4.91709	3.68793	12.5635	6.26626	6.12846	12.6932	6.22638	5.49708	11.1013
SLIV_04970	2.42618	3.67156	1.46024	6.36365	2.50305	8.62443	2.11492	4.26598	0.777708	0	1.17202	4.3996	1.63903	2.5059	9.94606	3.51534	1.45642	6.8417	2.60002	2.91536	5.67604
SLIV_04975	1.15257	1.60987	2.02878	0.244622	13.5668	1.75964	0.934932	0.983918	0	0	3.10867	4.16767	1.3748	1.21228	9.20989	0.218106	0.3863	8.37548	0.711522	0.53949	10.4155
SLIV_04980	1.20865	1.41412	3.87439	1.19159	29.2935	19.524	4.93373	4.79283	5.02409	10.2982	15.7738	13.1959	1.85522	1.98537	99.294	0.66402	3.76346	17.566	2.5328	8.68681	13.7216
SLIV_05400	0.813682	0.624479	0.404086	0.428763	1.43351	1.37077	0.409678	1.29343	0	0.988142	0.908124	1.46098	0.65127	0.51289	10.8074	0.907934	0.451393	3.56811	0.575597	0.315199	1.99154
SLIV_05405	0.401377	0.441152	0.192685	0	0.938214	0.544701	0.217057	0.114215	0.957809	0	0	0	0.155276	0.116461	6.19716	0.0759546	0.896847	1.78244	0.762413	0.167	1.31896
SLIV_05410	0.148225	0.274916	0.320206	0	0.3341	0.905188	0	0.0949017	0.795847	0	0	0	0.0860132	0.193536	4.60722	0	0.149039	0.26928	0	0	1.09593
SLIV_05415	0.318481	0.310264	0	0.442437	2.52338	1.5913	0	0.370744	1.24362	0	0	1.00505	0.0672039	0.0756067	13.5989	0.19724	0.232894	1.57796	0.395969	0.108417	5.56577
SLIV_07120	1.89924	1.92687	1.47283	0	5.70785	4.46091	1.4221	1.12246	0	0	4.72851	5.07146	1.18688	0	35.3784	1.99053	2.35036	9.02397	0.999024	1.36767	8.20939
SLIV_04985	8.52818	7.57074	6.84965	7.51857	3.69665	8.01237	7.98211	9.66038	24.6559	14.4396	18.5785	10.6746	7.70872	6.42413	7.99634	21.0884	10.5539	14.0034	8.13077	7.21601	23.2818
SLIV_04990	7.74304	5.25876	8.34601	5.58131	10.2449	8.02964	3.79227	7.60777	4.18353	12.8629	7.09276	8.45243	5.76486	6.48566	12.0698	4.64458	5.09244	11.3242	3.08033	2.0971	18.4351
SLIV_04995	9.5327	6.92083	6.80144	7.57318	14.2807	15.6664	13.6208	10.1536	7.51309	7.18669	9.43532	6.57778	7.54479	8.22171	14.0242	6.05721	4.68994	15.5704	5.68138	5.23981	16.726
SLIV_05000	3.59755	3.31827	4.42792	2.42182	5.38211	2.90349	2.62255	5.43874	2.72295	2.7907	1.02589	1.92551	4.2488	5.13183	7.39229	0.59381	1.14734	5.93104	0.975357	1.12756	4.68708
SLIV_05005	4.0397	4.14222	4.6827	3.38773	6.36645	2.70767	3.11705	8.45324	2.11609	8.67496	1.5945	2.99275	5.26014	7.33297	9.44787	1.51026	1.78327	10.5609	1.51596	1.56805	3.20538
SLIV_05010	4.97085	3.52704	4.30442	2.8846	2.64744	1.15277	2.44995	6.68752	4.05409	2.21598	2.03653	1.63818	3.79735	4.19	5.82902	0.750146	1.51842	4.68674	0.860546	0.824666	4.00096
SLIV_05015	4.97237	3.29289	3.39952	1.70751	0.587673	2.04712	1.76747	2.6828	1.79984	3.93519	2.26033	1.93942	2.62605	2.91792	5.62966	1.09425	1.57293	6.54661	1.48042	1.25525	5.65921
SLIV_05020	3.95279	3.79208	3.23897	2.08289	1.1265	5.2024	3.81451	4.27617	2.92735	4.20026	3.86013	2.36577	4.19205	4.49373	5.0397	3.01782	2.05578	5.44768	1.92239	2.87101	7.86072
SLIV_05035	34.8802	49.2858	26.7213	42.1389	5.04926	34.7951	435.518	347.307	268.269	288.772	244.109	190.814	69.0511	44.0167	29.2644	32.7816	52.1486	20.8348	259.996	284.886	64.0549
SLIV_05040	22.7545	19.9837	35.9852	30.3188	8.19875	15.524	19.3128	37.3149	15.9791	32.7533	34.1144	12.9137	13.456	9.0669	19.7503	41.0766	13.2165	35.5935	26.6045	20.1988	15.953
SLIV_05045	6.26168	6.20168	10.7677	6.42672	1.12349	1.99757	9.77955	12.5658	13.0466	9.87415	6.80592	5.67742	6.72484	1.3423	1.97459	10.1471	3.00708	5.43312	12.6618	9.62399	2.6258
SLIV_05050	2.99771	1.4497	4.31724	0.916178	0.480487	0.976351	1.1672	2.66143	3.43366	1.40764	0	0	2.18022	0.939378	0.779517	3.02923	0.964534	0.726124	3.10899	2.17021	0.94567
SLIV_05055	0.720495	0.715751	0.63855	0.564621	0.7773	1.57947	0.629403	0.898945	1.1903	2.60249	0	0.641304	1.41509	0.723648	3.1226	0.440493	0.81733	8.92753	0.473738	0.207536	2.56795
SLIV_05445	1.19709	1.248	1.41979	0.269016	1.69302	2.58016	0.685444	0.360679	0	2.47993	1.13956	0	1.55276	1.33317	4.17722	0.71957	1.13286	11.7692	0	0.65921	5.41468
SLIV_05515	2.13319	2.22736	1.38248	1.6299	8.12057	6.62212	1.73039	1.54789	0	2.19119	0	2.46835	1.5267	1.83365	6.905	0.847717	1.42994	10.7864	0.911697	1.23148	9.20044
SLIV_05520	1.46444	1.34384	1.51216	0.422239	4.81636	4.04973	1.07585	1.13222	0	2.91931	0	1.19896	1.28272	0.901939	5.29902	1.12941	0.666787	9.1359	1.22815	0.879472	5.22996
SLIV_05525	1.00427	0.620881	0.542374	0.47958	4.52726	4.21639	0.610976	0.482241	1.34803	1.10525	0	0	0.437074	0.94247	4.48848	0.481046	0.252446	15.7359	0.214605	0.293796	5.75458
SLIV_05530	0.600056	0.202353	0.157125	0	0.573801	1.16596	0	0	0	0	0	0	0.0633101	0	0.886576	0	0	3.66677	0	0.0510676	1.61332
SLIV_05545	0.310007	0.127773	0	0	0.465838	1.89317	0	0.264645	0	0	0	0	0.119929	0	0.587807	0	0	4.03619	0.0883284	0.193476	1.37526
SLIV_05550	0.242871	0	0.233186	0	0.729912	0.741591	0	0.207333	0	0	0	0	0	0.158557	0.72366	0	0	2.3532	0.2076	0	0.119715
SLIV_05555	0.139673	0.057568	0.150866	0	0	0	0	0.0447133	0	0	0	0	0.0405254	0.091185	0.283753	0	0	0.380617	0	0	0.10327
SLIV_05560	0.547332	0.225589	0.0437921	0.464664	1.73631	1.48555	0	0.272559	0	0	0.984163	0	0.211741	0.0397026	1.53199	0	0	3.64591	0	0.113864	2.24823
SLIV_05565	1.91834	0.591942	0.546642	1.33249	5.82692	3.4456	0.64907	0.157633	0.440639	0.722564	0.332026	0.356107	0.333362	0.227705	5.16847	0.262071	0.0825187	13.0829	0.315672	0.057621	3.48902
SLIV_05615	0.568692	0.292991	0.389035	0	0	1.04188	0.553569	0.364108	0	0	0	0	0.198003	0.185634	1.13222	0.290565	0.457452	3.87429	0	0.319429	4.03655
SLIV_05710	5.73512	5.23869	5.80406	2.36866	7.91925	6.62609	7.54407	1.58787	6.65794	2.72944	0	8.07104	1.97883	1.82148	6.04601	6.07174	4.98735	24.2171	3.17982	1.16085	8.70996
SLIV_05715	0.824559	0.580234	0.695131	1.07564	1.57147	2.21069	0.391528	0.515052	0	0	0.650918	0.349064	0.280087	0.157554	2.05918	0.582279	0.161773	8.69557	0.515715	0.677777	1.96279
SLIV_06335	13.1746	14.7831	19.5589	7.09515	36.8033	47.139	11.5813	12.7827	17.4505	12.2638	6.57457	11.5845	4.71501	12.8067	36.9755	18.5829	10.7376	102.485	6.05231	9.1278	86.1661
SLIV_15325	7.89992	7.9628	12.4475	10.1597	122.001	149.508	4.94891	4.5071	6.7194	10.3299	2.53157	3.05458	4.94735	8.01699	121.083	13.1215	6.9209	454.71	4.14518	3.14859	280.366
SLIV_05060	1.06412	1.31576	1.40481	0	6.12956	1.98562	1.29477	0.681306	1.26965	1.041	0	1.02609	1.68096	0.964865	3.603	1.61094	1.5455	2.36277	0.454788	0.498087	2.36033
SLIV_05065	0.280057	0.142066	0	0.329203	0	0.263118	1.36305	0.99309	0.925341	0	1.04588	0.747825	0.175015	0	0.0350122	0.403589	0	0.156547	1.76777	1.41172	0
SLIV_05070	1.12528	0.477047	0.524767	0.982613	0	0.261787	5.00733	6.31264	2.30165	5.28397	2.25461	4.55726	1.10697	0.251874	0.330933	2.61006	0.732753	0.233633	6.44901	5.33738	0.570512
SLIV_05075	3.80021	2.31513	2.62748	1.96659	0.750779	0.878367	17.0588	41.799	13.0066	19.0622	13.5983	14.3875	5.0518	1.69021	0.71359	4.28042	1.52234	0.797655	16.6169	11.5231	5.46281
SLIV_05080	6.98414	6.15054	8.87142	8.28625	1.95557	2.91406	66.5062	127.761	50.3095	85.5535	57.5651	58.7285	15.1037	3.34179	1.48055	24.0851	10.2938	1.10331	96.9267	56.1231	12.4446
SLIV_05085	12.5196	19.5403	23.9797	2.42787	35.3338	25.2265	0.618614	1.30205	2.72976	0	2.0569	1.65456	20.2092	2.82126	33.2581	0.974118	6.64564	66.7323	1.62966	1.07089	22.3663
SLIV_05110	0.95327	2.09547	1.62712	0.809291	9.23136	7.54638	0.859185	1.3563	0	0	0	0.612801	0.819514	2.14361	7.63169	1.50327	0.284002	11.6737	1.02608	0.925458	8.04016
SLIV_05115	0.445974	0.735254	1.92685	0	6.70153	1.36175	0	0.571075	0	0	0	0	0.517588	2.18364	3.62407	0	0	7.29181	0	0.4175	0.65948
SLIV_05120	0.931007	0.700716	0.641262	0	2.06808	2.22477	0.394021	0.414666	0	1.42557	0	1.40515	0.469785	0.739934	3.55251	0.689397	0.325607	4.55932	0.622799	0.227365	2.87315
SLIV_05125	0.341215	0.0703179	0.614265	0	0.512735	1.04188	0	0	0	0	0	0	0	0.11138	1.94095	0.435847	0	1.85966	0.145831	0.319429	1.00914
SLIV_05130	10.4571	12.5252	12.8136	18.0987	28.9963	52.217	6.74851	14.944	11.1672	6.10402	17.7641	9.52628	7.04037	6.63827	36.5257	13.9722	13.9419	85.8556	9.08658	6.81474	38.103
SLIV_05145	13.8581	9.48502	7.25753	6.8451	15.229	19.6614	10.2194	10.8982	9.62028	11.8316	6.34286	8.74659	6.72579	7.74952	21.0212	7.34284	11.9356	24.6166	7.32269	6.91909	11.4261
SLIV_05150	19.1298	19.5566	22.0156	14.1079	34.2627	35.2698	30.4082	31.0117	20.2887	19.6593	42.3888	20.8684	17.6168	14.5212	46.5485	22.3784	18.4793	54.4505	25.7295	20.3404	40.6382
SLIV_05090	0.210087	0.727355	0.453846	0	0.252554	1.28297	0	0.215215	0	0	0	0	0.0243822	0.63091	0.204865	0.0715605	0.168993	0.381665	0.0718307	0.0393347	0.372797
SLIV_05095	1.14649	2.91672	0.797112	0	1.00992	4.46646	0.192415	0	0	0	0	0.171546	0.321178	4.36185	0.931663	0.302992	0.318011	1.86737	0.168964	0.0740202	0.467687
SLIV_05100	311.254	990.233	807.128	65.4961	670.698	1254.55	21.5795	24.2242	25.3931	0	62.1854	17.9565	82.6757	871.08	425.635	5.53762	65.3864	559.548	28.8033	33.7592	129.381
SLIV_05105	10.2525	35.3799	24.9192	2.68273	20.0068	41.7689	0.888616	1.04308	0.603261	0	2.04554	1.21883	3.43924	34.5117	14.7682	0.430549	2.31595	17.6051	1.20049	1.28848	5.19204
SLIV_05135	52.8144	43.5361	49.148	38.5799	18.6633	66.6326	25.7049	31.2136	23.6828	40.8793	51.6573	55.404	29.7046	36.6014	38.6733	43.393	36.8813	84.5606	24.4077	23.5802	82.7331
SLIV_05140	56.4722	49.3365	66.2691	41.7963	22.7258	52.0741	100.231	101.774	41.4646	76.4934	122.373	153.588	28.1954	34.0316	50.4664	60.0089	23.9424	67.8108	103.693	91.8764	164.636
SLIV_05155	3.77695	2.65318	3.0745	6.02263	3.05985	9.82784	7.35303	7.73829	2.11609	2.31332	3.72049	2.85024	3.96416	3.73081	13.0776	13.1449	5.15166	9.78523	5.55853	4.48893	4.37097
SLIV_05160	18.174	10.5011	5.54951	14.721	3.4569	11.9415	7.55772	7.88006	6.17592	12.1528	6.51507	5.98937	12.7822	8.1101	7.0571	9.59915	8.32729	11.7021	5.40761	5.27637	6.6336
SLIV_05165	1.63075	0.43491	0.621683	0.732942	0.288292	2.92905	1.86751	0.368505	2.06019	1.68916	0	0.832485	0.556651	0.0626252	2.96217	0.980244	0.385814	6.97079	0.163991	0.538811	2.55331
SLIV_05170	3.91326	3.07095	2.36704	0.239199	3.01074	5.3531	1.98078	1.40307	1.34471	1.10253	1.51988	1.35843	2.39799	1.92117	5.57134	2.29267	1.82573	5.74425	1.33798	0.937832	5.83299
SLIV_05175	4.55974	2.77204	1.60067	5.22591	2.05554	3.82878	4.16108	3.28432	2.44821	0	4.61188	2.47319	3.24131	2.2326	5.41904	2.81509	4.92864	8.59431	1.75389	0.640291	3.70847
SLIV_05180	0.972174	0.786545	0.544486	0.275113	0.703376	0.989489	0.525734	0.737706	0.773302	0	0	0.312477	0.689506	0.540652	1.40446	0.275954	0.144817	0.981193	0.553992	0.202245	1.49084
SLIV_05190	5.5134	4.96114	3.03065	3.85887	2.02377	6.93953	8.3984	7.22164	0.903893	4.44664	2.72437	3.65246	5.17759	2.36296	4.7881	7.88469	7.61726	7.18719	5.75597	6.46157	7.71723
SLIV_05195	78.1473	40.639	30.552	24.7982	6.53901	8.85819	58.2432	97.3753	135.125	278.73	115.609	124.466	163.968	24.7633	6.42407	25.4453	43.2444	2.8987	98.9729	59.7483	5.52326
SLIV_05200	128.334	73.1359	54.3643	53.1335	24.0492	14.6299	95.8689	178.649	103.616	211.51	193.844	253.815	266.063	37.6878	25.2807	36.8057	85.7804	18.8595	71.5855	66.8448	13.5798
SLIV_05205	98.2956	69.216	52.1063	40.1233	33.9151	24.7389	77.3528	162.619	84.9308	135.119	131.982	174.943	240.846	35.9759	47.7938	24.5857	65.8616	31.3847	46.9935	45.0868	12.6463
SLIV_05210	74.6932	51.3626	32.21	19.921	18.426	12.9366	29.1462	95.5151	32.8096	54.1601	58.0151	60.632	159.38	25.5052	31.7803	12.3152	40.3064	33.526	17.8984	23.5687	7.16868
SLIV_05215	96.688	80.6529	67.1243	64.1557	37.1935	29.8646	84.1472	181.986	110.974	156.589	127.11	148.941	258.107	47.5733	56.2169	34.1599	90.9218	55.1915	63.0963	53.8791	15.0089
[truncated: 6,061 more rows]
