# Supplementary material for: Transcriptomic and fluxomic changes in Streptomyces lividans producing heterologous protein
Source: Microb Cell Fact. 2018 Dec 21;17:198. doi: 10.1186/s12934-018-1040-6 (PMC6302529; doi:10.1186/s12934-018-1040-6)
Supplement: Supplementary file 7 — Additional file 7. Mass isotopomer distribution (MID) measurements used for 13C-based flux estimation. [file 12934_2018_1040_MOESM7_ESM.xlsx]

## Sheet: Raw MID data
Uncorrected mass isotopomer fractions of the used proteinogenic amino acid fragments
All amino acids are derivatised with TBDMS. Fragments are indicated by name of amino acid and its molecular weight
Two samples are listed for each experiment. The second sample point is used in 13C-MFA and is corrected with the first sample point to ensure that only the second growth phase is reflected in the labeling data.
	Experiment 1					Experiment 2
	CelA		PIJ486			CelA		PIJ486
Sample	T8	T12	T6	T10	Sample	T6	T10	T6	T9
Fragment
Ala260	0.211818	0.20345	0.22297	0.18746	Ala260	0.222989	0.20507	0.213305	0.194793
	0.164419	0.16317	0.16731	0.17134		0.167912	0.165413	0.167491	0.168098
	0.120678	0.12389	0.12905	0.13447		0.122953	0.125128	0.127434	0.134633
	0.383963	0.38885	0.36568	0.38668		0.374848	0.38887	0.377744	0.386851
	0.0805119	0.0814	0.0769	0.08157		0.0751389	0.07821	0.0760405	0.078571
	0.0334435	0.0341	0.03173	0.0334		0.0313702	0.0325	0.0322369	0.032019
	0.00433618	0.00431	0.0041	0.00427		0.00406086	0.00400389	0.00432494	0.00411581
	0.000830572	0.00083	0.00225	0.00081		0.000728107	0.000806245	0.00142395	0.000919209
Ala232	0.23366	0.22456	0.24943	0.21139	Ala232	0.24899	0.233612	0.24262	0.226382
	0.17981	0.18056	0.1849	0.19449		0.186419	0.185673	0.18689	0.193404
	0.4517	0.45733	0.43509	0.45521		0.435282	0.44629	0.438735	0.444825
	0.09363	0.09546	0.09033	0.0967		0.0898306	0.0928076	0.091463	0.0941613
	0.03572	0.03657	0.03486	0.03666		0.0343064	0.0362118	0.0348596	0.0358202
	0.00461	0.00471	0.00466	0.00475		0.00442515	0.00460525	0.00461372	0.00457238
	0.00081	0.00082	0.00074	0.0008		0.000747208	0.000800391	0.000818568	0.000835679
Gly246	0.3008	0.29087	0.30926	0.293956	Gly246	0.302096	0.295126	0.300522	0.29659
	0.15107	0.15404	0.14525	0.149774		0.145746	0.151207	0.146033	0.149427
	0.42136	0.42576	0.41329	0.425394		0.426189	0.427815	0.427784	0.428428
	0.08589	0.08741	0.08779	0.0890709		0.0854958	0.0846366	0.0837753	0.0850902
	0.03549	0.03639	0.03598	0.0363945		0.0349794	0.0357834	0.0360566	0.0351623
	0.00451	0.00467	0.00695	0.00454758		0.00461106	0.00458003	0.00491357	0.00445862
	0.00088	0.00086	0.00148	0.00086286		0.000882841	0.000851744	0.000916292	0.000843009
Gly218	0.354671	0.34754	0.35795	0.34689	Gly218	0.35059	0.345732	0.347215	0.346406
	0.490736	0.49417	0.48511	0.49387		0.491488	0.49665	0.492361	0.494841
	0.109726	0.11278	0.11132	0.11308		0.111796	0.112087	0.112636	0.112834
	0.0391017	0.03961	0.0394	0.04005		0.040083	0.0395052	0.0398572	0.0399209
	0.00496578	0.005	0.00506	0.00519		0.00524292	0.00514653	0.00503314	0.00516659
	0.000799626	0.0009	0.00117	0.00092		0.0008002	0.000880302	0.00289787	0.000831681
Val288	0.0693651	0.06382	0.08078	0.0547174	Val288	0.0697204	0.0630624	0.0684709	0.0586306
	0.0872118	0.08584	0.08746	0.0858362		0.0898214	0.0880957	0.0893116	0.0875655
	0.170047	0.16993	0.16953	0.168387		0.169665	0.1707	0.169918	0.171022
	0.222955	0.22196	0.21671	0.224039		0.222105	0.22475	0.222434	0.223382
	0.156655	0.15997	0.16314	0.171472		0.15927	0.159675	0.164405	0.170084
	0.224383	0.22709	0.2148	0.224558		0.220931	0.225146	0.21911	0.221756
	0.0488085	0.04992	0.04698	0.0502837		0.0481324	0.0477998	0.0455287	0.0476394
	0.0177762	0.0186	0.01731	0.0178943		0.0174233	0.0180447	0.0179772	0.017134
	0.00230817	0.00241	0.00279	0.00234718		0.0024554	0.00225551	0.00216864	0.00232062
	0.000445205	0.00042	0.00045	0.000424606		0.000381355	0.000422606	0.00059078	0.000419315
	4.48823e-05	3e-05	3e-05	4.01e-05		9.49967e-05	4.79156e-05	8.61239e-05	4.56714e-05
Val260	0.0790637	0.07243	0.08713	0.06242	Val260	0.0806628	0.0728048	0.0789117	0.0683146
	0.095981	0.09428	0.09916	0.09663		0.0979442	0.0979714	0.0987846	0.0992424
	0.282409	0.28146	0.27582	0.27296		0.281779	0.283936	0.279525	0.281682
	0.200273	0.20246	0.20291	0.21864		0.204097	0.205665	0.205358	0.214737
	0.261909	0.26715	0.25495	0.26671		0.257553	0.259994	0.256099	0.256845
	0.0572093	0.05888	0.05562	0.05949		0.055239	0.05688	0.0574649	0.0566073
	0.0198754	0.0202	0.01986	0.01991		0.0196834	0.0196022	0.0198306	0.0194223
	0.00279939	0.00262	0.00371	0.00267		0.00252343	0.00262446	0.00336936	0.00256437
	0.000480079	0.00053	0.00082	0.00057		0.00051856	0.000521926	0.000657265	0.000584957
Leu274	0.03667	0.0292	0.05169	0.0239759	Leu274	0.0401343	0.0287452	0.0382798	0.0266992
	0.07962	0.07766	0.08144	0.0716899		0.0804932	0.0777756	0.077879	0.0752334
	0.15951	0.15686	0.16349	0.153398		0.162198	0.160304	0.159916	0.159437
	0.25452	0.25568	0.24756	0.255429		0.254919	0.257858	0.25351	0.258857
	0.21913	0.22177	0.21882	0.232188		0.222671	0.226114	0.222321	0.231169
	0.19082	0.19679	0.17833	0.20073		0.182367	0.189483	0.18217	0.189476
	0.04389	0.04563	0.0411	0.0461707		0.0420735	0.0440828	0.0421429	0.0436082
	0.01363	0.01424	0.01451	0.0142125		0.013016	0.0134993	0.0192057	0.0134578
	0.00192	0.00191	0.0023	0.0018755		0.00180701	0.00180844	0.00322717	0.00176595
	0.00029	0.00026	0.00078	0.000330524		0.000320823	0.000328322	0.0013474	0.000296101
Ile274	0.0566	0.04165	0.07598	0.0296335	Ile274	0.0832219	0.048671	0.0657336	0.0383304
	0.08127	0.07817	0.08463	0.0722922		0.0860563	0.0812495	0.0821312	0.0762228
	0.1571	0.15668	0.15646	0.154805		0.161806	0.159296	0.156824	0.15829
	0.24896	0.25056	0.23094	0.253631		0.238003	0.247744	0.235357	0.252051
	0.21391	0.21967	0.20215	0.227583		0.208626	0.219296	0.209464	0.226329
	0.18352	0.19291	0.16636	0.199193		0.168057	0.186157	0.172298	0.189042
	0.04257	0.0442	0.03946	0.0461565		0.0392755	0.0420936	0.0397379	0.0440382
	0.01406	0.01396	0.03132	0.0143892		0.0127064	0.0131707	0.0282539	0.0136002
	0.00171	0.00187	0.00795	0.00199856		0.0018219	0.00203568	0.00680431	0.00176241
	0.00029	0.00032	0.00476	0.000318516		0.000425716	0.000286323	0.00339679	0.000334192
Ser390	0.16233	0.15654	0.17899	0.155358	Ser390	0.167603	0.163816	0.173734	0.165961
	0.17029	0.17184	0.16944	0.169797		0.168147	0.166898	0.167977	0.164089
	0.13219	0.13824	0.12895	0.127719		0.125478	0.128523	0.124826	0.121432
	0.36122	0.35854	0.35017	0.367533		0.35804	0.362638	0.355722	0.368252
	0.11043	0.11326	0.11039	0.115272		0.113951	0.113952	0.113531	0.115108
	0.04963	0.0483	0.04856	0.0509109		0.0525659	0.0502686	0.0499151	0.0512542
	0.01096	0.01044	0.01092	0.010622		0.0113409	0.010896	0.0111064	0.0110487
	0.00249	0.0025	0.00237	0.00241537		0.00245228	0.00254809	0.00268249	0.00242945
	0.00046	0.00034	0.0002	0.000372356		0.000421922	0.000459313	0.000506351	0.000426679
Ser362	0.19123	0.18214	0.2035	0.179541	Ser362	0.193009	0.187305	0.192215	0.188468
	0.20387	0.20784	0.19343	0.197189		0.195671	0.196362	0.192443	0.189595
	0.40712	0.41002	0.40535	0.419061		0.411263	0.413471	0.414419	0.420069
	0.1278	0.12901	0.12803	0.132798		0.131101	0.131739	0.12944	0.130914
	0.0556	0.05659	0.05356	0.0567001		0.0541849	0.0567368	0.0569387	0.0564318
	0.01145	0.01115	0.01258	0.0116261		0.0113791	0.011432	0.0115591	0.0115312
	0.00261	0.00282	0.00275	0.00262894		0.00282367	0.00247516	0.00257382	0.0024892
	0.00033	0.00042	0.00079	0.000456605		0.000568281	0.00047886	0.000412262	0.000503085
Thr404	0.0864401	0.06812	0.11561	0.06212	Thr404	0.109953	0.0762795	0.0975451	0.0756815
	0.127893	0.12774	0.16325	0.13435		0.142622	0.144349	0.158225	0.147167
	0.18674	0.2022	0.17969	0.18803		0.171372	0.186079	0.172654	0.177329
	0.226728	0.2318	0.22052	0.22957		0.22746	0.221506	0.22295	0.224212
	0.247848	0.25126	0.21143	0.25823		0.237495	0.251473	0.233194	0.253068
	0.082458	0.07796	0.07447	0.08595		0.0774757	0.0789381	0.0728617	0.0816386
	0.0340085	0.0327	0.02896	0.03291		0.0282691	0.0320661	0.0332433	0.032056
	0.0066324	0.00671	0.00554	0.00703		0.00535351	0.00760261	0.00684583	0.0072114
	0.0010898	0.00128	0.00052	0.00154		0	0.00133202	0.00172174	0.00136186
	0.000162679	0.00023		0.00027		0	0.000375248	0.000758785	0.000274171
Thr376	0.117127	0.09679	0.14972	0.09441	Thr376	0.141156	0.108628	0.131987	0.108221
	0.190963	0.18406	0.19227	0.18216		0.181048	0.188547	0.190413	0.184589
	0.245127	0.26272	0.24215	0.25527		0.253956	0.254512	0.253692	0.249866
	0.293679	0.30699	0.27503	0.31317		0.278157	0.302311	0.287517	0.306784
	0.107665	0.10133	0.097	0.10568		0.0992392	0.0971097	0.0908401	0.103488
	0.0364794	0.04052	0.03817	0.04032		0.035543	0.0390406	0.0370275	0.0391927
	0.00895977	0.0076	0.00567	0.00898		0.0109008	0.00985213	0.00852359	0.00785877
Phe336	0.0277852	0.02213	0.04355	0.01994	Phe336	0.0301456	0.0210465	0.0332806	0.0217072
	0.0336466	0.03106	0.03614	0.03058		0.0346442	0.0312646	0.0348486	0.0310977
	0.0562481	0.05723	0.05305	0.0562		0.0578807	0.0577501	0.059484	0.0578808
	0.097765	0.10027	0.09378	0.09913		0.0999239	0.100955	0.0966088	0.0982531
	0.119148	0.12005	0.1175	0.11887		0.116824	0.117494	0.114746	0.118058
	0.159278	0.15993	0.1538	0.16112		0.155115	0.158947	0.159482	0.15706
	0.159335	0.16302	0.1616	0.16149		0.159984	0.162757	0.15632	0.161475
	0.140964	0.13996	0.13909	0.14259		0.137724	0.142953	0.140692	0.143802
	0.10377	0.10494	0.09948	0.10537		0.104963	0.105955	0.101986	0.10493
	0.10206	0.10141	0.10201	0.10471		0.102796	0.100879	0.102552	0.105736
Phe308	0.0323126	0.02485	0.05025	0.0232	Phe308	0.03474	0.0249051	0.0350051	0.0258187
	0.0372279	0.03482	0.03859	0.03357		0.0372594	0.0347597	0.0354717	0.0348338
	0.0918427	0.09445	0.09227	0.09248		0.0926322	0.0896007	0.0901573	0.0911838
	0.107267	0.10862	0.10729	0.10716		0.104559	0.108248	0.106346	0.10752
	0.160963	0.15922	0.15241	0.16208		0.161193	0.160746	0.156865	0.162253
	0.14966	0.1498	0.14677	0.14862		0.148944	0.152377	0.148984	0.148996
	0.178476	0.18427	0.17083	0.18209		0.179525	0.181472	0.177917	0.180328
	0.125518	0.12668	0.12059	0.13037		0.127149	0.128865	0.127818	0.128074
	0.116733	0.1173	0.12099	0.12042		0.113998	0.119027	0.121437	0.120994
Phe302	0.29658	0.29259	0.30483	0.290816	Phe302	0.296232	0.290045	0.297527	0.291401
	0.14969	0.15178	0.15033	0.148398		0.148891	0.148882	0.146768	0.148033
	0.41345	0.41513	0.40467	0.417717		0.411134	0.417534	0.413208	0.416602
	0.09776	0.09889	0.09909	0.100216		0.0997948	0.0999888	0.0994456	0.101003
	0.03654	0.03577	0.03545	0.036961		0.0378451	0.0374789	0.0371617	0.0370921
	0.00598	0.00583	0.00563	0.00589183		0.00610225	0.00607066	0.00588949	0.00587023
Asp418	0.07012	0.05727	0.11327	0.0590129	Asp418	0.0821892	0.0650043	0.0847225	0.0666058
	0.13343	0.12684	0.14841	0.130906		0.142051	0.135799	0.143698	0.139026
	0.19026	0.1962	0.17776	0.186414		0.188019	0.189636	0.181677	0.180084
	0.23655	0.24188	0.23108	0.233135		0.229752	0.22789	0.230341	0.226963
	0.24378	0.24972	0.21902	0.257892		0.236709	0.254022	0.23854	0.256349
	0.08502	0.08657	0.07509	0.0890372		0.0821941	0.0856356	0.082158	0.0879596
	0.0321	0.03267	0.02759	0.034275		0.0306082	0.0329818	0.0304754	0.0336286
	0.00698	0.0071	0.0063	0.00741707		0.00669054	0.00723954	0.00658526	0.00749934
	0.00149	0.00155	0.00122	0.0016607		0.00152654	0.00155333	0.00160682	0.00161592
	0.00027	0.00021	0.00025	0.00025012		0.000260872	0.00023889	0.000196559	0.000267869
Asp390	0.09538	0.08295	0.1363	0.0868798	Asp390	0.110338	0.0936846	0.112935	0.099272
	0.18712	0.18469	0.18967	0.181628		0.189919	0.187405	0.187359	0.184996
	0.25852	0.26426	0.25161	0.254325		0.252218	0.2523	0.249202	0.244746
	0.30718	0.31144	0.28148	0.318972		0.299111	0.311742	0.299256	0.315692
	0.10167	0.10563	0.0943	0.105607		0.0992525	0.103851	0.100299	0.103596
	0.03895	0.04013	0.03596	0.0414298		0.0389607	0.0403608	0.039553	0.0409807
	0.00894	0.00876	0.00819	0.00891013		0.00797827	0.00859955	0.00828336	0.00854226
	0.00197	0.00183	0.00198	0.0019431		0.00189712	0.00178122	0.00255361	0.00188538
	0.00027	0.00032	0.00051	0.000305658		0.000325199	0.000275642	0.000559996	0.000289917
Asp376	0.20153	0.18793	0.23258	0.192039	Asp376	0.210321	0.200937	0.218942	0.202582
	0.21595	0.21912	0.21553	0.213421		0.216366	0.211048	0.212749	0.211999
	0.39058	0.39653	0.36643	0.397719		0.380626	0.392474	0.379745	0.392704
	0.12564	0.12773	0.12259	0.128254		0.127561	0.12622	0.122278	0.125238
	0.05142	0.05421	0.04916	0.0542864		0.0523797	0.0549725	0.0505691	0.0524374
	0.01195	0.01138	0.01055	0.0114617		0.0102772	0.0113836	0.0125416	0.0120213
	0.00293	0.0031	0.00315	0.00281823		0.00246876	0.00296472	0.00317457	0.00301894
Glu432	0.03015	0.02539	0.04736	0.0235723	Glu432	0.0351232	0.0270905	0.0366866	0.0275471
	0.07048	0.06764	0.08094	0.0640294		0.0741076	0.0680687	0.075109	0.067419
	0.15038	0.14725	0.16414	0.144011		0.157983	0.147612	0.158073	0.147956
	0.23247	0.23307	0.22871	0.229811		0.232127	0.232738	0.233063	0.230944
	0.22225	0.22651	0.21088	0.229009		0.216408	0.221224	0.215269	0.22
	0.1957	0.19916	0.17936	0.205683		0.190735	0.202715	0.189514	0.20393
	0.0676	0.0693	0.06116	0.0710154		0.0643666	0.0687064	0.0638474	0.0694429
	0.02433	0.02492	0.02158	0.0258012		0.022861	0.0251021	0.0223152	0.0257754
	0.00532	0.0054	0.00477	0.00565368		0.00503812	0.00540179	0.00484869	0.00562183
	0.00113	0.00117	0.00095	0.00122957		0.0010532	0.00116176	0.00111676	0.0011831
	0.00019	0.00018	0.00016	0.000184339		0.000198024	0.000179542	0.000157609	0.000180029
Glu330	0.0534427	0.04675	0.07477	0.04545	Glu330	0.0632069	0.0535749	0.0655064	0.0552087
	0.111939	0.1127	0.11367	0.10456		0.111673	0.109797	0.110632	0.105443
	0.256335	0.25183	0.26639	0.25109		0.263774	0.2582	0.267059	0.262409
	0.245641	0.25335	0.22566	0.25288		0.233138	0.242719	0.228227	0.236429
	0.248417	0.24981	0.23945	0.2575		0.245637	0.250239	0.246071	0.254273
	0.0635397	0.06473	0.06034	0.06663		0.0620063	0.0643311	0.0615303	0.0649832
	0.0206844	0.02083	0.01972	0.02189		0.0205647	0.0211399	0.0209736	0.0212547
Tyr302	0.311637	0.30407	0.32139	0.29927	Tyr302	0.31205	0.304843	0.301675	0.289063
	0.154812	0.1556	0.15492	0.15351		0.152328	0.154429	0.148474	0.149716
	0.42977	0.43519	0.42412	0.44074		0.433635	0.436773	0.415498	0.422673
	0.103781	0.10514	0.09958	0.10648		0.101987	0.103955	0.0967132	0.101075
Ile200	0.0627941	0.04595	0.08564	0.03336	Ile200	0.0922127	0.0544574	0.0719147	0.0432694
	0.0879258	0.0858	0.08986	0.07976		0.0917451	0.0868823	0.0869211	0.0837943
	0.171572	0.17018	0.16946	0.16917		0.170304	0.172	0.167493	0.170811
	0.260863	0.2682	0.24396	0.27082		0.246369	0.261516	0.244702	0.263758
	0.210588	0.21758	0.20428	0.22858		0.207001	0.215203	0.207442	0.223413
	0.17408	0.17879	0.15732	0.18435		0.161737	0.177437	0.163458	0.18079
	0.0253518	0.02653	0.02237	0.02667		0.0238778	0.0255755	0.0242294	0.0263011
	0.00626804	0.00642	0.02271	0.00677		0.00621338	0.00640564	0.026328	0.00719093
	0.000557332	0.00054	0.0044	0.00052		0.000540814	0.000523712	0.00476341	0.000671929
Ser288	0.205358	0.20053	0.23172	0.20033	Ser288	0.208384	0.208221	0.219076	0.21343
	0.202843	0.21226	0.20192	0.20477		0.197517	0.200156	0.201024	0.191246
	0.424998	0.42452	0.41979	0.43869		0.424448	0.433771	0.430126	0.439889
	0.106233	0.10671	0.10199	0.10799		0.108895	0.106322	0.105517	0.108116
	0.0433167	0.04187	0.03748	0.03953		0.0426922	0.0404263	0.0378129	0.0394133
	0.0110251	0.00958	0.00604	0.00667		0.0113724	0.00784266	0.00545959	0.00645281
	0.00622611	0.00453	0.00105	0.00202		0.00669245	0.003261	0.000984536	0.00145359
Phe234	0.0339382	0.02767	0.05328	0.02374	Phe234	0.0368446	0.0256069	0.0376101	0.0257193
	0.0381009	0.03616	0.04195	0.03545		0.0369685	0.0363216	0.0370864	0.0358193
	0.0956739	0.09639	0.0921	0.09671		0.0958944	0.0961039	0.0952939	0.0957042
	0.108516	0.11067	0.10658	0.10816		0.106686	0.108847	0.105481	0.107268
	0.161435	0.16251	0.15824	0.16094		0.158281	0.165133	0.159608	0.162243
	0.14431	0.14635	0.13896	0.14378		0.144342	0.146351	0.143574	0.146461
	0.176334	0.17579	0.171	0.17746		0.176972	0.177971	0.176215	0.179845
	0.117673	0.11892	0.11414	0.12109		0.119655	0.117959	0.117441	0.120154
	0.108595	0.10993	0.10814	0.1161		0.108916	0.10963	0.110663	0.110837
	0.0154243	0.0156	0.0156	0.01657		0.0154414	0.0160772	0.0170283	0.0159497
Asp302	0.218501	0.19996	0.2543	0.18593	Asp302	0.233204	0.219532	0.233866	0.215028
	0.216755	0.21983	0.21315	0.19672		0.21762	0.216003	0.213244	0.209584
	0.405515	0.40408	0.38542	0.37298		0.400766	0.414315	0.395911	0.403454
	0.103923	0.10767	0.09824	0.1091		0.101514	0.10406	0.101354	0.105274
	0.0393034	0.04258	0.03564	0.05707		0.0368886	0.0374616	0.0390561	0.0419516
	0.0102231	0.01486	0.00877	0.03858		0.00715637	0.00668184	0.0105611	0.0142436
	0.00578013	0.01102	0.00448	0.03962		0.00285136	0.00194683	0.00600777	0.0104648
Glu404	0.0552308	0.04811	0.07522	0.047	Glu404	0.065437	0.0534722	0.0646883	0.0556774
	0.117602	0.11884	0.11956	0.1114		0.118611	0.115153	0.116654	0.111172
	0.274192	0.26761	0.27835	0.26863		0.279056	0.27725	0.282385	0.281166
	0.271389	0.27975	0.25286	0.28119		0.259772	0.27024	0.254801	0.264289
	0.281587	0.28569	0.27401	0.29179		0.277124	0.283885	0.281472	0.287695
