# Supplementary material for: Transcriptomic and fluxomic changes in Streptomyces lividans producing heterologous protein
Source: Microb Cell Fact. 2018 Dec 21;17:198. doi: 10.1186/s12934-018-1040-6 (PMC6302529; doi:10.1186/s12934-018-1040-6)
Supplement: Supplementary file 9 — Additional file 9. Overview of enzymatic reactions and enzyme gene expression for the central carbon fluxes of the calculated fluxmaps. [file 12934_2018_1040_MOESM9_ESM.xlsx]

## Sheet: Reactions
Additional file 9: Gene expression of central carbon metabolism enzymes in pIJ486 (reference) and pIJ486-vsi-celA
RXN ID	REACTIONS	FORMULAS	TPM REF (total)	TPM CELA (total)	GENES {TPM Ref | TPM CelA} *Significant expression change
upt	GLC -> G6P		590	480
	glucokinase	ATP + GLC -> ADP + G6P + H	590	480	(SLIV_27075{391|315} or SLIV_06845{45|20} or SLIV_32410{4|5} or (SLIV_17655{10|11} and SLIV_13090{140|129}))
emp1	G6P -> F6P		157	201
	glucose-6-phosphate isomerase	G6P <=> F6P	157	201	SLIV_05215{64|134}* or SLIV_28005{93|67}
emp2	F6P -> FBP		1017	535
	phosphofructokinase	ATP + F6P -> ADP + FBP + H	1017	535	SLIV_11375{176|151} or SLIV_27110{15|12} or SLIV_31725{826|372}
emp3	FBP -> GAP + GAP		2352	2130
	fructose-bisphosphate aldolase	FBP <=> DHAP + GAP	1833	1678	SLIV_20045{1833|1678}
	triose-phosphate isomerase	DHAP <=> GAP	519	452	SLIV_27990{519|452} or SLIV_35055{0|0}
emp4	GAP -> PGA		8448	6918
	glyceraldehyde-3-phosphate dehydrogenase	GAP + NAD + PI <=> 13DPG + H + NADH	8014	6435	SLIV_01755{52|323}* or SLIV_04050{3|6} or SLIV_27980{7959|6106}
	phosphoglycerate kinase	3PG + ATP <=> 13DPG + ADP	259	244	SLIV_27985{259|244}
	phosphoglycerate mutase	PGA <=> 3PG	175	239	SLIV_17330{91|176} or SLIV_24795{84|63}
emp5	PGA -> PEP		848	595
	enolase	PGA <=> H2O + PEP	848	595	SLIV_01125{197|40}* or SLIV_22205{651|555}
emp6	PEP -> PYR		450	489
	pyruvate kinase	ADP + H + PEP -> ATP + PYR	450	489	SLIV_11390{279|335} or SLIV_27640{171|154}
ppp1	G6P -> R5P + CO2		1936	1812
	glucose 6-phosphate dehydrogenase	G6P + NADP -> 6PGL + H + NADPH	242	357	SLIV_05205{40|110}* or SLIV_28030{202|247}
	phosphogluconate dehydrogenase	6PGC + NAD -> CO2 + NADH + RU5P-D	1127	1032	SLIV_05220{144|221} or SLIV_18875{930|771} or SLIV_33065{53|40}
	6-phosphogluconolactonase	6PGL + H2O -> 6PGC + H	92	97	SLIV_28020{92|97}
	ribose-5-phosphate isomerase	R5P <=> RU5P-D	475	326	SLIV_24530{468|324} or SLIV_31675{7|2} or SLIV_35050{0|0}
ppp4	R5P + R5P -> S7P + GAP		1103	1288
	ribulose 5-phosphate 3-epimerase	RU5P-D <=> XU5P-D	102	89	SLIV_30445{102|89}
	ribose-5-phosphate isomerase	R5P <=> RU5P-D	475	326	SLIV_24530{468|324} or SLIV_31675{7|2} or SLIV_35050{0|0}
	transketolase	R5P + XU5P-D <=> GAP + S7P	526	873	SLIV_05195{25|207}* or SLIV_05940{0|0} or SLIV_28040{501|666}
ppp5	R5P + E4P -> GAP + F6P		1103	1288
	ribulose 5-phosphate 3-epimerase	RU5P-D <=> XU5P-D	102	89	SLIV_30445{102|89}
	ribose-5-phosphate isomerase	R5P <=> RU5P-D	475	326	SLIV_24530{468|324} or SLIV_31675{7|2} or SLIV_35050{0|0}
	transketolase	E4P + XU5P-D <=> F6P + GAP	526	873	SLIV_05195{25|207}* or SLIV_05940{0|0} or SLIV_28040{501|666}
ppp6	GAP + S7P -> E4P + F6P		642	891
	transaldolase	GAP + S7P <=> E4P + F6P	642	891	SLIV_05200{53|158}* or SLIV_28035{589|733}
tca1	PYR -> AcCoA + CO2		1734	1854
	pyruvate dehydrogenase	COA + NAD + PYR -> ACCOA + CO2 + NADH	1734	1854	((SLIV_26795{107|185} or SLIV_25830{105|103} or SLIV_03655{0|0} or (SLIV_31445{0|1} and SLIV_31440{1|0})) and (SLIV_19205{216|147} or SLIV_19130{44|43}) and (SLIV_33515{8|13} or SLIV_26810{1068|1183} or SLIV_13780{185|179}))
tca2	OAA + AcCoA -> CitICit		1972	2092
	aconitase (half-reaction A, Citrate hydro-lyase)	CIT <=> ACON-C + H2O	211	237	SLIV_08140{211|237}
	aconitase (half-reaction B, Isocitrate hydro-lyase)	ACON-C + H2O <=> CITICIT	211	237	SLIV_08140{211|237}
	citrate synthase	ACCOA + H2O + OAA -> CIT + COA + H	1761	1855	SLIV_09445{3|3} or SLIV_16490{19|18} or SLIV_23990{1739|1834}
tca3	CitICit -> AKG + CO2		431	474
	isocitrate dehydrogenase	CITICIT + NADP <=> AKG + CO2 + NADPH	431	474	SLIV_04245{431|474}
tca4	AKG -> SUCC + CO2		6136	7030
	2-Oxogluterate dehydrogenase (NAD-dependent)	AKG + COA + NAD -> CO2 + NADH + SUCCOA	2290	2359	(SLIV_11955{591|608} and (SLIV_26805{438|376} or SLIV_03660{0|0}) and (SLIV_33515{8|13} or SLIV_26810{1068|1183} or SLIV_13780{185|179}))
	2-Oxogluterate dehydrogenase (NADP via ferredoxin)	AKG + COA + NADP -> CO2 + NADPH + SUCCOA	699	632	(((SLIV_15300{88|59} and SLIV_15295{147|129}) or (SLIV_06800{31|34} and SLIV_06795{60|46})) and SLIV_34535{373|364})
	succinyl-CoA synthetase (ADP-forming)	ATP + COA + SUCC <=> ADP + PI + SUCCOA	3147	4039	((SLIV_14325{1741|2153} and SLIV_14320{1405|1885}) or (SLIV_05500{1|1} and SLIV_05495{0|0}))
tca6	SUCC -> FUM		2096	2044
	succinate dehydrogenase	MQN9 + SUCC + 2 H[E] -> FUM + MQL9 + 2 H	2096	2044	((SLIV_14095{371|408} or SLIV_12845{1|0} or SLIV_03730{1|0}) and (SLIV_14100{614|495} or SLIV_12855{0|0}) and SLIV_14085{698|667} and SLIV_14090{411|474})
tca7a	FUM -> MAL		244	238
	fumarase	FUM + H2O <=> MAL	244	238	SLIV_13165{186|162} or SLIV_13175{58|76}
tca7b	FUM -> MAL		244	238
	fumarase	FUM + H2O <=> MAL	244	238	SLIV_13165{186|162} or SLIV_13175{58|76}
tca8	MAL -> OAA		404	423
	malate dehydrogenase	MAL + NAD <=> H + NADH + OAA	404	423	SLIV_14235{404|423}
ana1	MAL -> PYR + CO2		163	110
	malic enzyme	MAL + NADP -> CO2 + NADPH + PYR	163	110	SLIV_12060{163|110}
ana3	PEP + CO2 -> OAA		206	237
	phosphoenolpyruvate carboxylase	CO2 + H2O + PEP -> H + OAA + PI	206	237	SLIV_22045{206|237}
gneo1	FBP -> F6P		28	26
	fructose-bisphosphatase	FBP + H2O -> F6P + PI	28	26	SLIV_13150{28|26}
gneo2	PYR -> PEP		2	66
	pyruvate, phosphate dikinase	ATP + PI + PYR -> AMP + H + PEP + PPI	2	66	SLIV_25215{1|1} or SLIV_36855{1|65}*

## Sheet: Metabolites
ID	NAME
13DPG	3-Phospho-D-glyceroyl phosphate
3PG	3-Phospho-D-glycerate
6PGC	6-Phospho-D-gluconate
6PGL	6-phospho-D-glucono-1,5-lactone
ACCOA	Acetyl-CoA
ACON-C	cis-Aconitate
ADP	ADP
AKG	2-Oxoglutarate
AMP	AMP
ATP	ATP
CIT	Citrate
CITICIT	Isocitrate
CO2	CO2
COA	Coenzyme A
DHAP	Dihydroxyacetone phosphate
E4P	D-Erythrose 4-phosphate
F6P	D-Fructose 6-phosphate
FBP	D-Fructose 1,6-bisphosphate
FUM	Fumarate
G6P	D-Glucose 6-phosphate
GAP	Glyceraldehyde 3-phosphate
GLC	D-Glucose
H	H+
H2O	H2O
H[E]	H+, extracellular
MAL	L-Malate
MQL9	Menaquinol 9
MQN9	Menaquinone 9
NAD	Nicotinamide adenine dinucleotide
NADH	Nicotinamide adenine dinucleotide - reduced
NADP	Nicotinamide adenine dinucleotide phosphate
NADPH	Nicotinamide adenine dinucleotide phosphate - reduced
OAA	Oxaloacetate
PEP	Phosphoenolpyruvate
PGA	D-Glycerate 2-phosphate
PI	Phosphate
PPI	Diphosphate
PYR	Pyruvate
R5P	alpha-D-Ribose 5-phosphate
RU5P-D	D-Ribulose 5-phosphate
S7P	Sedoheptulose 7-phosphate
SUCC	Succinate
SUCCOA	Succinyl-CoA
XU5P-D	D-Xylulose 5-phosphate
